# Supplementary material for: Comparative genomic analysis identifies potential adaptive variation in Mycoplasma ovipneumoniae
Source: Microb Genom. 2024 Aug 30;10(8):001279. doi: 10.1099/mgen.0.001279 (PMC11364169; doi:10.1099/mgen.0.001279)
Supplement: Uncited Supplementary Material 2. [file mgen-10-01279-s002.xlsx]

## Sheet: TableS1_Samples
Table S1. Sample collection and genome assembly metadata. Captive = captive bighorn sheep that was infected at South Dakota State University (SDSU) with a Nevada-origin bighorn sheep strain. For column "New_assemblies", Y = new assembly generated for this study. All genome assemblies can be downloaded from Dryad at https://doi.org/10.5061/dryad.ffbg79d2h
Sample	LabID	New_assemblies	Accession_BioSample	Accession_GenBank	Accession_NCBI_Assembly	Accession_SRA_Illumina	Accession_SRA_ONT	Accession_SRA_PacBio	Clade	HostSpecies	Population	Division	Country	YearCollected	DateCollected	AssemblyType	AssemblyLength	ONTDepth	ONTStDevDepth	IlluminaDepth	IlluminaStDevDepth	PacBioDepth	Roche454Depth	n50	ncontigs	Completeness	Contamination
CHIAS_Crony	Crony		SAMN39783608	CP146013	GCA_038095615.1	NA	NA	NA	Goat	Capra hircus	Farm 8	Washington	USA	2014	2014-01-23	PacBio RS	1050002	NA	NA	NA	NA	398.4	NA	NA	1	98.55	0.72
CHIBN_274	NA		SAMN20129592	NA	GCF_024758565.1	NA	NA	SRR22071529	Goat	Capra hircus	NA	Hercegovacko-neretvanski	Bosnia and Herzegovina	2010	2010	PacBio Sequel II	1081404	NA	NA	NA	NA	2150	NA	NA	1	99.28	0.72
CHICH_IK33	NA		SAMN29021347	NA	GCF_024328295.1	NA	NA	NA	Goat	Capra hircus	NA	Gansu	China	1988	1988-06	Illumina	1040900	NA	NA	1303	NA	NA	NA	82244	24	100	0
CHICH_SC01	NA		SAMN02471008	NA	GCA_000218525.2	NA	NA	NA	Goat	Capra hircus	NA	Sichuan	China	NA	NA	Illumina	1020200	NA	NA	200	NA	NA	NA	55713	37	99.28	0
CHICH_TC1	NA		SAMN02870871	NA	GCA_001715035.1	NA	NA	NA	Goat	Capra hircus	NA	Sichuan	China	2010	2010	Illumina	1018119	NA	NA	2442	NA	NA	NA	27233	79	99.28	0
CHICH_TC2	NA		SAMN02870872	NA	GCA_001715025.1	NA	NA	NA	Goat	Capra hircus	NA	Sichuan	China	2010	2010	Illumina	1012257	NA	NA	2857	NA	NA	NA	25123	100	100	0.18
CHICH_TC3	NA		SAMN02870873	NA	GCA_001715045.1	NA	NA	NA	Goat	Capra hircus	NA	Sichuan	China	2010	2010	Illumina	1038865	NA	NA	2540	NA	NA	NA	18271	106	100	0.18
CHICH_TC4	NA		SAMN02870874	NA	GCA_001714895.1	NA	NA	NA	Goat	Capra hircus	NA	Sichuan	China	2010	2010	Illumina	996705	NA	NA	1041	NA	NA	NA	33958	119	99.28	0.72
CHICH_TC5	NA		SAMN02870875	NA	GCA_001715115.1	NA	NA	NA	Goat	Capra hircus	NA	Sichuan	China	2010	2010	Illumina	1014059	NA	NA	1086	NA	NA	NA	17013	143	99.28	0
CHICH_TC7	NA		SAMN02870887	NA	GCA_001715095.1	NA	NA	NA	Goat	Capra hircus	NA	Sichuan	China	2010	2010	Illumina	1007925	NA	NA	862	NA	NA	NA	16307	138	99.28	0
CHICH_TC8	NA		SAMN02870888	NA	GCA_001715105.1	NA	NA	NA	Goat	Capra hircus	NA	Sichuan	China	2010	2010	Illumina	1000118	NA	NA	959	NA	NA	NA	18527	141	100	0.72
CHIF5_ANC4221	K115	Y	SAMN39783609	CP145968	GCA_038095625.1	SRR28208497	SRR28208388	NA	Goat	Capra hircus	Farm 5	Alaska	USA	2020	2020-03-20	ONT+Illumina	1047698	425.451	73.3451	301.254	67.2156	NA	NA	NA	1	100	0.72
CHIF6_MARM	K9	Y	SAMN39783610	CP145969	GCA_038095635.1	SRR28208496	SRR28208387	NA	Goat	Capra hircus	Farm 6	Idaho	USA	2019	2019-10-17	ONT+Illumina	1059154	616.182	77.6638	251.015	49.7487	NA	NA	NA	1	99.28	0
CHIF7_DAIS	K5	Y	SAMN39783611	CP145970	GCA_038095645.1	SRR28208465	SRR28208386	NA	Goat	Capra hircus	Farm 7	Washington	USA	2019	2019-10-04	ONT+Illumina	1034985	763.822	67.94	283.753	48.8116	NA	NA	NA	1	99.28	0.72
CHIFR_F10330	NA		SAMN15350942	NA	NA	SRR12074583	NA	NA	Goat	Capra hircus	NA	NA	France	2015	2015	Illumina	1169351	NA	NA	775.709	468.494	NA	NA	62862	128	99.28	4.96
CHIFR_F8525	NA		SAMN15350941	NA	NA	SRR12074584	NA	NA	Goat	Capra hircus	NA	NA	France	2013	2013	Illumina	1129396	NA	NA	595.578	344.245	NA	NA	73006	60	99.28	1.33
CHIFR_F8588	NA		SAMN15350943	NA	NA	SRR12074582	NA	NA	Goat	Capra hircus	NA	NA	France	2014	2014	Illumina	1040688	NA	NA	775.366	455.701	NA	NA	68889	71	99.28	1.09
OARAU_ATCC1	Y98		SAMN39783612	NA	GCA_038095655.1	NA	NA	NA	Sheep	Ovis aries	NA	Queensland	Australia	1971	1971-03	PacBio RS	1173928	NA	NA	NA	NA	NA	NA	NA	1	98.55	0.18
OARAU_ATCC2	NA		SAMN06227283	NA	GCA_001951355.1	NA	NA	NA	Sheep	Ovis aries	NA	Queensland	Australia	1971	1971-03	Illumina	1021088	NA	NA	200	NA	NA	NA	25543	97	99.28	0
OARBN_150	NA		SAMN20130450	NA	GCF_024758585.1	NA	NA	SRR22071683	Sheep	Ovis aries	NA	Hercegovacko-neretvanski	Bosnia and Herzegovina	2009	2009	PacBio Sequel II	1053380	NA	NA	NA	NA	2350	NA	NA	1	99.28	0
OARBZ_USPBR2017	NA		SAMN27991299	NA	GCF_023845075.1	NA	NA	NA	Sheep	Ovis aries	NA	Rio de Janeiro	Brazil	2017	2017-07-15	Illumina	1129271	NA	NA	814	NA	NA	NA	55327	91	99.28	0.91
OARCH_NM2010	NA		SAMN02581959	NA	GCA_000753815.1	NA	NA	NA	Sheep	Ovis aries	NA	Hohhot	China	2010	2010-08	Illumina	1084158	NA	NA	150	NA	NA	NA	62839	40	99.28	0
OARF1_080	OAR80	Y	SAMN39783613	CP145972	GCA_038095665.1	SRR28208437	SRR28208385	NA	Sheep	Ovis aries	Farm 1	Idaho	USA	2020	2020-01-18	ONT+Illumina	1000928	90.2444	19.3757	238.525	51.836	NA	NA	NA	1	99.28	0.24
OARF1_082	OAR82	Y	SAMN39783614	CP145973	GCA_038095675.1	SRR28208426	SRR28208384	NA	Sheep	Ovis aries	Farm 1	Idaho	USA	2020	2020-01-18	ONT+Illumina	1062956	629.787	63.7491	298.091	74.8837	NA	NA	NA	1	99.28	0
OARF1_084	OAR84	Y	SAMN39783615	JBAIVO000000000	GCA_037450135.1	SRR28208415	NA	NA	Sheep	Ovis aries	Farm 1	Idaho	USA	2020	2020-01-18	Illumina	1207043	NA	NA	125.71	67.95	NA	NA	57135	197	99.28	0.87
OARF1_091	OAR91	Y	SAMN39783616	CP145974	GCA_038095685.1	SRR28208404	SRR28208383	NA	Sheep	Ovis aries	Farm 1	Idaho	USA	2020	2020-01-18	ONT+Illumina	1062977	181.257	27.8995	271.642	53.0488	NA	NA	NA	1	99.28	0
OARF1_094	OAR094	Y	SAMN39783617	CP145975	GCA_038095695.1	SRR28208393	SRR28208381	NA	Sheep	Ovis aries	Farm 1	Idaho	USA	2020	2020-01-18	ONT+Illumina	1084529	607.016	57.2795	194.096	32.1953	NA	NA	NA	1	99.28	0
OARF1_095	OAR095	Y	SAMN39783618	CP145976	GCA_038095705.1	SRR28208382	SRR28208380	NA	Sheep	Ovis aries	Farm 1	Idaho	USA	2020	2020-01-18	ONT+Illumina	1086018	310.275	53.2721	147.634	36.6894	NA	NA	NA	1	100	0.72
OARF1_099	OAR099	Y	SAMN39783619	JBAIVP000000000	GCA_037450195.1	SRR28208453	NA	NA	Sheep	Ovis aries	Farm 1	Idaho	USA	2020	2020-01-18	Illumina	1062682	NA	NA	141.58	35.25	NA	NA	586790	49	99.28	0.72
OARF1_101	OAR101	Y	SAMN39783620	CP145977	GCA_038095715.1	SRR28208495	SRR28208379	NA	Sheep	Ovis aries	Farm 1	Idaho	USA	2020	2020-01-18	ONT+Illumina	1062183	415.533	39.0534	159.742	27.9617	NA	NA	NA	1	99.28	0
OARF1_102	OAR102	Y	SAMN39783621	CP145978	GCA_038095725.1	SRR28208484	SRR28208378	NA	Sheep	Ovis aries	Farm 1	Idaho	USA	2020	2020-01-18	ONT+Illumina	1075229	514.388	107.533	163.197	43.5593	NA	NA	NA	1	99.28	0.91
OARF1_104	OAR104	Y	SAMN39783622	CP145979	GCA_038095735.1	SRR28208473	SRR28208459	NA	Sheep	Ovis aries	Farm 1	Idaho	USA	2020	2020-01-18	ONT+Illumina	1029524	421.433	71.8086	120.17	27.8361	NA	NA	NA	1	99.28	0
OARF1_105	OAR105	Y	SAMN39783623	CP145980	GCA_038095745.1	SRR28208472	SRR28208458	NA	Sheep	Ovis aries	Farm 1	Idaho	USA	2020	2020-01-18	ONT+Illumina	1073233	142.374	21.4426	154.715	33.1671	NA	NA	NA	1	99.28	0.91
OARF1_107	OAR107	Y	SAMN39783624	JBBVES000000000	GCA_038067095.1	SRR28208471	SRR28208457	NA	Sheep	Ovis aries	Farm 1	Idaho	USA	2020	2020-01-18	ONT+Illumina	1075418	134.13	20.364	129.684	28.5765	NA	NA	NA	1	99.28	0.91
OARF1_109	OAR109	Y	SAMN39783625	JBAIVQ000000000	GCA_037450115.1	SRR28208470	NA	NA	Sheep	Ovis aries	Farm 1	Idaho	USA	2020	2020-01-18	Illumina	1173877	NA	NA	136.93	42.64	NA	NA	128324	57	99.28	0.69
OARF1_110	OAR110	Y	SAMN39783626	CP145981	GCA_038095755.1	SRR28208469	SRR28208456	NA	Sheep	Ovis aries	Farm 1	Idaho	USA	2020	2020-01-18	ONT+Illumina	1085937	353.887	42.4498	69.763	15.2612	NA	NA	NA	1	99.28	0
OARF2_112	OAR112	Y	SAMN39783627	JBAIVR000000000	GCA_037450095.1	SRR28208468	NA	NA	Sheep	Ovis aries	Farm 2	Idaho	USA	2020	2020-01-18	Illumina	1215513	NA	NA	124.52	138.33	NA	NA	58549	186	99.28	1.41
OARF2_116	OAR116	Y	SAMN39783628	JBAIVS000000000	GCA_037449965.1	SRR28208467	NA	NA	Sheep	Ovis aries	Farm 2	Idaho	USA	2020	2020-01-18	Illumina	1157052	NA	NA	106.77	58.81	NA	NA	38146	273	99.28	1.68
OARF2_117	OAR117	Y	SAMN39783629	CP145982	GCA_038095765.1	SRR28208466	SRR28208455	NA	Sheep	Ovis aries	Farm 2	Idaho	USA	2020	2020-01-18	ONT+Illumina	1114575	182.166	21.9768	162.617	37.5833	NA	NA	NA	1	99.28	0
OARF2_118	OAR118	Y	SAMN39783630	JBAIVT000000000	GCA_037450005.1	SRR28208464	NA	NA	Sheep	Ovis aries	Farm 2	Idaho	USA	2020	2020-01-18	Illumina	1094395	NA	NA	126.18	82.17	NA	NA	74238	140	99.28	1.59
OARF2_120	OAR120	Y	SAMN39783631	JBAIVU000000000	GCA_037449955.1	SRR28208463	NA	NA	Sheep	Ovis aries	Farm 2	Idaho	USA	2020	2020-01-18	Illumina	1146656	NA	NA	137.29	83.36	NA	NA	95116	58	99.28	1.05
OARF2_122	OAR122	Y	SAMN39783632	CP145983	GCA_038095775.1	SRR28208462	SRR28208454	NA	Sheep	Ovis aries	Farm 2	Idaho	USA	2020	2020-01-18	ONT+Illumina	1053404	602.857	49.7638	267.676	55.9403	NA	NA	NA	1	99.28	0
OARF2_123	OAR123	Y	SAMN39783633	JBEQMV000000000	GCA_040411985.1	SRR28208461	NA	NA	Sheep	Ovis aries	Farm 2	Idaho	USA	2020	2020-01-18	Illumina	1314947	NA	NA	132.2	95.52	NA	NA	38149	328	100	2.9
OARF2_124	OAR124	Y	SAMN39783634	JBAIVV000000000	GCA_037449885.1	SRR28208460	NA	NA	Sheep	Ovis aries	Farm 2	Idaho	USA	2020	2020-01-18	Illumina	1119521	NA	NA	142.32	109.56	NA	NA	78383	62	99.28	0.91
OARF2_125	OAR125	Y	SAMN39783635	JBAIVW000000000	GCA_037449835.1	SRR28208442	NA	NA	Sheep	Ovis aries	Farm 2	Idaho	USA	2020	2020-01-18	Illumina	1121197	NA	NA	119.42	70.98	NA	NA	88385	58	99.28	0.91
OARF2_126	OAR126	Y	SAMN39783636	JBAIVX000000000	GCA_037449785.1	SRR28208441	NA	NA	Sheep	Ovis aries	Farm 2	Idaho	USA	2020	2020-01-18	Illumina	1156361	NA	NA	105.46	64.42	NA	NA	82754	83	99.28	0.91
OARF2_128	OAR128	Y	SAMN39783637	CP145984	GCA_038095785.1	SRR28208440	SRR28208452	NA	Sheep	Ovis aries	Farm 2	Idaho	USA	2020	2020-01-18	ONT+Illumina	1219419	248.087	36.1541	121.643	34.1047	NA	NA	NA	1	99.28	1.27
OARF3_004	OAR04	Y	SAMN39783638	CP145985	GCA_038095795.1	SRR28208439	SRR28208451	NA	Sheep	Ovis aries	Farm 3: UI Sheep Center	Idaho	USA	2019	2019-10-16	ONT+Illumina	1033583	621.268	66.2502	271.28	53.39	NA	NA	NA	1	99.28	0.72
OARF3_009	OAR09	Y	SAMN39783639	CP145986	GCA_038095805.1	SRR28208438	SRR28208450	NA	Sheep	Ovis aries	Farm 3: UI Sheep Center	Idaho	USA	2019	2019-10-16	ONT+Illumina	1031699	499.738	38.4176	250.203	42.7437	NA	NA	NA	1	99.28	0
OARF3_010	OAR010	Y	SAMN39783640	CP145987	GCA_038095815.1	SRR28208436	SRR28208449	NA	Sheep	Ovis aries	Farm 3: UI Sheep Center	Idaho	USA	2019	2019-10-16	ONT+Illumina	1153236	333.13	42.028	90.7084	19.1711	NA	NA	NA	1	99.2	0.18
OARF3_011	OAR11	Y	SAMN39783641	CP145988	GCA_038095825.1	SRR28208435	SRR28208448	NA	Sheep	Ovis aries	Farm 3: UI Sheep Center	Idaho	USA	2019	2019-10-16	ONT+Illumina	1034533	232.549	21.1036	411.146	234.651	NA	NA	NA	1	99.28	0.72
OARF3_014	OAR014	Y	SAMN39783642	CP145989	GCA_038095835.1	SRR28208434	SRR28208447	NA	Sheep	Ovis aries	Farm 3: UI Sheep Center	Idaho	USA	2019	2019-10-16	ONT+Illumina	1084367	676.138	71.5519	118.419	24.4307	NA	NA	NA	1	98.55	0.72
OARF3_018	OAR18	Y	SAMN39783643	CP145990	GCA_038095845.1	SRR28208433	SRR28208446	NA	Sheep	Ovis aries	Farm 3: UI Sheep Center	Idaho	USA	2019	2019-10-16	ONT+Illumina	1046612	581.397	41.7694	346.943	57.6582	NA	NA	NA	1	99.28	0.72
OARF3_020	OAR20	Y	SAMN39783644	CP145991	GCA_038095855.1	SRR28208432	SRR28208445	NA	Sheep	Ovis aries	Farm 3: UI Sheep Center	Idaho	USA	2019	2019-10-16	ONT+Illumina	1033310	140.371	23.5056	304.063	61.6415	NA	NA	NA	1	99.28	0.72
OARF3_021	OAR021	Y	SAMN39783645	CP145992	GCA_038095865.1	SRR28208431	SRR28208444	NA	Sheep	Ovis aries	Farm 3: UI Sheep Center	Idaho	USA	2019	2019-10-16	ONT+Illumina	1105483	536.15	75.9256	114.708	30.987	NA	NA	NA	1	99.28	0
OARF3_022	OAR022	Y	SAMN39783646	CP145993	GCA_038095875.1	SRR28208430	SRR28208443	NA	Sheep	Ovis aries	Farm 3: UI Sheep Center	Idaho	USA	2019	2019-10-16	ONT+Illumina	1021753	456.758	43.9059	134.18	34.0284	NA	NA	NA	1	98.55	0.72
OARF3_023	OAR023	Y	SAMN39783647	CP145994	GCA_038095885.1	SRR28208429	SRR28208494	NA	Sheep	Ovis aries	Farm 3: UI Sheep Center	Idaho	USA	2019	2019-10-16	ONT+Illumina	1070976	596.334	123.136	159.403	57.778	NA	NA	NA	1	99.28	0
OARF3_026	OAR026	Y	SAMN39783648	CP145995	GCA_038095895.1	SRR28208428	SRR28208493	NA	Sheep	Ovis aries	Farm 3: UI Sheep Center	Idaho	USA	2019	2019-10-16	ONT+Illumina	1022188	1150.17	142.446	158.379	37.3956	NA	NA	NA	1	98.19	0.72
OARF3_062	OAR62	Y	SAMN39783649	CP145996	GCA_038095905.1	SRR28208427	SRR28208492	NA	Sheep	Ovis aries	Farm 3: UI Sheep Center	Idaho	USA	2019	2019-10-16	ONT+Illumina	1017743	146.777	19.6813	306.586	58.1713	NA	NA	NA	1	99.28	0.72
OARF3_065	OAR65	Y	SAMN39783650	CP145997	GCA_038095915.1	SRR28208425	SRR28208491	NA	Sheep	Ovis aries	Farm 3: UI Sheep Center	Idaho	USA	2019	2019-10-16	ONT+Illumina	1072820	73.4846	9.88786	322.652	55.2479	NA	NA	NA	1	99.28	0.72
OARF4_W2022	W20002_022	Y	SAMN39783651	JBAIVY000000000	GCA_037449755.1	SRR28208424	NA	NA	Sheep	Ovis aries	Farm 4	Nebraska	USA	2020	2020-02-20	Illumina	1170435	NA	NA	147.39	49.86	NA	NA	57268	106	98.55	4.95
OARF4_W2044	W20002_044	Y	SAMN39783652	CP145998	GCA_038095925.1	SRR28208423	SRR28208490	NA	Sheep	Ovis aries	Farm 4	Nebraska	USA	2020	2020-02-20	ONT+Illumina	1104679	346.701	30.9283	128.609	21.6221	NA	NA	NA	1	99.28	0.43
OARF4_W260	W20002_60	Y	SAMN39783653	JBAIVZ000000000	GCA_037449715.1	SRR28208422	NA	NA	Sheep	Ovis aries	Farm 4	Nebraska	USA	2020	2020-02-20	Illumina	1098582	NA	NA	334.84	137.05	NA	NA	115027	129	99.28	0.86
OARFR_14811	NA		SAMN02952979	NA	GCA_000590415.1	NA	NA	NA	Sheep	Ovis sp.	NA	Vaucluse	France	2007	2007	Illumina	1071502	NA	NA	31	NA	NA	NA	37262	56	99.28	0.91
OARFR_F10435	NA		SAMN15350944	NA	NA	SRR12074581	NA	NA	Sheep	Ovis aries	NA	NA	France	2015	2015	Illumina	1041675	NA	NA	888.067	462.496	NA	NA	214043	27	99.28	0
OARFR_F11630	NA		SAMN15350945	NA	NA	SRR12074580	NA	NA	Sheep	Ovis aries	NA	NA	France	2017	2017	Illumina	1039208	NA	NA	848.129	434.739	NA	NA	571788	13	99.28	0
OARFR_F9820	NA		SAMN15350946	NA	NA	SRR12074579	NA	NA	Sheep	Ovis aries	NA	NA	France	2015	2015	Illumina	1152935	NA	NA	860.16	518.74	NA	NA	56698	85	99.28	0.91
OCAAI_16493	1649_3	Y	SAMN39783654	CP145999	GCA_038095935.1	SRR28208421	SRR28208489	NA	Sheep	Ovis canadensis	Antelope Island	Utah	USA	2019	2019-02-07	ONT+Illumina	1094727	653.475	58.0141	89.2844	22.2081	NA	NA	NA	1	99.28	0.18
OCAAI_16495	1649_5	Y	SAMN39783655	JBEQMW000000000	GCA_040412005.1	SRR28208420	NA	NA	Sheep	Ovis canadensis	Antelope Island	Utah	USA	2019	2019-02-07	Illumina	1365101	NA	NA	66.88	42.75	NA	NA	35687	647	99.28	4.57
OCABB_370142	37014_2	Y	SAMN39783656	JBAIWA000000000	GCA_037449655.1	SRR28208419	NA	NA	Sheep	Ovis canadensis	Barrel Butte	Nebraska	USA	2018	2018-02-14	Illumina	1025894	NA	NA	85.3	48.76	NA	NA	92187	70	99.28	0.72
OCABB_370144	37014_4	Y	SAMN39783657	CP146000	GCA_038095945.1	SRR28208418	SRR28208488	NA	Sheep	Ovis canadensis	Barrel Butte	Nebraska	USA	2018	2018-10-29	ONT+Illumina	1014064	29.0713	7.2661	111.591	29.8761	NA	NA	NA	1	99.28	0
OCABH_190781	19_0781	Y	SAMN39783658	JBAIWB000000000	GCA_037449585.1	SRR28208417	NA	NA	Sheep	Ovis canadensis	Bighorns	Arizona	USA	2019	2019-11-13	Illumina	1120537	NA	NA	145.35	86.92	NA	NA	29247	236	99.28	0.72
OCAEM_3098	3098		SAMN39936073	JBAHVZ000000000	GCA_036697735.1	NA	NA	NA	Sheep	Ovis canadensis	Elkhorn Mountains	Montana	USA	2008	2008-02-14	Roche 454	1051912	NA	NA	NA	NA	NA	60	47128	49	97.58	0.72
OCAFR_370126	37012_6	Y	SAMN39783659	JBBVER000000000	GCA_038067035.1	SRR28208416	NA	NA	Sheep	Ovis canadensis	Fort Robinson	Nebraska	USA	2019	2019-02-19	Illumina	1002714	NA	NA	131.76	95.56	NA	NA	55948	104	100	0.8
OCAFR_370127	37012_7	Y	SAMN39783660	CP146001	GCA_038095955.1	SRR28208414	SRR28208487	NA	Sheep	Ovis canadensis	Fort Robinson	Nebraska	USA	2018	2018-02-14	ONT+Illumina	1058213	340.472	38.6105	74.1374	18.3976	NA	NA	NA	1	99.28	0
OCAHC_KL3363	KL3363		SAMN39783661	JBAIWC000000000	GCA_037449495.1	NA	NA	NA	Sheep	Ovis canadensis	Black Butte, Hells Canyon	Washington	USA	2008	2008-06-29	PacBio RS	1057233	NA	NA	NA	NA	377.46	NA	678446	2	97.46	0
OCAHG_370152	37015_2	Y	SAMN39783662	JBAIWD000000000	GCA_037449555.1	SRR28208413	NA	NA	Sheep	Ovis canadensis	Hubbard's Gap	Nebraska	USA	2018	2018-09-25	Illumina	967712	NA	NA	133.16	126.28	NA	NA	29038	149	99.28	0.72
OCAHG_370153	37015_3	Y	SAMN39783663	CP146002	GCA_038095965.1	SRR28208412	SRR28208486	NA	Sheep	Ovis canadensis	Hubbard's Gap	Nebraska	USA	2018	2018-10-26	ONT+Illumina	1005165	101.94	13.8013	105.333	21.6655	NA	NA	NA	1	99.28	0.72
OCALO_15LO60	K21	Y	SAMN39783664	JBAIWE000000000	GCA_037449505.1	SRR28208411	NA	NA	Sheep	Ovis canadensis	Lostine	Oregon	USA	2020	2020-02-12	Illumina	1195038	NA	NA	326.09	123.95	NA	NA	144409	236	99.28	4.19
OCALO_20LO68	K19	Y	SAMN39783665	CP146003	GCA_038095975.1	SRR28208410	SRR28208485	NA	Sheep	Ovis canadensis	Lostine	Oregon	USA	2020	2020-02-12	ONT+Illumina	1072159	344.85	29.4483	279.336	46.4067	NA	NA	NA	1	99.28	0.18
OCALR_180750SP4	18000750_SP4	Y	SAMN39783666	CP146004	GCA_038095985.1	SRR28208409	SRR28208483	NA	Sheep	Ovis canadensis	Lost River	Idaho	USA	2018	2018-03-04	ONT+Illumina	1270339	191.037	19.1206	352.339	60.5374	NA	NA	NA	1	99.28	1.81
OCALR_180781	18000781	Y	SAMN39783667	JBAIWF000000000	GCA_037449435.1	SRR28208408	NA	NA	Sheep	Ovis canadensis	Lost River	Idaho	USA	2018	2018-03-04	Illumina	1111800	NA	NA	85.37	99.01	NA	NA	17467	231	99.28	0.36
OCALR_180784SP4	18000784_SP4	Y	SAMN39783668	CP146005	GCA_038095995.1	SRR28208407	SRR28208482	NA	Sheep	Ovis canadensis	Lost River	Idaho	USA	2018	2018-03-04	ONT+Illumina	1132542	318.954	47.0985	365.95	73.8161	NA	NA	NA	1	99.28	1.81
OCARC_BH346	BH346	Y	SAMN39783669	JBBVET000000000	GCA_038067075.1	SRR28208406	NA	NA	Sheep	Ovis canadensis	Rapid Creek	S. Dakota	USA	2017	2017-04-19	Illumina	1305988	NA	NA	84.86	47.68	NA	NA	34843	515	100	3.2
OCARG_26	K124	Y	SAMN39783670	CP146006	GCA_038096005.1	SRR28208405	SRR28208481	NA	Goat	Ovis canadensis	Taos Pueblo	New Mexico	USA	2020	2020-03-27	ONT+Illumina	1029007	335.084	59.638	264.008	59.517	NA	NA	NA	1	100	0.72
OCARG_27	K130	Y	SAMN39783671	CP146007	GCA_038096015.1	SRR28208403	SRR28208480	NA	Goat	Ovis canadensis	Taos Pueblo	New Mexico	USA	2020	2020-03-27	ONT+Illumina	1030891	528.722	49.5634	289.659	48.9299	NA	NA	NA	1	100	0.72
OCARG_36	K133	Y	SAMN39783672	CP146008	GCA_038096025.1	SRR28208402	SRR28208479	NA	Goat	Ovis canadensis	Taos Pueblo	New Mexico	USA	2020	2020-03-27	ONT+Illumina	1030592	399.286	30.4845	260.038	40.7764	NA	NA	NA	1	100	0.72
OCARG_38	K121	Y	SAMN39783673	JBAIWG000000000	GCA_037449375.1	SRR28208401	NA	NA	Goat	Ovis canadensis	Taos Pueblo	New Mexico	USA	2020	2020-03-27	Illumina	1100851	NA	NA	322.82	124.06	NA	NA	110726	184	100	1.23
OCARG_41	K122	Y	SAMN39783674	CP146009	GCA_038096035.1	SRR28208400	SRR28208478	NA	Goat	Ovis canadensis	Taos Pueblo	New Mexico	USA	2020	2020-03-27	ONT+Illumina	1033128	617.81	85.6281	230.305	46.3507	NA	NA	NA	1	100	0.72
OCARG_43	K123	Y	SAMN39783675	JBAIWH000000000	GCA_037449255.1	SRR28208399	NA	NA	Goat	Ovis canadensis	Taos Pueblo	New Mexico	USA	2020	2020-03-27	Illumina	1172310	NA	NA	184.86	100.69	NA	NA	80471	296	100	2.32
OCASB_170017	170017	Y	SAMN39783676	JBAIWI000000000	GCA_037449275.1	SRR28208398	NA	NA	Sheep	Ovis canadensis	South Beaverhead	Idaho	USA	2017	2017-11-21	Illumina	1140317	NA	NA	82.07	88.46	NA	NA	14868	359	99.28	0.69
OCASDSU_Mariah	Mariah_SP4	Y	SAMN39783677	JBAIWJ000000000	GCA_037449265.1	SRR28208397	NA	NA	Sheep	Ovis canadensis	Captive: South Dakota State University	Nevada	USA	2016	2016-12-20	Illumina	1134449	NA	NA	494.09	118.51	NA	NA	156502	71	99.28	0.18
OCAVM_190653	19_0653	Y	SAMN39783678	CP146010	GCA_038096045.1	SRR28208396	SRR28208477	NA	Sheep	Ovis canadensis	Vermillions	Arizona	USA	2019	2019-11-13	ONT+Illumina	1264556	1847.23	141.56	106.453	20.0093	NA	NA	NA	1	99.28	1.09
OCAVM_190660	19_0660	Y	SAMN39783679	JBEQMX000000000	GCA_040411965.1	SRR28208395	NA	NA	Sheep	Ovis canadensis	Vermillions	Arizona	USA	2019	2019-11-13	Illumina	1310983	NA	NA	139.31	125.41	NA	NA	14655	587	99.28	1.57
OCAWY_21255	21_255	Y	SAMN39783680	CP146011	GCA_038096055.1	SRR28208394	SRR28208476	NA	Sheep	Ovis canadensis	Whiskey	Wyoming	USA	2021	2021-12-13	ONT+Illumina	1019880	132.93	23.37	44.43	19.79	NA	NA	NA	1	99.28	0
OCAWY_21336	21_336	Y	SAMN39783681	JBAIWK000000000	GCA_037449215.1	SRR28208392	SRR28208475	NA	Sheep	Ovis canadensis	Whiskey	Wyoming	USA	2021	2021-12-01	ONT+Illumina	1079561	90.2	80.39	106.75	34.31	NA	NA	790009	9	99.28	1.59
RTANC_4336	2019011_4336	Y	SAMN39783682	CP146012	GCA_038096065.1	SRR28208391	SRR28208474	NA	Sheep	Rangifer tarandus	Nelchina	Alaska	USA	2019	2019-10-06	ONT+Illumina	930395	1691.31	176.613	140.907	31.6761	NA	NA	NA	1	98.55	5.07
RTANC_4341	2019016_4341	Y	SAMN39783683	JBEQMY000000000	GCA_040411945.1	SRR28208390	NA	NA	Sheep	Rangifer tarandus	Nelchina	Alaska	USA	2019	2019-10-07	Illumina	799992	NA	NA	160.85	334.02	NA	NA	13250	263	97.83	1.45
RTANC_4342	2019017_4342	Y	SAMN39783684	JBEQMZ000000000	GCA_040411925.1	SRR28208389	NA	NA	Sheep	Rangifer tarandus	Nelchina	Alaska	USA	2019	2019-10-07	Illumina	802690	NA	NA	192.27	309.25	NA	NA	12857	260	97.83	1.45

## Sheet: TableS2_RoaryAll
Table S2. Roary output for the full dataset. Annotations from Eggnog and VFanalyzer have been added ("Eggnog_Gene", "Eggnog_Description", "VFDB_Gene")
Prokka_Gene	Prokka_Non-unique Gene name	Prokka_Description	Eggnog_Gene	Eggnog_Description	VFDB_Gene	No. isolates	No. sequences	Avg sequences per isolate	Genome Fragment	Order within Fragment	Accessory Fragment	Accessory Order with Fragment	QC	Min group size nuc	Max group size nuc	Avg group size nuc	CHIAS_Crony	CHIBN_274	CHICH_IK33	CHICH_SC01	CHICH_TC1	CHICH_TC2	CHICH_TC3	CHICH_TC4	CHICH_TC5	CHICH_TC7	CHICH_TC8	CHIF5_ANC4221	CHIF6_MARM	CHIF7_DAIS	CHIFR_F10330	CHIFR_F8525	CHIFR_F8588	OARAU_ATCC1	OARAU_ATCC2	OARBN_150	OARBZ_USPBR2017	OARCH_NM2010	OARF1_080	OARF1_082	OARF1_084	OARF1_091	OARF1_094	OARF1_095	OARF1_099	OARF1_101	OARF1_102	OARF1_104	OARF1_105
group_1007		hypothetical protein	NA	NA	NA	99	99	1	588	274				575	575	575	CPMPEIPG_00601	BJCMMOAH_00366	JOHDHNAO_00640	CJCEDOKP_00496	EFEJHPIM_00059	MJHJOMFM_00020	EMOBAPIA_00039	LCEEPAIL_00396	KKPAPPPE_00255	EKNCEEGM_00252	HDNGADJJ_00255	AHKMOKEP_00686	CGDPLPIB_00464	DAHDHGCJ_00334	ANOAGMCC_00201	ELAIBMPE_00474	ICDKJJMI_00022	FBGHDFNB_00404	BCMLLIFJ_00271	AMIJHECJ_00314	JDALFJNJ_00656	BBNCCIJK_00210	JGJMHJCE_00007	PMEGOFBP_00007	MGIEHDEP_00433	CIJFOIOK_00007	IEDOJDGI_00007	FLLPLCIB_00007	JCCPDCOP_00127	LDCLEOAN_00007	MDKLELAN_00007	CHEBCLHG_00007	HPOBEEMN_00007
group_1008		hypothetical protein	yeaZ	COG1214 Inactive homolog of metal-dependent proteases	NA	99	99	1	588	3556				527	527	527	CPMPEIPG_00653	BJCMMOAH_00413	JOHDHNAO_00445	CJCEDOKP_00213	EFEJHPIM_00010	MJHJOMFM_00066	EMOBAPIA_00485	LCEEPAIL_00122	KKPAPPPE_00462	EKNCEEGM_00178	HDNGADJJ_00218	AHKMOKEP_00634	CGDPLPIB_00516	DAHDHGCJ_00288	ANOAGMCC_00249	ELAIBMPE_00668	ICDKJJMI_00487	FBGHDFNB_00350	BCMLLIFJ_00461	AMIJHECJ_00263	JDALFJNJ_00780	BBNCCIJK_00260	JGJMHJCE_00057	PMEGOFBP_00059	MGIEHDEP_00364	CIJFOIOK_00058	IEDOJDGI_00058	FLLPLCIB_00057	JCCPDCOP_00076	LDCLEOAN_00059	MDKLELAN_00056	CHEBCLHG_00058	HPOBEEMN_00056
sufS		Cysteine desulfurase SufS	nifS	Catalyzes the removal of elemental sulfur and selenium atoms from L-cysteine, L-cystine, L-selenocysteine, and L- selenocystine to produce L-alanine	NA	99	99	1	588	3492				1145	1145	1145	CPMPEIPG_00697	BJCMMOAH_00460	JOHDHNAO_00486	CJCEDOKP_00253	EFEJHPIM_00472	MJHJOMFM_00503	EMOBAPIA_00245	LCEEPAIL_00489	KKPAPPPE_00342	EKNCEEGM_00217	HDNGADJJ_00429	AHKMOKEP_00594	CGDPLPIB_00560	DAHDHGCJ_00248	ANOAGMCC_00088	ELAIBMPE_00565	ICDKJJMI_00430	FBGHDFNB_00302	BCMLLIFJ_00236	AMIJHECJ_00219	JDALFJNJ_00074	BBNCCIJK_00298	JGJMHJCE_00119	PMEGOFBP_00100	MGIEHDEP_00404	CIJFOIOK_00099	IEDOJDGI_00099	FLLPLCIB_00098	JCCPDCOP_00035	LDCLEOAN_00100	MDKLELAN_00099	CHEBCLHG_00099	HPOBEEMN_00099
hisS		Histidine--tRNA ligase	hisS	histidyl-tRNA synthetase	NA	99	99	1	588	3466				959	1286	1282	CPMPEIPG_00713	BJCMMOAH_00476	JOHDHNAO_00502	CJCEDOKP_00269	EFEJHPIM_00456	MJHJOMFM_00685	EMOBAPIA_00229	LCEEPAIL_00473	KKPAPPPE_00326	EKNCEEGM_00667	HDNGADJJ_00408	AHKMOKEP_00578	CGDPLPIB_00578	DAHDHGCJ_00230	ANOAGMCC_00072	ELAIBMPE_00585	ICDKJJMI_00446	FBGHDFNB_00284	BCMLLIFJ_00037	AMIJHECJ_00205	JDALFJNJ_00375	BBNCCIJK_00314	JGJMHJCE_00137	PMEGOFBP_00114	MGIEHDEP_00419	CIJFOIOK_00113	IEDOJDGI_00113	FLLPLCIB_00112	JCCPDCOP_00021	LDCLEOAN_00114	MDKLELAN_00113	CHEBCLHG_00113	HPOBEEMN_00113
group_1029		hypothetical protein	NA	NA	NA	99	99	1	588	1010				461	506	486	CPMPEIPG_00023	BJCMMOAH_00522	JOHDHNAO_00398	CJCEDOKP_00414	EFEJHPIM_00277	MJHJOMFM_00156	EMOBAPIA_00121	LCEEPAIL_00020	KKPAPPPE_00398	EKNCEEGM_00056	HDNGADJJ_00040	AHKMOKEP_00527	CGDPLPIB_00627	DAHDHGCJ_00179	ANOAGMCC_00025	ELAIBMPE_00381	ICDKJJMI_00623	FBGHDFNB_00224	BCMLLIFJ_00627	AMIJHECJ_00159	JDALFJNJ_00501	BBNCCIJK_00361	JGJMHJCE_00186	PMEGOFBP_00160	MGIEHDEP_00197	CIJFOIOK_00159	IEDOJDGI_00177	FLLPLCIB_00618	JCCPDCOP_00680	LDCLEOAN_00160	MDKLELAN_00616	CHEBCLHG_00159	HPOBEEMN_00624
nrnA_2		Bifunctional oligoribonuclease and PAP phosphatase NrnA	mgpA	DHH family	NA	99	99	1	588	273				863	974	972	CPMPEIPG_00600	BJCMMOAH_00365	JOHDHNAO_00641	CJCEDOKP_00495	EFEJHPIM_00060	MJHJOMFM_00019	EMOBAPIA_00040	LCEEPAIL_00397	KKPAPPPE_00256	EKNCEEGM_00253	HDNGADJJ_00256	AHKMOKEP_00687	CGDPLPIB_00463	DAHDHGCJ_00335	ANOAGMCC_00200	ELAIBMPE_00475	ICDKJJMI_00023	FBGHDFNB_00405	BCMLLIFJ_00272	AMIJHECJ_00315	JDALFJNJ_00655	BBNCCIJK_00209	JGJMHJCE_00006	PMEGOFBP_00006	MGIEHDEP_00432	CIJFOIOK_00006	IEDOJDGI_00006	FLLPLCIB_00006	JCCPDCOP_00128	LDCLEOAN_00006	MDKLELAN_00006	CHEBCLHG_00006	HPOBEEMN_00006
gatB		Aspartyl/glutamyl-tRNA(Asn/Gln) amidotransferase subunit B	gatB	Allows the formation of correctly charged Asn-tRNA(Asn) or Gln-tRNA(Gln) through the transamidation of misacylated Asp- tRNA(Asn) or Glu-tRNA(Gln) in organisms which lack either or both of asparaginyl-tRNA or glutaminyl-tRNA synthetases. The reaction takes place in the presence of glutamine and ATP through an activated phospho-Asp-tRNA(Asn) or phospho-Glu-tRNA(Gln)	NA	99	99	1	588	286				1400	1400	1400	CPMPEIPG_00612	BJCMMOAH_00377	JOHDHNAO_00629	CJCEDOKP_00507	EFEJHPIM_00048	MJHJOMFM_00031	EMOBAPIA_00028	LCEEPAIL_00385	KKPAPPPE_00244	EKNCEEGM_00241	HDNGADJJ_00244	AHKMOKEP_00675	CGDPLPIB_00475	DAHDHGCJ_00323	ANOAGMCC_00212	ELAIBMPE_00463	ICDKJJMI_00011	FBGHDFNB_00393	BCMLLIFJ_00260	AMIJHECJ_00303	JDALFJNJ_00667	BBNCCIJK_00221	JGJMHJCE_00018	PMEGOFBP_00018	MGIEHDEP_00444	CIJFOIOK_00018	IEDOJDGI_00018	FLLPLCIB_00018	JCCPDCOP_00116	LDCLEOAN_00018	MDKLELAN_00018	CHEBCLHG_00018	HPOBEEMN_00018
prmC		Release factor glutamine methyltransferase	hemK	Belongs to the protein N5-glutamine methyltransferase family	NA	99	99	1	588	1098				698	728	714	CPMPEIPG_00082	BJCMMOAH_00582	JOHDHNAO_00208	CJCEDOKP_00474	EFEJHPIM_00159	MJHJOMFM_00562	EMOBAPIA_00620	LCEEPAIL_00459	KKPAPPPE_00499	EKNCEEGM_00591	HDNGADJJ_00570	AHKMOKEP_00459	CGDPLPIB_00689	DAHDHGCJ_00117	ANOAGMCC_00326	ELAIBMPE_00705	ICDKJJMI_00632	FBGHDFNB_00160	BCMLLIFJ_00101	AMIJHECJ_00098	JDALFJNJ_00039	BBNCCIJK_00421	JGJMHJCE_00246	PMEGOFBP_00220	MGIEHDEP_00512	CIJFOIOK_00219	IEDOJDGI_00237	FLLPLCIB_00558	JCCPDCOP_00620	LDCLEOAN_00220	MDKLELAN_00557	CHEBCLHG_00219	HPOBEEMN_00565
group_1076		hypothetical protein	NA	NA	NA	99	99	1	588	774				929	947	945	CPMPEIPG_00227	BJCMMOAH_00705	JOHDHNAO_00591	CJCEDOKP_00308	EFEJHPIM_00246	MJHJOMFM_00604	EMOBAPIA_00599	LCEEPAIL_00651	KKPAPPPE_00184	EKNCEEGM_00367	HDNGADJJ_00349	AHKMOKEP_00330	CGDPLPIB_00058	DAHDHGCJ_00004	ANOAGMCC_00564	ELAIBMPE_00316	ICDKJJMI_00220	FBGHDFNB_00028	BCMLLIFJ_00725	AMIJHECJ_00729	JDALFJNJ_00439	BBNCCIJK_00542	JGJMHJCE_00367	PMEGOFBP_00342	MGIEHDEP_00171	CIJFOIOK_00340	IEDOJDGI_00359	FLLPLCIB_00436	JCCPDCOP_00535	LDCLEOAN_00342	MDKLELAN_00434	CHEBCLHG_00341	HPOBEEMN_00442
group_1143		hypothetical protein	rbsC-1	Belongs to the binding-protein-dependent transport system permease family	NA	99	99	1	588	321				1718	1727	1718	CPMPEIPG_00620	BJCMMOAH_00385	JOHDHNAO_00621	CJCEDOKP_00515	EFEJHPIM_00040	MJHJOMFM_00039	EMOBAPIA_00020	LCEEPAIL_00377	KKPAPPPE_00236	EKNCEEGM_00233	HDNGADJJ_00600	AHKMOKEP_00667	CGDPLPIB_00483	DAHDHGCJ_00315	ANOAGMCC_00220	ELAIBMPE_00455	ICDKJJMI_00003	FBGHDFNB_00385	BCMLLIFJ_00252	AMIJHECJ_00295	JDALFJNJ_00675	BBNCCIJK_00229	JGJMHJCE_00026	PMEGOFBP_00026	MGIEHDEP_00452	CIJFOIOK_00026	IEDOJDGI_00026	FLLPLCIB_00026	JCCPDCOP_00108	LDCLEOAN_00026	MDKLELAN_00026	CHEBCLHG_00026	HPOBEEMN_00026
glgB		Pullulanase	pulA	Belongs to the glycosyl hydrolase 13 family	NA	99	99	1	588	1003				2000	2000	2000	CPMPEIPG_00018	BJCMMOAH_00517	JOHDHNAO_00393	CJCEDOKP_00016	EFEJHPIM_00272	MJHJOMFM_00151	EMOBAPIA_00116	LCEEPAIL_00015	KKPAPPPE_00566	EKNCEEGM_00674	HDNGADJJ_00045	AHKMOKEP_00533	CGDPLPIB_00622	DAHDHGCJ_00184	ANOAGMCC_00030	ELAIBMPE_00376	ICDKJJMI_00618	FBGHDFNB_00229	BCMLLIFJ_00622	AMIJHECJ_00164	JDALFJNJ_00506	BBNCCIJK_00356	JGJMHJCE_00181	PMEGOFBP_00155	MGIEHDEP_00192	CIJFOIOK_00154	IEDOJDGI_00172	FLLPLCIB_00623	JCCPDCOP_00685	LDCLEOAN_00155	MDKLELAN_00621	CHEBCLHG_00154	HPOBEEMN_00629
ldh1		L-lactate dehydrogenase	NA	NA	NA	99	99	1	588	647				914	914	914	CPMPEIPG_00263	BJCMMOAH_00664	JOHDHNAO_00132	CJCEDOKP_00344	EFEJHPIM_00323	MJHJOMFM_00577	EMOBAPIA_00406	LCEEPAIL_00276	KKPAPPPE_00151	EKNCEEGM_00139	HDNGADJJ_00182	AHKMOKEP_00370	CGDPLPIB_00025	DAHDHGCJ_00038	ANOAGMCC_00485	ELAIBMPE_00620	ICDKJJMI_00393	FBGHDFNB_00071	BCMLLIFJ_00154	AMIJHECJ_00026	JDALFJNJ_00705	BBNCCIJK_00504	JGJMHJCE_00316	PMEGOFBP_00287	MGIEHDEP_00304	CIJFOIOK_00285	IEDOJDGI_00304	FLLPLCIB_00477	JCCPDCOP_00713	LDCLEOAN_00287	MDKLELAN_00476	CHEBCLHG_00286	HPOBEEMN_00484
menH		2-succinyl-6-hydroxy-2,4-cyclohexadiene-1-carboxylate synthase	lip	hydrolases or acyltransferases (alpha beta hydrolase superfamily)	NA	99	99	1	588	2586				806	806	806	CPMPEIPG_00418	BJCMMOAH_00154	JOHDHNAO_00271	CJCEDOKP_00620	EFEJHPIM_00492	MJHJOMFM_00256	EMOBAPIA_00383	LCEEPAIL_00251	KKPAPPPE_00053	EKNCEEGM_00093	HDNGADJJ_00291	AHKMOKEP_00090	CGDPLPIB_00278	DAHDHGCJ_00512	ANOAGMCC_00422	ELAIBMPE_00089	ICDKJJMI_00146	FBGHDFNB_00615	BCMLLIFJ_00337	AMIJHECJ_00513	JDALFJNJ_00118	BBNCCIJK_00024	JGJMHJCE_00587	PMEGOFBP_00562	MGIEHDEP_00018	CIJFOIOK_00561	IEDOJDGI_00582	FLLPLCIB_00173	JCCPDCOP_00315	LDCLEOAN_00563	MDKLELAN_00202	CHEBCLHG_00565	HPOBEEMN_00205
grpE		Protein GrpE	grpE	Participates actively in the response to hyperosmotic and heat shock by preventing the aggregation of stress-denatured proteins, in association with DnaK and GrpE. It is the nucleotide exchange factor for DnaK and may function as a thermosensor. Unfolded proteins bind initially to DnaJ	NA	99	99	1	588	278				737	746	745	CPMPEIPG_00605	BJCMMOAH_00370	JOHDHNAO_00636	CJCEDOKP_00500	EFEJHPIM_00055	MJHJOMFM_00024	EMOBAPIA_00035	LCEEPAIL_00392	KKPAPPPE_00251	EKNCEEGM_00248	HDNGADJJ_00251	AHKMOKEP_00682	CGDPLPIB_00468	DAHDHGCJ_00330	ANOAGMCC_00205	ELAIBMPE_00470	ICDKJJMI_00018	FBGHDFNB_00400	BCMLLIFJ_00267	AMIJHECJ_00310	JDALFJNJ_00660	BBNCCIJK_00214	JGJMHJCE_00011	PMEGOFBP_00011	MGIEHDEP_00437	CIJFOIOK_00011	IEDOJDGI_00011	FLLPLCIB_00011	JCCPDCOP_00123	LDCLEOAN_00011	MDKLELAN_00011	CHEBCLHG_00011	HPOBEEMN_00011
group_1218		hypothetical protein	NA	NA	NA	99	99	1	588	1444				965	968	965	CPMPEIPG_00311	BJCMMOAH_00038	JOHDHNAO_00100	CJCEDOKP_00075	EFEJHPIM_00119	MJHJOMFM_00355	EMOBAPIA_00684	LCEEPAIL_00444	KKPAPPPE_00159	EKNCEEGM_00449	HDNGADJJ_00611	AHKMOKEP_00210	CGDPLPIB_00174	DAHDHGCJ_00622	ANOAGMCC_00581	ELAIBMPE_00652	ICDKJJMI_00298	FBGHDFNB_00753	BCMLLIFJ_00685	AMIJHECJ_00628	JDALFJNJ_00741	BBNCCIJK_00644	JGJMHJCE_00471	PMEGOFBP_00451	MGIEHDEP_00648	CIJFOIOK_00451	IEDOJDGI_00471	FLLPLCIB_00304	JCCPDCOP_00426	LDCLEOAN_00452	MDKLELAN_00316	CHEBCLHG_00454	HPOBEEMN_00317
pgsA		CDP-diacylglycerol--glycerol-3-phosphate 3-phosphatidyltransferase	pgsA	Belongs to the CDP-alcohol phosphatidyltransferase class-I family	NA	99	99	1	588	2618				581	584	582	CPMPEIPG_00394	BJCMMOAH_00132	JOHDHNAO_00293	CJCEDOKP_00598	EFEJHPIM_00679	MJHJOMFM_00204	EMOBAPIA_00095	LCEEPAIL_00634	KKPAPPPE_00031	EKNCEEGM_00405	HDNGADJJ_00313	AHKMOKEP_00112	CGDPLPIB_00256	DAHDHGCJ_00534	ANOAGMCC_00400	ELAIBMPE_00067	ICDKJJMI_00168	FBGHDFNB_00640	BCMLLIFJ_00694	AMIJHECJ_00535	JDALFJNJ_00355	BBNCCIJK_00002	JGJMHJCE_00564	PMEGOFBP_00540	MGIEHDEP_00041	CIJFOIOK_00539	IEDOJDGI_00560	FLLPLCIB_00195	JCCPDCOP_00337	LDCLEOAN_00541	MDKLELAN_00225	CHEBCLHG_00543	HPOBEEMN_00228
group_1222		hypothetical protein	dnaX	DNA polymerase III is a complex, multichain enzyme responsible for most of the replicative synthesis in bacteria. This DNA polymerase also exhibits 3' to 5' exonuclease activity	NA	99	99	1	588	2593				875	875	875	CPMPEIPG_00411	BJCMMOAH_00147	JOHDHNAO_00278	CJCEDOKP_00613	EFEJHPIM_00485	MJHJOMFM_00249	EMOBAPIA_00390	LCEEPAIL_00258	KKPAPPPE_00046	EKNCEEGM_00100	HDNGADJJ_00298	AHKMOKEP_00097	CGDPLPIB_00271	DAHDHGCJ_00519	ANOAGMCC_00415	ELAIBMPE_00082	ICDKJJMI_00153	FBGHDFNB_00623	BCMLLIFJ_00330	AMIJHECJ_00520	JDALFJNJ_00125	BBNCCIJK_00017	JGJMHJCE_00580	PMEGOFBP_00555	MGIEHDEP_00025	CIJFOIOK_00554	IEDOJDGI_00575	FLLPLCIB_00180	JCCPDCOP_00322	LDCLEOAN_00556	MDKLELAN_00209	CHEBCLHG_00558	HPOBEEMN_00212
group_1225		hypothetical protein	NA	NA	NA	99	99	1	588	2186				611	1049	1033	CPMPEIPG_00563	BJCMMOAH_00293	JOHDHNAO_00545	CJCEDOKP_00536	EFEJHPIM_00670	MJHJOMFM_00328	EMOBAPIA_00721	LCEEPAIL_00100	KKPAPPPE_00660	EKNCEEGM_00658	HDNGADJJ_00378	AHKMOKEP_00736	CGDPLPIB_00418	DAHDHGCJ_00376	ANOAGMCC_00365	ELAIBMPE_00140	ICDKJJMI_00060	FBGHDFNB_00470	BCMLLIFJ_00306	AMIJHECJ_00382	JDALFJNJ_00285	BBNCCIJK_00156	JGJMHJCE_00723	PMEGOFBP_00694	MGIEHDEP_00153	CIJFOIOK_00693	IEDOJDGI_00714	FLLPLCIB_00756	JCCPDCOP_00178	LDCLEOAN_00695	MDKLELAN_00748	CHEBCLHG_00697	HPOBEEMN_00755
tpiA		Triosephosphate isomerase	tpiA	Involved in the gluconeogenesis. Catalyzes stereospecifically the conversion of dihydroxyacetone phosphate (DHAP) to D-glyceraldehyde-3-phosphate (G3P)	NA	99	99	1	588	3660				782	782	782	CPMPEIPG_00639	BJCMMOAH_00400	JOHDHNAO_00431	CJCEDOKP_00200	EFEJHPIM_00023	MJHJOMFM_00053	EMOBAPIA_00003	LCEEPAIL_00108	KKPAPPPE_00448	EKNCEEGM_00164	HDNGADJJ_00204	AHKMOKEP_00648	CGDPLPIB_00503	DAHDHGCJ_00301	ANOAGMCC_00236	ELAIBMPE_00681	ICDKJJMI_00500	FBGHDFNB_00365	BCMLLIFJ_00474	AMIJHECJ_00276	JDALFJNJ_00767	BBNCCIJK_00247	JGJMHJCE_00043	PMEGOFBP_00045	MGIEHDEP_00734	CIJFOIOK_00045	IEDOJDGI_00045	FLLPLCIB_00044	JCCPDCOP_00089	LDCLEOAN_00045	MDKLELAN_00042	CHEBCLHG_00045	HPOBEEMN_00042
group_1256		hypothetical protein	holA	DNA polymerase III delta subunit	NA	99	99	1	588	783				728	950	919	CPMPEIPG_00223	BJCMMOAH_00709	JOHDHNAO_00595	CJCEDOKP_00304	EFEJHPIM_00242	MJHJOMFM_00608	EMOBAPIA_00595	LCEEPAIL_00655	KKPAPPPE_00188	EKNCEEGM_00371	HDNGADJJ_00353	AHKMOKEP_00326	CGDPLPIB_00062	DAHDHGCJ_00737	ANOAGMCC_00568	ELAIBMPE_00312	ICDKJJMI_00224	FBGHDFNB_00024	BCMLLIFJ_00721	AMIJHECJ_00725	JDALFJNJ_00435	BBNCCIJK_00546	JGJMHJCE_00372	PMEGOFBP_00346	MGIEHDEP_00167	CIJFOIOK_00344	IEDOJDGI_00363	FLLPLCIB_00432	JCCPDCOP_00531	LDCLEOAN_00346	MDKLELAN_00430	CHEBCLHG_00345	HPOBEEMN_00438
tkt_2		Transketolase	tktA	Catalyzes the transfer of a two-carbon ketol group from a ketose donor to an aldose acceptor, via a covalent intermediate with the cofactor thiamine pyrophosphate	NA	99	99	1	588	2751				1916	1943	1921	CPMPEIPG_00345	BJCMMOAH_00070	JOHDHNAO_00347	CJCEDOKP_00723	EFEJHPIM_00086	MJHJOMFM_00478	EMOBAPIA_00461	LCEEPAIL_00200	KKPAPPPE_00517	EKNCEEGM_00692	HDNGADJJ_00477	AHKMOKEP_00171	CGDPLPIB_00205	DAHDHGCJ_00589	ANOAGMCC_00734	ELAIBMPE_00011	ICDKJJMI_00695	FBGHDFNB_00700	BCMLLIFJ_00507	AMIJHECJ_00595	JDALFJNJ_00328	BBNCCIJK_00679	JGJMHJCE_00503	PMEGOFBP_00483	MGIEHDEP_00102	CIJFOIOK_00483	IEDOJDGI_00503	FLLPLCIB_00273	JCCPDCOP_00396	LDCLEOAN_00484	MDKLELAN_00284	CHEBCLHG_00486	HPOBEEMN_00285
btuD_12		Vitamin B12 import ATP-binding protein BtuD	gtsA	ATP-binding protein	NA	99	99	1	588	2674				1160	1160	1160	CPMPEIPG_00364	BJCMMOAH_00095	JOHDHNAO_00327	CJCEDOKP_00665	EFEJHPIM_00441	MJHJOMFM_00467	EMOBAPIA_00056	LCEEPAIL_00530	KKPAPPPE_00649	EKNCEEGM_00647	HDNGADJJ_00343	AHKMOKEP_00144	CGDPLPIB_00224	DAHDHGCJ_00568	ANOAGMCC_00500	ELAIBMPE_00034	ICDKJJMI_00198	FBGHDFNB_00678	BCMLLIFJ_00433	AMIJHECJ_00573	JDALFJNJ_00642	BBNCCIJK_00704	JGJMHJCE_00527	PMEGOFBP_00504	MGIEHDEP_00080	CIJFOIOK_00503	IEDOJDGI_00524	FLLPLCIB_00254	JCCPDCOP_00373	LDCLEOAN_00505	MDKLELAN_00264	CHEBCLHG_00507	HPOBEEMN_00266
truB		tRNA pseudouridine synthase B	truB	Responsible for synthesis of pseudouridine from uracil- 55 in the psi GC loop of transfer RNAs	NA	99	99	1	588	2642				842	842	842	CPMPEIPG_00387	BJCMMOAH_00121	JOHDHNAO_00304	CJCEDOKP_00690	EFEJHPIM_00402	MJHJOMFM_00196	EMOBAPIA_00081	LCEEPAIL_00624	KKPAPPPE_00019	EKNCEEGM_00393	HDNGADJJ_00320	AHKMOKEP_00119	CGDPLPIB_00247	DAHDHGCJ_00544	ANOAGMCC_00717	ELAIBMPE_00056	ICDKJJMI_00176	FBGHDFNB_00652	BCMLLIFJ_00578	AMIJHECJ_00548	JDALFJNJ_00598	BBNCCIJK_00731	JGJMHJCE_00554	PMEGOFBP_00529	MGIEHDEP_00052	CIJFOIOK_00528	IEDOJDGI_00549	FLLPLCIB_00206	JCCPDCOP_00348	LDCLEOAN_00530	MDKLELAN_00236	CHEBCLHG_00532	HPOBEEMN_00237
group_1260		hypothetical protein	rplW	One of the early assembly proteins it binds 23S rRNA. One of the proteins that surrounds the polypeptide exit tunnel on the outside of the ribosome. Forms the main docking site for trigger factor binding to the ribosome	NA	99	99	1	588	2353				482	494	492	CPMPEIPG_00489	BJCMMOAH_00214	JOHDHNAO_00725	CJCEDOKP_00133	EFEJHPIM_00509	MJHJOMFM_00133	EMOBAPIA_00182	LCEEPAIL_00582	KKPAPPPE_00315	EKNCEEGM_00483	HDNGADJJ_00064	AHKMOKEP_00028	CGDPLPIB_00340	DAHDHGCJ_00450	ANOAGMCC_00633	ELAIBMPE_00223	ICDKJJMI_00556	FBGHDFNB_00551	BCMLLIFJ_00517	AMIJHECJ_00455	JDALFJNJ_00215	BBNCCIJK_00091	JGJMHJCE_00650	PMEGOFBP_00621	MGIEHDEP_00584	CIJFOIOK_00620	IEDOJDGI_00641	FLLPLCIB_00676	JCCPDCOP_00256	LDCLEOAN_00622	MDKLELAN_00672	CHEBCLHG_00624	HPOBEEMN_00679
lspA		Lipoprotein signal peptidase	lspA	This protein specifically catalyzes the removal of signal peptides from prolipoproteins	NA	99	99	1	588	2197				602	605	602	CPMPEIPG_00552	BJCMMOAH_00282	JOHDHNAO_00534	CJCEDOKP_00589	EFEJHPIM_00655	MJHJOMFM_00660	EMOBAPIA_00145	LCEEPAIL_00343	KKPAPPPE_00121	EKNCEEGM_00274	HDNGADJJ_00150	AHKMOKEP_00747	CGDPLPIB_00404	DAHDHGCJ_00389	ANOAGMCC_00376	ELAIBMPE_00151	ICDKJJMI_00071	FBGHDFNB_00482	BCMLLIFJ_00374	AMIJHECJ_00393	JDALFJNJ_00274	BBNCCIJK_00145	JGJMHJCE_00712	PMEGOFBP_00682	MGIEHDEP_00164	CIJFOIOK_00681	IEDOJDGI_00702	FLLPLCIB_00744	JCCPDCOP_00190	LDCLEOAN_00683	MDKLELAN_00736	CHEBCLHG_00685	HPOBEEMN_00743
group_1297		hypothetical protein	NA	NA	NA	99	99	1	588	1054				1427	1427	1427	CPMPEIPG_00046	BJCMMOAH_00546	JOHDHNAO_00244	CJCEDOKP_00438	EFEJHPIM_00660	MJHJOMFM_00451	EMOBAPIA_00718	LCEEPAIL_00152	KKPAPPPE_00427	EKNCEEGM_00032	HDNGADJJ_00016	AHKMOKEP_00495	CGDPLPIB_00651	DAHDHGCJ_00155	ANOAGMCC_00535	ELAIBMPE_00405	ICDKJJMI_00348	FBGHDFNB_00197	BCMLLIFJ_00383	AMIJHECJ_00135	JDALFJNJ_00476	BBNCCIJK_00384	JGJMHJCE_00210	PMEGOFBP_00184	MGIEHDEP_00221	CIJFOIOK_00183	IEDOJDGI_00201	FLLPLCIB_00594	JCCPDCOP_00656	LDCLEOAN_00184	MDKLELAN_00592	CHEBCLHG_00183	HPOBEEMN_00600
azoR		FMN-dependent NADH-azoreductase	acpD	Acyl carrier protein phosphodiesterase; Catalyzes the reductive cleavage of azo bond in aromatic azo compounds to the corresponding amines. Requires NADH, but not NADPH, as an electron donor for its activity	NA	99	99	1	588	1796				584	584	584	CPMPEIPG_00158	BJCMMOAH_00008	JOHDHNAO_00029	CJCEDOKP_00027	EFEJHPIM_00429	MJHJOMFM_00669	EMOBAPIA_00319	LCEEPAIL_00436	KKPAPPPE_00593	EKNCEEGM_00415	HDNGADJJ_00619	AHKMOKEP_00257	CGDPLPIB_00131	DAHDHGCJ_00670	ANOAGMCC_00122	ELAIBMPE_00441	ICDKJJMI_00530	FBGHDFNB_00793	BCMLLIFJ_00422	AMIJHECJ_00657	JDALFJNJ_00563	BBNCCIJK_00613	JGJMHJCE_00431	PMEGOFBP_00416	MGIEHDEP_00684	CIJFOIOK_00415	IEDOJDGI_00436	FLLPLCIB_00337	JCCPDCOP_00455	LDCLEOAN_00417	MDKLELAN_00352	CHEBCLHG_00419	HPOBEEMN_00363
group_1317		hypothetical protein	lppB-1	lipoprotein	NA	99	99	1	588	2676				1829	1832	1831	CPMPEIPG_00363	BJCMMOAH_00094	JOHDHNAO_00328	CJCEDOKP_00664	EFEJHPIM_00442	MJHJOMFM_00466	EMOBAPIA_00055	LCEEPAIL_00529	KKPAPPPE_00648	EKNCEEGM_00646	HDNGADJJ_00344	AHKMOKEP_00145	CGDPLPIB_00223	DAHDHGCJ_00569	ANOAGMCC_00501	ELAIBMPE_00033	ICDKJJMI_00199	FBGHDFNB_00679	BCMLLIFJ_00434	AMIJHECJ_00574	JDALFJNJ_00643	BBNCCIJK_00703	JGJMHJCE_00526	PMEGOFBP_00503	MGIEHDEP_00081	CIJFOIOK_00502	IEDOJDGI_00523	FLLPLCIB_00255	JCCPDCOP_00374	LDCLEOAN_00504	MDKLELAN_00265	CHEBCLHG_00506	HPOBEEMN_00267
group_1335		hypothetical protein	NA	NA	NA	99	99	1	588	3520				275	281	275	CPMPEIPG_00669	BJCMMOAH_00432	JOHDHNAO_00461	CJCEDOKP_00227	EFEJHPIM_00558	MJHJOMFM_00080	EMOBAPIA_00568	LCEEPAIL_00513	KKPAPPPE_00368	EKNCEEGM_00191	HDNGADJJ_00236	AHKMOKEP_00620	CGDPLPIB_00530	DAHDHGCJ_00274	ANOAGMCC_00266	ELAIBMPE_00537	ICDKJJMI_00473	FBGHDFNB_00329	BCMLLIFJ_00398	AMIJHECJ_00245	JDALFJNJ_00797	BBNCCIJK_00274	JGJMHJCE_00076	PMEGOFBP_00075	MGIEHDEP_00378	CIJFOIOK_00074	IEDOJDGI_00074	FLLPLCIB_00072	JCCPDCOP_00060	LDCLEOAN_00075	MDKLELAN_00071	CHEBCLHG_00074	HPOBEEMN_00071
rluB		Ribosomal large subunit pseudouridine synthase B	rluB	Belongs to the pseudouridine synthase RsuA family	NA	99	99	1	588	3494				662	707	679	CPMPEIPG_00695	BJCMMOAH_00458	JOHDHNAO_00484	CJCEDOKP_00251	EFEJHPIM_00474	MJHJOMFM_00501	EMOBAPIA_00247	LCEEPAIL_00491	KKPAPPPE_00344	EKNCEEGM_00215	HDNGADJJ_00427	AHKMOKEP_00596	CGDPLPIB_00558	DAHDHGCJ_00250	ANOAGMCC_00090	ELAIBMPE_00563	ICDKJJMI_00428	FBGHDFNB_00304	BCMLLIFJ_00238	AMIJHECJ_00221	JDALFJNJ_00076	BBNCCIJK_00296	JGJMHJCE_00117	PMEGOFBP_00098	MGIEHDEP_00402	CIJFOIOK_00097	IEDOJDGI_00097	FLLPLCIB_00096	JCCPDCOP_00037	LDCLEOAN_00098	MDKLELAN_00097	CHEBCLHG_00097	HPOBEEMN_00097
ligA		DNA ligase	ligA	DNA ligase that catalyzes the formation of phosphodiester linkages between 5'-phosphoryl and 3'-hydroxyl groups in double-stranded DNA using NAD as a coenzyme and as the energy source for the reaction. It is essential for DNA replication and repair of damaged DNA	NA	99	99	1	588	2600				2042	2057	2044	CPMPEIPG_00405	BJCMMOAH_00141	JOHDHNAO_00284	CJCEDOKP_00607	EFEJHPIM_00479	MJHJOMFM_00243	EMOBAPIA_00396	LCEEPAIL_00264	KKPAPPPE_00040	EKNCEEGM_00106	HDNGADJJ_00304	AHKMOKEP_00103	CGDPLPIB_00265	DAHDHGCJ_00525	ANOAGMCC_00409	ELAIBMPE_00076	ICDKJJMI_00159	FBGHDFNB_00629	BCMLLIFJ_00324	AMIJHECJ_00526	JDALFJNJ_00131	BBNCCIJK_00011	JGJMHJCE_00574	PMEGOFBP_00549	MGIEHDEP_00031	CIJFOIOK_00548	IEDOJDGI_00569	FLLPLCIB_00186	JCCPDCOP_00328	LDCLEOAN_00550	MDKLELAN_00215	CHEBCLHG_00552	HPOBEEMN_00218
group_1354		hypothetical protein	secE	Essential subunit of the Sec protein translocation channel SecYEG. Clamps together the 2 halves of SecY. May contact the channel plug during translocation	NA	99	99	1	588	2400				236	236	236	CPMPEIPG_00437	BJCMMOAH_00173	JOHDHNAO_00684	CJCEDOKP_00639	EFEJHPIM_00326	MJHJOMFM_00089	EMOBAPIA_00226	LCEEPAIL_00232	KKPAPPPE_00274	EKNCEEGM_00074	HDNGADJJ_00107	AHKMOKEP_00069	CGDPLPIB_00297	DAHDHGCJ_00491	ANOAGMCC_00442	ELAIBMPE_00108	ICDKJJMI_00127	FBGHDFNB_00594	BCMLLIFJ_00356	AMIJHECJ_00494	JDALFJNJ_00177	BBNCCIJK_00044	JGJMHJCE_00609	PMEGOFBP_00581	MGIEHDEP_00717	CIJFOIOK_00580	IEDOJDGI_00601	FLLPLCIB_00153	JCCPDCOP_00296	LDCLEOAN_00582	MDKLELAN_00180	CHEBCLHG_00584	HPOBEEMN_00183
valS		Valine--tRNA ligase	valS	amino acids such as threonine, to avoid such errors, it has a posttransfer editing activity that hydrolyzes mischarged Thr-tRNA(Val) in a tRNA-dependent manner	NA	99	99	1	588	258				1844	2471	2455	CPMPEIPG_00589	BJCMMOAH_00354	JOHDHNAO_00652	CJCEDOKP_00529	EFEJHPIM_00071	MJHJOMFM_00008	EMOBAPIA_00604	LCEEPAIL_00060	KKPAPPPE_00267	EKNCEEGM_00264	HDNGADJJ_00267	AHKMOKEP_00698	CGDPLPIB_00452	DAHDHGCJ_00348	ANOAGMCC_00189	ELAIBMPE_00486	ICDKJJMI_00034	FBGHDFNB_00415	BCMLLIFJ_00313	AMIJHECJ_00326	JDALFJNJ_00166	BBNCCIJK_00198	JGJMHJCE_00748	PMEGOFBP_00733	MGIEHDEP_00114	CIJFOIOK_00732	IEDOJDGI_00753	FLLPLCIB_00789	JCCPDCOP_00139	LDCLEOAN_00734	MDKLELAN_00778	CHEBCLHG_00736	HPOBEEMN_00786
group_1356		hypothetical protein	potD	Required for the activity of the bacterial periplasmic transport system of putrescine	NA	99	99	1	588	3558				1715	1715	1715	CPMPEIPG_00651	BJCMMOAH_00411	JOHDHNAO_00443	CJCEDOKP_00211	EFEJHPIM_00012	MJHJOMFM_00064	EMOBAPIA_00483	LCEEPAIL_00120	KKPAPPPE_00460	EKNCEEGM_00176	HDNGADJJ_00216	AHKMOKEP_00636	CGDPLPIB_00514	DAHDHGCJ_00290	ANOAGMCC_00247	ELAIBMPE_00670	ICDKJJMI_00489	FBGHDFNB_00352	BCMLLIFJ_00463	AMIJHECJ_00265	JDALFJNJ_00778	BBNCCIJK_00258	JGJMHJCE_00055	PMEGOFBP_00057	MGIEHDEP_00746	CIJFOIOK_00056	IEDOJDGI_00056	FLLPLCIB_00055	JCCPDCOP_00078	LDCLEOAN_00057	MDKLELAN_00054	CHEBCLHG_00056	HPOBEEMN_00054
tlyA		Hemolysin A	yqxC	FtsJ-like methyltransferase	hlyA	99	99	1	588	3491				395	713	709	CPMPEIPG_00698	BJCMMOAH_00461	JOHDHNAO_00487	CJCEDOKP_00254	EFEJHPIM_00471	MJHJOMFM_00504	EMOBAPIA_00244	LCEEPAIL_00488	KKPAPPPE_00341	EKNCEEGM_00218	HDNGADJJ_00430	AHKMOKEP_00593	CGDPLPIB_00561	DAHDHGCJ_00247	ANOAGMCC_00087	ELAIBMPE_00566	ICDKJJMI_00431	FBGHDFNB_00301	BCMLLIFJ_00235	AMIJHECJ_00218	JDALFJNJ_00073	BBNCCIJK_00299	JGJMHJCE_00120	PMEGOFBP_00101	MGIEHDEP_00405	CIJFOIOK_00100	IEDOJDGI_00100	FLLPLCIB_00099	JCCPDCOP_00034	LDCLEOAN_00101	MDKLELAN_00100	CHEBCLHG_00100	HPOBEEMN_00100
rsgA		Small ribosomal subunit biogenesis GTPase RsgA	rsgA	One of several proteins that assist in the late maturation steps of the functional core of the 30S ribosomal subunit. Helps release RbfA from mature subunits. May play a role in the assembly of ribosomal proteins into the subunit. Circularly permuted GTPase that catalyzes slow GTP hydrolysis, GTPase activity is stimulated by the 30S ribosomal subunit	NA	99	99	1	588	2578				557	857	851	CPMPEIPG_00423	BJCMMOAH_00159	JOHDHNAO_00266	CJCEDOKP_00625	EFEJHPIM_00497	MJHJOMFM_00261	EMOBAPIA_00379	LCEEPAIL_00246	KKPAPPPE_00058	EKNCEEGM_00088	HDNGADJJ_00286	AHKMOKEP_00085	CGDPLPIB_00283	DAHDHGCJ_00507	ANOAGMCC_00427	ELAIBMPE_00094	ICDKJJMI_00141	FBGHDFNB_00610	BCMLLIFJ_00342	AMIJHECJ_00508	JDALFJNJ_00113	BBNCCIJK_00029	JGJMHJCE_00592	PMEGOFBP_00567	MGIEHDEP_00013	CIJFOIOK_00566	IEDOJDGI_00587	FLLPLCIB_00168	JCCPDCOP_00310	LDCLEOAN_00568	MDKLELAN_00197	CHEBCLHG_00570	HPOBEEMN_00200
rsmE		Ribosomal RNA small subunit methyltransferase E	rsmE	Specifically methylates the N3 position of the uracil ring of uridine 1498 (m3U1498) in 16S rRNA. Acts on the fully assembled 30S ribosomal subunit	NA	99	99	1	588	1006				683	683	683	CPMPEIPG_00020	BJCMMOAH_00519	JOHDHNAO_00395	CJCEDOKP_00411	EFEJHPIM_00274	MJHJOMFM_00153	EMOBAPIA_00118	LCEEPAIL_00017	KKPAPPPE_00401	EKNCEEGM_00059	HDNGADJJ_00043	AHKMOKEP_00531	CGDPLPIB_00624	DAHDHGCJ_00182	ANOAGMCC_00028	ELAIBMPE_00378	ICDKJJMI_00620	FBGHDFNB_00227	BCMLLIFJ_00624	AMIJHECJ_00162	JDALFJNJ_00504	BBNCCIJK_00358	JGJMHJCE_00183	PMEGOFBP_00157	MGIEHDEP_00194	CIJFOIOK_00156	IEDOJDGI_00174	FLLPLCIB_00621	JCCPDCOP_00683	LDCLEOAN_00157	MDKLELAN_00619	CHEBCLHG_00156	HPOBEEMN_00627
group_1454		hypothetical protein	NA	NA	NA	99	99	1	588	1291				356	515	498	CPMPEIPG_00098	BJCMMOAH_00598	JOHDHNAO_00192	CJCEDOKP_00381	EFEJHPIM_00143	MJHJOMFM_00365	EMOBAPIA_00540	LCEEPAIL_00317	KKPAPPPE_00553	EKNCEEGM_00531	HDNGADJJ_00639	AHKMOKEP_00442	CGDPLPIB_00705	DAHDHGCJ_00101	ANOAGMCC_00310	ELAIBMPE_00689	ICDKJJMI_00650	FBGHDFNB_00141	BCMLLIFJ_00068	AMIJHECJ_00080	JDALFJNJ_00006	BBNCCIJK_00438	JGJMHJCE_00265	PMEGOFBP_00238	MGIEHDEP_00529	CIJFOIOK_00237	IEDOJDGI_00255	FLLPLCIB_00541	JCCPDCOP_00603	LDCLEOAN_00238	MDKLELAN_00540	CHEBCLHG_00237	HPOBEEMN_00548
group_1477		hypothetical protein	gatC	Asp-tRNAAsn Glu-tRNAGln amidotransferase C subunit	NA	99	99	1	588	283				293	293	293	CPMPEIPG_00610	BJCMMOAH_00375	JOHDHNAO_00631	CJCEDOKP_00505	EFEJHPIM_00050	MJHJOMFM_00029	EMOBAPIA_00030	LCEEPAIL_00387	KKPAPPPE_00246	EKNCEEGM_00243	HDNGADJJ_00246	AHKMOKEP_00677	CGDPLPIB_00473	DAHDHGCJ_00325	ANOAGMCC_00210	ELAIBMPE_00465	ICDKJJMI_00013	FBGHDFNB_00395	BCMLLIFJ_00262	AMIJHECJ_00305	JDALFJNJ_00665	BBNCCIJK_00219	JGJMHJCE_00016	PMEGOFBP_00016	MGIEHDEP_00442	CIJFOIOK_00016	IEDOJDGI_00016	FLLPLCIB_00016	JCCPDCOP_00118	LDCLEOAN_00016	MDKLELAN_00016	CHEBCLHG_00016	HPOBEEMN_00016
group_1493		hypothetical protein	NA	NA	NA	99	99	1	588	1002				227	347	301	CPMPEIPG_00017	BJCMMOAH_00516	JOHDHNAO_00392	CJCEDOKP_00015	EFEJHPIM_00271	MJHJOMFM_00150	EMOBAPIA_00115	LCEEPAIL_00014	KKPAPPPE_00567	EKNCEEGM_00673	HDNGADJJ_00046	AHKMOKEP_00534	CGDPLPIB_00621	DAHDHGCJ_00185	ANOAGMCC_00031	ELAIBMPE_00375	ICDKJJMI_00617	FBGHDFNB_00230	BCMLLIFJ_00621	AMIJHECJ_00165	JDALFJNJ_00507	BBNCCIJK_00355	JGJMHJCE_00180	PMEGOFBP_00154	MGIEHDEP_00191	CIJFOIOK_00153	IEDOJDGI_00171	FLLPLCIB_00624	JCCPDCOP_00686	LDCLEOAN_00154	MDKLELAN_00622	CHEBCLHG_00153	HPOBEEMN_00630
group_1494		hypothetical protein	NA	NA	NA	99	99	1	588	1292				488	536	535	CPMPEIPG_00097	BJCMMOAH_00597	JOHDHNAO_00193	CJCEDOKP_00380	EFEJHPIM_00144	MJHJOMFM_00364	EMOBAPIA_00541	LCEEPAIL_00318	KKPAPPPE_00554	EKNCEEGM_00530	HDNGADJJ_00640	AHKMOKEP_00443	CGDPLPIB_00704	DAHDHGCJ_00102	ANOAGMCC_00311	ELAIBMPE_00690	ICDKJJMI_00649	FBGHDFNB_00142	BCMLLIFJ_00069	AMIJHECJ_00081	JDALFJNJ_00005	BBNCCIJK_00437	JGJMHJCE_00264	PMEGOFBP_00237	MGIEHDEP_00528	CIJFOIOK_00236	IEDOJDGI_00254	FLLPLCIB_00542	JCCPDCOP_00604	LDCLEOAN_00237	MDKLELAN_00541	CHEBCLHG_00236	HPOBEEMN_00549
azoR1		FMN-dependent NADH-azoreductase 1	acpD	Acyl carrier protein phosphodiesterase; Catalyzes the reductive cleavage of azo bond in aromatic azo compounds to the corresponding amines. Requires NADH, but not NADPH, as an electron donor for its activity	NA	99	99	1	588	1794				605	605	605	CPMPEIPG_00157	BJCMMOAH_00009	JOHDHNAO_00028	CJCEDOKP_00026	EFEJHPIM_00430	MJHJOMFM_00668	EMOBAPIA_00318	LCEEPAIL_00435	KKPAPPPE_00592	EKNCEEGM_00414	HDNGADJJ_00620	AHKMOKEP_00256	CGDPLPIB_00132	DAHDHGCJ_00669	ANOAGMCC_00121	ELAIBMPE_00440	ICDKJJMI_00529	FBGHDFNB_00792	BCMLLIFJ_00423	AMIJHECJ_00656	JDALFJNJ_00562	BBNCCIJK_00614	JGJMHJCE_00432	PMEGOFBP_00417	MGIEHDEP_00685	CIJFOIOK_00416	IEDOJDGI_00437	FLLPLCIB_00336	JCCPDCOP_00454	LDCLEOAN_00418	MDKLELAN_00351	CHEBCLHG_00420	HPOBEEMN_00362
group_1498		hypothetical protein	gtsB	ABC transporter permease	NA	99	99	1	588	2673				923	929	925	CPMPEIPG_00365	BJCMMOAH_00096	JOHDHNAO_00326	CJCEDOKP_00666	EFEJHPIM_00440	MJHJOMFM_00468	EMOBAPIA_00057	LCEEPAIL_00531	KKPAPPPE_00650	EKNCEEGM_00648	HDNGADJJ_00342	AHKMOKEP_00143	CGDPLPIB_00225	DAHDHGCJ_00567	ANOAGMCC_00499	ELAIBMPE_00035	ICDKJJMI_00197	FBGHDFNB_00677	BCMLLIFJ_00432	AMIJHECJ_00572	JDALFJNJ_00641	BBNCCIJK_00705	JGJMHJCE_00528	PMEGOFBP_00505	MGIEHDEP_00079	CIJFOIOK_00504	IEDOJDGI_00525	FLLPLCIB_00253	JCCPDCOP_00372	LDCLEOAN_00506	MDKLELAN_00263	CHEBCLHG_00508	HPOBEEMN_00265
recO		DNA repair protein RecO	recO	Involved in DNA repair and RecF pathway recombination	NA	99	99	1	588	2575				680	692	680	CPMPEIPG_00426	BJCMMOAH_00162	JOHDHNAO_00263	CJCEDOKP_00628	EFEJHPIM_00500	MJHJOMFM_00264	EMOBAPIA_00376	LCEEPAIL_00243	KKPAPPPE_00061	EKNCEEGM_00085	HDNGADJJ_00283	AHKMOKEP_00082	CGDPLPIB_00286	DAHDHGCJ_00504	ANOAGMCC_00430	ELAIBMPE_00097	ICDKJJMI_00138	FBGHDFNB_00607	BCMLLIFJ_00345	AMIJHECJ_00505	JDALFJNJ_00110	BBNCCIJK_00032	JGJMHJCE_00595	PMEGOFBP_00570	MGIEHDEP_00010	CIJFOIOK_00569	IEDOJDGI_00590	FLLPLCIB_00165	JCCPDCOP_00307	LDCLEOAN_00571	MDKLELAN_00194	CHEBCLHG_00573	HPOBEEMN_00197
group_1500		hypothetical protein	plsC	1-acyl-sn-glycerol-3-phosphate acyltransferase	NA	99	99	1	588	2187				737	737	737	CPMPEIPG_00562	BJCMMOAH_00292	JOHDHNAO_00544	CJCEDOKP_00535	EFEJHPIM_00669	MJHJOMFM_00329	EMOBAPIA_00722	LCEEPAIL_00101	KKPAPPPE_00659	EKNCEEGM_00659	HDNGADJJ_00377	AHKMOKEP_00737	CGDPLPIB_00417	DAHDHGCJ_00377	ANOAGMCC_00366	ELAIBMPE_00141	ICDKJJMI_00061	FBGHDFNB_00471	BCMLLIFJ_00307	AMIJHECJ_00383	JDALFJNJ_00284	BBNCCIJK_00155	JGJMHJCE_00722	PMEGOFBP_00693	MGIEHDEP_00154	CIJFOIOK_00692	IEDOJDGI_00713	FLLPLCIB_00755	JCCPDCOP_00179	LDCLEOAN_00694	MDKLELAN_00747	CHEBCLHG_00696	HPOBEEMN_00754
aspS		Aspartate--tRNA ligase	aspS	Catalyzes the attachment of L-aspartate to tRNA(Asp) in a two-step reaction L-aspartate is first activated by ATP to form Asp-AMP and then transferred to the acceptor end of tRNA(Asp)	NA	99	99	1	588	3465				1130	1712	1706	CPMPEIPG_00714	BJCMMOAH_00477	JOHDHNAO_00503	CJCEDOKP_00270	EFEJHPIM_00455	MJHJOMFM_00686	EMOBAPIA_00228	LCEEPAIL_00472	KKPAPPPE_00325	EKNCEEGM_00668	HDNGADJJ_00407	AHKMOKEP_00577	CGDPLPIB_00579	DAHDHGCJ_00229	ANOAGMCC_00071	ELAIBMPE_00586	ICDKJJMI_00447	FBGHDFNB_00282	BCMLLIFJ_00036	AMIJHECJ_00204	JDALFJNJ_00374	BBNCCIJK_00315	JGJMHJCE_00138	PMEGOFBP_00115	MGIEHDEP_00420	CIJFOIOK_00114	IEDOJDGI_00114	FLLPLCIB_00113	JCCPDCOP_00020	LDCLEOAN_00115	MDKLELAN_00114	CHEBCLHG_00114	HPOBEEMN_00114
group_1538		hypothetical protein	chrA-2	chromate transport protein	NA	99	99	1	588	1107				458	650	596	CPMPEIPG_00088	BJCMMOAH_00588	JOHDHNAO_00202	CJCEDOKP_00480	EFEJHPIM_00153	MJHJOMFM_00705	EMOBAPIA_00614	LCEEPAIL_00526	KKPAPPPE_00690	EKNCEEGM_00585	HDNGADJJ_00576	AHKMOKEP_00453	CGDPLPIB_00695	DAHDHGCJ_00111	ANOAGMCC_00320	ELAIBMPE_00699	ICDKJJMI_00639	FBGHDFNB_00153	BCMLLIFJ_00080	AMIJHECJ_00092	JDALFJNJ_00033	BBNCCIJK_00427	JGJMHJCE_00254	PMEGOFBP_00226	MGIEHDEP_00518	CIJFOIOK_00225	IEDOJDGI_00243	FLLPLCIB_00552	JCCPDCOP_00614	LDCLEOAN_00226	MDKLELAN_00551	CHEBCLHG_00225	HPOBEEMN_00559
rnhC		Ribonuclease HIII	rnhC	Endonuclease that specifically degrades the RNA of RNA- DNA hybrids	NA	99	99	1	588	2876				731	740	739	CPMPEIPG_00204	BJCMMOAH_00726	JOHDHNAO_00612	CJCEDOKP_00104	EFEJHPIM_00536	MJHJOMFM_00293	EMOBAPIA_00428	LCEEPAIL_00671	KKPAPPPE_00205	EKNCEEGM_00311	HDNGADJJ_00369	AHKMOKEP_00308	CGDPLPIB_00080	DAHDHGCJ_00719	ANOAGMCC_00175	ELAIBMPE_00295	ICDKJJMI_00241	FBGHDFNB_00858	BCMLLIFJ_00176	AMIJHECJ_00709	JDALFJNJ_00415	BBNCCIJK_00562	JGJMHJCE_00377	PMEGOFBP_00364	MGIEHDEP_00492	CIJFOIOK_00362	IEDOJDGI_00381	FLLPLCIB_00393	JCCPDCOP_00512	LDCLEOAN_00364	MDKLELAN_00410	CHEBCLHG_00363	HPOBEEMN_00421
group_1549		hypothetical protein	NA	NA	NA	99	99	1	588	2882				413	413	413	CPMPEIPG_00209	BJCMMOAH_00721	JOHDHNAO_00607	CJCEDOKP_00109	EFEJHPIM_00541	MJHJOMFM_00298	EMOBAPIA_00433	LCEEPAIL_00666	KKPAPPPE_00200	EKNCEEGM_00306	HDNGADJJ_00364	AHKMOKEP_00313	CGDPLPIB_00075	DAHDHGCJ_00724	ANOAGMCC_00180	ELAIBMPE_00300	ICDKJJMI_00236	FBGHDFNB_00863	BCMLLIFJ_00181	AMIJHECJ_00714	JDALFJNJ_00420	BBNCCIJK_00557	JGJMHJCE_00382	PMEGOFBP_00359	MGIEHDEP_00497	CIJFOIOK_00357	IEDOJDGI_00376	FLLPLCIB_00398	JCCPDCOP_00517	LDCLEOAN_00359	MDKLELAN_00415	CHEBCLHG_00358	HPOBEEMN_00426
yitU		5-amino-6-(5-phospho-D-ribitylamino)uracil phosphatase YitU	yitU	haloacid dehalogenase-like hydrolase	NA	99	99	1	588	747				284	920	913	CPMPEIPG_00239	BJCMMOAH_00693	JOHDHNAO_00581	CJCEDOKP_00320	EFEJHPIM_00255	MJHJOMFM_00572	EMOBAPIA_00682	LCEEPAIL_00209	KKPAPPPE_00613	EKNCEEGM_00115	HDNGADJJ_00157	AHKMOKEP_00341	CGDPLPIB_00049	DAHDHGCJ_00014	ANOAGMCC_00650	ELAIBMPE_00329	ICDKJJMI_00419	FBGHDFNB_00043	BCMLLIFJ_00739	AMIJHECJ_00742	JDALFJNJ_00450	BBNCCIJK_00531	JGJMHJCE_00354	PMEGOFBP_00332	MGIEHDEP_00261	CIJFOIOK_00330	IEDOJDGI_00349	FLLPLCIB_00448	JCCPDCOP_00545	LDCLEOAN_00332	MDKLELAN_00446	CHEBCLHG_00331	HPOBEEMN_00454
adk		Adenylate kinase	adk	Catalyzes the reversible transfer of the terminal phosphate group between ATP and AMP. Plays an important role in cellular energy homeostasis and in adenine nucleotide metabolism	NA	99	99	1	588	2371				641	641	641	CPMPEIPG_00471	BJCMMOAH_00196	JOHDHNAO_00707	CJCEDOKP_00151	EFEJHPIM_00527	MJHJOMFM_00115	EMOBAPIA_00200	LCEEPAIL_00564	KKPAPPPE_00297	EKNCEEGM_00465	HDNGADJJ_00082	AHKMOKEP_00046	CGDPLPIB_00322	DAHDHGCJ_00468	ANOAGMCC_00661	ELAIBMPE_00241	ICDKJJMI_00574	FBGHDFNB_00569	BCMLLIFJ_00535	AMIJHECJ_00473	JDALFJNJ_00197	BBNCCIJK_00073	JGJMHJCE_00632	PMEGOFBP_00603	MGIEHDEP_00602	CIJFOIOK_00602	IEDOJDGI_00623	FLLPLCIB_00658	JCCPDCOP_00274	LDCLEOAN_00604	MDKLELAN_00654	CHEBCLHG_00606	HPOBEEMN_00661
group_1565		hypothetical protein	NA	NA	NA	99	99	1	588	2190				2255	2873	2831	CPMPEIPG_00559	BJCMMOAH_00289	JOHDHNAO_00541	CJCEDOKP_00532	EFEJHPIM_00666	MJHJOMFM_00332	EMOBAPIA_00725	LCEEPAIL_00104	KKPAPPPE_00656	EKNCEEGM_00662	HDNGADJJ_00374	AHKMOKEP_00740	CGDPLPIB_00414	DAHDHGCJ_00380	ANOAGMCC_00369	ELAIBMPE_00144	ICDKJJMI_00064	FBGHDFNB_00474	BCMLLIFJ_00310	AMIJHECJ_00386	JDALFJNJ_00281	BBNCCIJK_00152	JGJMHJCE_00719	PMEGOFBP_00690	MGIEHDEP_00157	CIJFOIOK_00689	IEDOJDGI_00710	FLLPLCIB_00752	JCCPDCOP_00182	LDCLEOAN_00691	MDKLELAN_00744	CHEBCLHG_00693	HPOBEEMN_00751
group_1568		hypothetical protein	cdsA	Phosphatidate cytidylyltransferase	NA	99	99	1	588	3548				923	923	923	CPMPEIPG_00658	BJCMMOAH_00417	JOHDHNAO_00449	CJCEDOKP_00217	EFEJHPIM_00006	MJHJOMFM_00070	EMOBAPIA_00489	LCEEPAIL_00126	KKPAPPPE_00466	EKNCEEGM_00182	HDNGADJJ_00222	AHKMOKEP_00630	CGDPLPIB_00520	DAHDHGCJ_00284	ANOAGMCC_00253	ELAIBMPE_00664	ICDKJJMI_00483	FBGHDFNB_00346	BCMLLIFJ_00457	AMIJHECJ_00259	JDALFJNJ_00784	BBNCCIJK_00264	JGJMHJCE_00061	PMEGOFBP_00063	MGIEHDEP_00368	CIJFOIOK_00062	IEDOJDGI_00062	FLLPLCIB_00061	JCCPDCOP_00072	LDCLEOAN_00063	MDKLELAN_00060	CHEBCLHG_00062	HPOBEEMN_00060
pdhD		Dihydrolipoyl dehydrogenase	pdhD-1	dehydrogenase	NA	99	99	1	588	3480				113	1361	1323	CPMPEIPG_00707	BJCMMOAH_00470	JOHDHNAO_00496	CJCEDOKP_00263	EFEJHPIM_00462	MJHJOMFM_00513	EMOBAPIA_00235	LCEEPAIL_00479	KKPAPPPE_00332	EKNCEEGM_00227	HDNGADJJ_00439	AHKMOKEP_00584	CGDPLPIB_00570	DAHDHGCJ_00237	ANOAGMCC_00078	ELAIBMPE_00575	ICDKJJMI_00440	FBGHDFNB_00292	BCMLLIFJ_00226	AMIJHECJ_00209	JDALFJNJ_00064	BBNCCIJK_00308	JGJMHJCE_00129	PMEGOFBP_00110	MGIEHDEP_00414	CIJFOIOK_00109	IEDOJDGI_00109	FLLPLCIB_00108	JCCPDCOP_00025	LDCLEOAN_00110	MDKLELAN_00109	CHEBCLHG_00109	HPOBEEMN_00109
tilS		tRNA(Ile)-lysidine synthase	tilS	Ligates lysine onto the cytidine present at position 34 of the AUA codon-specific tRNA(Ile) that contains the anticodon CAU, in an ATP-dependent manner. Cytidine is converted to lysidine, thus changing the amino acid specificity of the tRNA from methionine to isoleucine	NA	99	99	1	588	1012				647	893	888	CPMPEIPG_00025	BJCMMOAH_00524	JOHDHNAO_00400	CJCEDOKP_00416	EFEJHPIM_00279	MJHJOMFM_00158	EMOBAPIA_00123	LCEEPAIL_00022	KKPAPPPE_00396	EKNCEEGM_00054	HDNGADJJ_00038	AHKMOKEP_00525	CGDPLPIB_00629	DAHDHGCJ_00177	ANOAGMCC_00023	ELAIBMPE_00383	ICDKJJMI_00625	FBGHDFNB_00222	BCMLLIFJ_00629	AMIJHECJ_00157	JDALFJNJ_00499	BBNCCIJK_00363	JGJMHJCE_00188	PMEGOFBP_00162	MGIEHDEP_00199	CIJFOIOK_00161	IEDOJDGI_00179	FLLPLCIB_00616	JCCPDCOP_00678	LDCLEOAN_00162	MDKLELAN_00614	CHEBCLHG_00161	HPOBEEMN_00622
group_1616		hypothetical protein	NA	NA	NA	99	99	1	588	1089				344	1154	1091	CPMPEIPG_00076	BJCMMOAH_00576	JOHDHNAO_00214	CJCEDOKP_00468	EFEJHPIM_00165	MJHJOMFM_00556	EMOBAPIA_00673	LCEEPAIL_00279	KKPAPPPE_00493	EKNCEEGM_00002	HDNGADJJ_00583	AHKMOKEP_00465	CGDPLPIB_00682	DAHDHGCJ_00125	ANOAGMCC_00332	ELAIBMPE_00713	ICDKJJMI_00378	FBGHDFNB_00166	BCMLLIFJ_00095	AMIJHECJ_00104	JDALFJNJ_00045	BBNCCIJK_00415	JGJMHJCE_00240	PMEGOFBP_00214	MGIEHDEP_00251	CIJFOIOK_00213	IEDOJDGI_00231	FLLPLCIB_00564	JCCPDCOP_00626	LDCLEOAN_00214	MDKLELAN_00563	CHEBCLHG_00213	HPOBEEMN_00571
deoC1		Deoxyribose-phosphate aldolase 1	deoC	Catalyzes a reversible aldol reaction between acetaldehyde and D-glyceraldehyde 3-phosphate to generate 2-deoxy- D-ribose 5-phosphate	NA	99	99	1	588	1266				665	665	665	CPMPEIPG_00120	BJCMMOAH_00615	JOHDHNAO_00174	CJCEDOKP_00402	EFEJHPIM_00604	MJHJOMFM_00383	EMOBAPIA_00711	LCEEPAIL_00424	KKPAPPPE_00509	EKNCEEGM_00519	HDNGADJJ_00693	AHKMOKEP_00423	CGDPLPIB_00727	DAHDHGCJ_00082	ANOAGMCC_00293	ELAIBMPE_00513	ICDKJJMI_00689	FBGHDFNB_00120	BCMLLIFJ_00051	AMIJHECJ_00062	JDALFJNJ_00023	BBNCCIJK_00456	JGJMHJCE_00283	PMEGOFBP_00256	MGIEHDEP_00547	CIJFOIOK_00254	IEDOJDGI_00273	FLLPLCIB_00523	JCCPDCOP_00584	LDCLEOAN_00256	MDKLELAN_00522	CHEBCLHG_00255	HPOBEEMN_00530
group_1628		hypothetical protein	NA	NA	NA	99	99	1	588	2854				431	863	782	CPMPEIPG_00189	BJCMMOAH_00742	JOHDHNAO_00076	CJCEDOKP_00089	EFEJHPIM_00613	MJHJOMFM_00278	EMOBAPIA_00588	LCEEPAIL_00074	KKPAPPPE_00220	EKNCEEGM_00326	HDNGADJJ_00509	AHKMOKEP_00293	CGDPLPIB_00095	DAHDHGCJ_00704	ANOAGMCC_00160	ELAIBMPE_00280	ICDKJJMI_00256	FBGHDFNB_00841	BCMLLIFJ_00557	AMIJHECJ_00694	JDALFJNJ_00400	BBNCCIJK_00577	JGJMHJCE_00409	PMEGOFBP_00379	MGIEHDEP_00477	CIJFOIOK_00377	IEDOJDGI_00396	FLLPLCIB_00378	JCCPDCOP_00497	LDCLEOAN_00379	MDKLELAN_00395	CHEBCLHG_00378	HPOBEEMN_00406
group_1632		hypothetical protein	phnB	permease	NA	99	99	1	588	786				1259	1709	1704	CPMPEIPG_00220	BJCMMOAH_00711	JOHDHNAO_00598	CJCEDOKP_00302	EFEJHPIM_00549	MJHJOMFM_00308	EMOBAPIA_00442	LCEEPAIL_00657	KKPAPPPE_00190	EKNCEEGM_00373	HDNGADJJ_00356	AHKMOKEP_00323	CGDPLPIB_00065	DAHDHGCJ_00734	ANOAGMCC_00570	ELAIBMPE_00310	ICDKJJMI_00226	FBGHDFNB_00022	BCMLLIFJ_00719	AMIJHECJ_00723	JDALFJNJ_00433	BBNCCIJK_00548	JGJMHJCE_00395	PMEGOFBP_00348	MGIEHDEP_00508	CIJFOIOK_00346	IEDOJDGI_00365	FLLPLCIB_00409	JCCPDCOP_00529	LDCLEOAN_00348	MDKLELAN_00427	CHEBCLHG_00347	HPOBEEMN_00435
tmcAL		tRNA(Met) cytidine acetate ligase	NA	NA	NA	99	99	1	588	2664				746	950	947	CPMPEIPG_00372	BJCMMOAH_00104	JOHDHNAO_00319	CJCEDOKP_00674	EFEJHPIM_00385	MJHJOMFM_00181	EMOBAPIA_00064	LCEEPAIL_00607	KKPAPPPE_00004	EKNCEEGM_00640	HDNGADJJ_00335	AHKMOKEP_00136	CGDPLPIB_00232	DAHDHGCJ_00560	ANOAGMCC_00492	ELAIBMPE_00042	ICDKJJMI_00190	FBGHDFNB_00669	BCMLLIFJ_00594	AMIJHECJ_00565	JDALFJNJ_00634	BBNCCIJK_00713	JGJMHJCE_00535	PMEGOFBP_00512	MGIEHDEP_00068	CIJFOIOK_00511	IEDOJDGI_00532	FLLPLCIB_00224	JCCPDCOP_00365	LDCLEOAN_00513	MDKLELAN_00253	CHEBCLHG_00515	HPOBEEMN_00255
rsmI		Ribosomal RNA small subunit methyltransferase I	rsmI	Catalyzes the 2'-O-methylation of the ribose of cytidine 1402 (C1402) in 16S rRNA	NA	99	99	1	588	2594				731	731	731	CPMPEIPG_00410	BJCMMOAH_00146	JOHDHNAO_00279	CJCEDOKP_00612	EFEJHPIM_00484	MJHJOMFM_00248	EMOBAPIA_00391	LCEEPAIL_00259	KKPAPPPE_00045	EKNCEEGM_00101	HDNGADJJ_00299	AHKMOKEP_00098	CGDPLPIB_00270	DAHDHGCJ_00520	ANOAGMCC_00414	ELAIBMPE_00081	ICDKJJMI_00154	FBGHDFNB_00624	BCMLLIFJ_00329	AMIJHECJ_00521	JDALFJNJ_00126	BBNCCIJK_00016	JGJMHJCE_00579	PMEGOFBP_00554	MGIEHDEP_00026	CIJFOIOK_00553	IEDOJDGI_00574	FLLPLCIB_00181	JCCPDCOP_00323	LDCLEOAN_00555	MDKLELAN_00210	CHEBCLHG_00557	HPOBEEMN_00213
whiA		cell division protein WhiA	whiA	May be required for sporulation	NA	99	99	1	588	313				854	854	854	CPMPEIPG_00615	BJCMMOAH_00380	JOHDHNAO_00626	CJCEDOKP_00510	EFEJHPIM_00045	MJHJOMFM_00034	EMOBAPIA_00025	LCEEPAIL_00382	KKPAPPPE_00241	EKNCEEGM_00238	HDNGADJJ_00595	AHKMOKEP_00672	CGDPLPIB_00478	DAHDHGCJ_00320	ANOAGMCC_00215	ELAIBMPE_00460	ICDKJJMI_00008	FBGHDFNB_00390	BCMLLIFJ_00257	AMIJHECJ_00300	JDALFJNJ_00670	BBNCCIJK_00224	JGJMHJCE_00021	PMEGOFBP_00021	MGIEHDEP_00447	CIJFOIOK_00021	IEDOJDGI_00021	FLLPLCIB_00021	JCCPDCOP_00113	LDCLEOAN_00021	MDKLELAN_00021	CHEBCLHG_00021	HPOBEEMN_00021
cdd		Cytidine deaminase	cdd	This enzyme scavenges exogenous and endogenous cytidine and 2'-deoxycytidine for UMP synthesis	NA	99	99	1	588	3482				395	395	395	CPMPEIPG_00705	BJCMMOAH_00468	JOHDHNAO_00494	CJCEDOKP_00261	EFEJHPIM_00464	MJHJOMFM_00511	EMOBAPIA_00237	LCEEPAIL_00481	KKPAPPPE_00334	EKNCEEGM_00225	HDNGADJJ_00437	AHKMOKEP_00586	CGDPLPIB_00568	DAHDHGCJ_00240	ANOAGMCC_00080	ELAIBMPE_00573	ICDKJJMI_00438	FBGHDFNB_00294	BCMLLIFJ_00228	AMIJHECJ_00211	JDALFJNJ_00066	BBNCCIJK_00306	JGJMHJCE_00127	PMEGOFBP_00108	MGIEHDEP_00412	CIJFOIOK_00107	IEDOJDGI_00107	FLLPLCIB_00106	JCCPDCOP_00027	LDCLEOAN_00108	MDKLELAN_00107	CHEBCLHG_00107	HPOBEEMN_00107
mnmA		tRNA-specific 2-thiouridylase MnmA	trmU	Catalyzes the 2-thiolation of uridine at the wobble position (U34) of tRNA, leading to the formation of s(2)U34	NA	99	99	1	588	669				1115	1115	1115	CPMPEIPG_00255	BJCMMOAH_00672	JOHDHNAO_00123	CJCEDOKP_00336	EFEJHPIM_00671	MJHJOMFM_00697	EMOBAPIA_00414	LCEEPAIL_00469	KKPAPPPE_00667	EKNCEEGM_00131	HDNGADJJ_00174	AHKMOKEP_00362	CGDPLPIB_00033	DAHDHGCJ_00030	ANOAGMCC_00684	ELAIBMPE_00628	ICDKJJMI_00401	FBGHDFNB_00063	BCMLLIFJ_00607	AMIJHECJ_00018	JDALFJNJ_00729	BBNCCIJK_00512	JGJMHJCE_00333	PMEGOFBP_00312	MGIEHDEP_00280	CIJFOIOK_00310	IEDOJDGI_00329	FLLPLCIB_00469	JCCPDCOP_00565	LDCLEOAN_00312	MDKLELAN_00468	CHEBCLHG_00311	HPOBEEMN_00476
engB		putative GTP-binding protein EngB	engB	Necessary for normal cell division and for the maintenance of normal septation	NA	99	99	1	588	2662				542	557	546	CPMPEIPG_00373	BJCMMOAH_00105	JOHDHNAO_00318	CJCEDOKP_00675	EFEJHPIM_00386	MJHJOMFM_00182	EMOBAPIA_00065	LCEEPAIL_00608	KKPAPPPE_00005	EKNCEEGM_00641	HDNGADJJ_00334	AHKMOKEP_00135	CGDPLPIB_00233	DAHDHGCJ_00559	ANOAGMCC_00491	ELAIBMPE_00043	ICDKJJMI_00189	FBGHDFNB_00667	BCMLLIFJ_00593	AMIJHECJ_00564	JDALFJNJ_00633	BBNCCIJK_00714	JGJMHJCE_00536	PMEGOFBP_00513	MGIEHDEP_00067	CIJFOIOK_00512	IEDOJDGI_00533	FLLPLCIB_00223	JCCPDCOP_00364	LDCLEOAN_00514	MDKLELAN_00252	CHEBCLHG_00516	HPOBEEMN_00254
ybhA_2		Pyridoxal phosphate phosphatase YbhA	NA	NA	NA	99	99	1	588	2641				812	812	812	CPMPEIPG_00388	BJCMMOAH_00122	JOHDHNAO_00303	CJCEDOKP_00691	EFEJHPIM_00403	MJHJOMFM_00197	EMOBAPIA_00082	LCEEPAIL_00625	KKPAPPPE_00020	EKNCEEGM_00394	HDNGADJJ_00319	AHKMOKEP_00118	CGDPLPIB_00248	DAHDHGCJ_00543	ANOAGMCC_00718	ELAIBMPE_00057	ICDKJJMI_00175	FBGHDFNB_00651	BCMLLIFJ_00577	AMIJHECJ_00547	JDALFJNJ_00597	BBNCCIJK_00732	JGJMHJCE_00555	PMEGOFBP_00530	MGIEHDEP_00051	CIJFOIOK_00529	IEDOJDGI_00550	FLLPLCIB_00205	JCCPDCOP_00347	LDCLEOAN_00531	MDKLELAN_00235	CHEBCLHG_00533	HPOBEEMN_00236
group_1685		hypothetical protein	NA	NA	NA	99	99	1	588	2588				335	338	335	CPMPEIPG_00416	BJCMMOAH_00152	JOHDHNAO_00273	CJCEDOKP_00618	EFEJHPIM_00490	MJHJOMFM_00254	EMOBAPIA_00385	LCEEPAIL_00253	KKPAPPPE_00051	EKNCEEGM_00095	HDNGADJJ_00293	AHKMOKEP_00092	CGDPLPIB_00276	DAHDHGCJ_00514	ANOAGMCC_00420	ELAIBMPE_00087	ICDKJJMI_00148	FBGHDFNB_00617	BCMLLIFJ_00335	AMIJHECJ_00515	JDALFJNJ_00120	BBNCCIJK_00022	JGJMHJCE_00585	PMEGOFBP_00560	MGIEHDEP_00020	CIJFOIOK_00559	IEDOJDGI_00580	FLLPLCIB_00175	JCCPDCOP_00317	LDCLEOAN_00561	MDKLELAN_00204	CHEBCLHG_00563	HPOBEEMN_00207
group_1686		hypothetical protein	rplV	The globular domain of the protein is located near the polypeptide exit tunnel on the outside of the subunit, while an extended beta-hairpin is found that lines the wall of the exit tunnel in the center of the 70S ribosome	NA	99	99	1	588	2356				461	467	463	CPMPEIPG_00486	BJCMMOAH_00211	JOHDHNAO_00722	CJCEDOKP_00136	EFEJHPIM_00512	MJHJOMFM_00130	EMOBAPIA_00185	LCEEPAIL_00579	KKPAPPPE_00312	EKNCEEGM_00480	HDNGADJJ_00067	AHKMOKEP_00031	CGDPLPIB_00337	DAHDHGCJ_00453	ANOAGMCC_00636	ELAIBMPE_00226	ICDKJJMI_00559	FBGHDFNB_00554	BCMLLIFJ_00520	AMIJHECJ_00458	JDALFJNJ_00212	BBNCCIJK_00088	JGJMHJCE_00647	PMEGOFBP_00618	MGIEHDEP_00587	CIJFOIOK_00617	IEDOJDGI_00638	FLLPLCIB_00673	JCCPDCOP_00259	LDCLEOAN_00619	MDKLELAN_00669	CHEBCLHG_00621	HPOBEEMN_00676
group_1688		hypothetical protein	atpC	ATP synthase, Delta/Epsilon chain, beta-sandwich domain	NA	99	99	1	588	2220			Hypothetical protein with no hits to refseq/uniprot/clusters/cdd/tigrfams/pfam overlapping another protein with hits	260	260	260	CPMPEIPG_00534	BJCMMOAH_00263	JOHDHNAO_00516	CJCEDOKP_00571	EFEJHPIM_00223	MJHJOMFM_00225	EMOBAPIA_00163	LCEEPAIL_00687	KKPAPPPE_00102	EKNCEEGM_00292	HDNGADJJ_00132	AHKMOKEP_00766	CGDPLPIB_00384	DAHDHGCJ_00409	ANOAGMCC_00821	ELAIBMPE_00169	ICDKJJMI_00089	FBGHDFNB_00501	BCMLLIFJ_00663	AMIJHECJ_00411	JDALFJNJ_00256	BBNCCIJK_00127	JGJMHJCE_00693	PMEGOFBP_00664	MGIEHDEP_00344	CIJFOIOK_00663	IEDOJDGI_00684	FLLPLCIB_00724	JCCPDCOP_00208	LDCLEOAN_00665	MDKLELAN_00716	CHEBCLHG_00667	HPOBEEMN_00723
atpG		ATP synthase gamma chain	atpG	Produces ATP from ADP in the presence of a proton gradient across the membrane. The gamma chain is believed to be important in regulating ATPase activity and the flow of protons through the CF(0) complex	NA	99	99	1	588	2218				830	830	830	CPMPEIPG_00536	BJCMMOAH_00265	JOHDHNAO_00518	CJCEDOKP_00573	EFEJHPIM_00225	MJHJOMFM_00227	EMOBAPIA_00161	LCEEPAIL_00689	KKPAPPPE_00104	EKNCEEGM_00290	HDNGADJJ_00134	AHKMOKEP_00764	CGDPLPIB_00386	DAHDHGCJ_00407	ANOAGMCC_00392	ELAIBMPE_00167	ICDKJJMI_00087	FBGHDFNB_00499	BCMLLIFJ_00665	AMIJHECJ_00409	JDALFJNJ_00258	BBNCCIJK_00129	JGJMHJCE_00695	PMEGOFBP_00666	MGIEHDEP_00346	CIJFOIOK_00665	IEDOJDGI_00686	FLLPLCIB_00726	JCCPDCOP_00206	LDCLEOAN_00667	MDKLELAN_00718	CHEBCLHG_00669	HPOBEEMN_00725
atpF		ATP synthase subunit b	atpF	Component of the F(0) channel, it forms part of the peripheral stalk, linking F(1) to F(0)	NA	99	99	1	588	2213				539	548	547	CPMPEIPG_00539	BJCMMOAH_00268	JOHDHNAO_00521	CJCEDOKP_00576	EFEJHPIM_00228	MJHJOMFM_00230	EMOBAPIA_00158	LCEEPAIL_00692	KKPAPPPE_00107	EKNCEEGM_00287	HDNGADJJ_00137	AHKMOKEP_00761	CGDPLPIB_00389	DAHDHGCJ_00404	ANOAGMCC_00389	ELAIBMPE_00164	ICDKJJMI_00084	FBGHDFNB_00496	BCMLLIFJ_00668	AMIJHECJ_00406	JDALFJNJ_00261	BBNCCIJK_00132	JGJMHJCE_00698	PMEGOFBP_00669	MGIEHDEP_00349	CIJFOIOK_00668	IEDOJDGI_00689	FLLPLCIB_00729	JCCPDCOP_00203	LDCLEOAN_00670	MDKLELAN_00721	CHEBCLHG_00672	HPOBEEMN_00728
group_1691		hypothetical protein	NA	NA	NA	99	99	1	588	2207				200	1205	1170	CPMPEIPG_00545	BJCMMOAH_00274	JOHDHNAO_00527	CJCEDOKP_00582	EFEJHPIM_00234	MJHJOMFM_00236	EMOBAPIA_00152	LCEEPAIL_00698	KKPAPPPE_00113	EKNCEEGM_00281	HDNGADJJ_00143	AHKMOKEP_00755	CGDPLPIB_00395	DAHDHGCJ_00398	ANOAGMCC_00383	ELAIBMPE_00158	ICDKJJMI_00078	FBGHDFNB_00490	BCMLLIFJ_00674	AMIJHECJ_00400	JDALFJNJ_00267	BBNCCIJK_00138	JGJMHJCE_00704	PMEGOFBP_00675	MGIEHDEP_00355	CIJFOIOK_00674	IEDOJDGI_00695	FLLPLCIB_00735	JCCPDCOP_00197	LDCLEOAN_00676	MDKLELAN_00727	CHEBCLHG_00678	HPOBEEMN_00734
argS		Arginine--tRNA ligase	argS	arginyl-trna synthetase;Catalyzes a two-step reaction, first charging an arginine molecule by linking its carboxyl group to the alpha-phosphate of ATP, followed by transfer of the aminoacyl-adenylate to its tRNA	NA	99	99	1	588	279				1604	1604	1604	CPMPEIPG_00606	BJCMMOAH_00371	JOHDHNAO_00635	CJCEDOKP_00501	EFEJHPIM_00054	MJHJOMFM_00025	EMOBAPIA_00034	LCEEPAIL_00391	KKPAPPPE_00250	EKNCEEGM_00247	HDNGADJJ_00250	AHKMOKEP_00681	CGDPLPIB_00469	DAHDHGCJ_00329	ANOAGMCC_00206	ELAIBMPE_00469	ICDKJJMI_00017	FBGHDFNB_00399	BCMLLIFJ_00266	AMIJHECJ_00309	JDALFJNJ_00661	BBNCCIJK_00215	JGJMHJCE_00012	PMEGOFBP_00012	MGIEHDEP_00438	CIJFOIOK_00012	IEDOJDGI_00012	FLLPLCIB_00012	JCCPDCOP_00122	LDCLEOAN_00012	MDKLELAN_00012	CHEBCLHG_00012	HPOBEEMN_00012
rsbQ		Sigma factor SigB regulation protein RsbQ	lip	hydrolases or acyltransferases (alpha beta hydrolase superfamily)	NA	99	99	1	588	1088				797	809	797	CPMPEIPG_00075	BJCMMOAH_00575	JOHDHNAO_00215	CJCEDOKP_00467	EFEJHPIM_00166	MJHJOMFM_00555	EMOBAPIA_00672	LCEEPAIL_00280	KKPAPPPE_00492	EKNCEEGM_00003	HDNGADJJ_00584	AHKMOKEP_00466	CGDPLPIB_00681	DAHDHGCJ_00126	ANOAGMCC_00333	ELAIBMPE_00714	ICDKJJMI_00377	FBGHDFNB_00167	BCMLLIFJ_00094	AMIJHECJ_00105	JDALFJNJ_00046	BBNCCIJK_00414	JGJMHJCE_00239	PMEGOFBP_00213	MGIEHDEP_00250	CIJFOIOK_00212	IEDOJDGI_00230	FLLPLCIB_00565	JCCPDCOP_00627	LDCLEOAN_00213	MDKLELAN_00564	CHEBCLHG_00212	HPOBEEMN_00572
group_1769		hypothetical protein	NA	NA	NA	99	99	1	588	1108				614	833	830	CPMPEIPG_00089	BJCMMOAH_00589	JOHDHNAO_00201	CJCEDOKP_00481	EFEJHPIM_00152	MJHJOMFM_00706	EMOBAPIA_00613	LCEEPAIL_00525	KKPAPPPE_00689	EKNCEEGM_00584	HDNGADJJ_00577	AHKMOKEP_00452	CGDPLPIB_00696	DAHDHGCJ_00110	ANOAGMCC_00319	ELAIBMPE_00698	ICDKJJMI_00640	FBGHDFNB_00152	BCMLLIFJ_00079	AMIJHECJ_00091	JDALFJNJ_00032	BBNCCIJK_00428	JGJMHJCE_00255	PMEGOFBP_00227	MGIEHDEP_00519	CIJFOIOK_00226	IEDOJDGI_00244	FLLPLCIB_00551	JCCPDCOP_00613	LDCLEOAN_00227	MDKLELAN_00550	CHEBCLHG_00226	HPOBEEMN_00558
rluD_2		Ribosomal large subunit pseudouridine synthase D	rluD	Responsible for synthesis of pseudouridine from uracil	NA	99	99	1	588	1791				908	914	913	CPMPEIPG_00155	BJCMMOAH_00012	JOHDHNAO_00025	CJCEDOKP_00023	EFEJHPIM_00433	MJHJOMFM_00665	EMOBAPIA_00315	LCEEPAIL_00432	KKPAPPPE_00589	EKNCEEGM_00411	HDNGADJJ_00623	AHKMOKEP_00253	CGDPLPIB_00135	DAHDHGCJ_00666	ANOAGMCC_00118	ELAIBMPE_00437	ICDKJJMI_00526	FBGHDFNB_00789	BCMLLIFJ_00426	AMIJHECJ_00653	JDALFJNJ_00559	BBNCCIJK_00617	JGJMHJCE_00435	PMEGOFBP_00420	MGIEHDEP_00688	CIJFOIOK_00419	IEDOJDGI_00440	FLLPLCIB_00333	JCCPDCOP_00451	LDCLEOAN_00421	MDKLELAN_00348	CHEBCLHG_00423	HPOBEEMN_00359
group_1778		hypothetical protein	NA	NA	NA	99	99	1	588	668				872	887	872	CPMPEIPG_00256	BJCMMOAH_00671	JOHDHNAO_00124	CJCEDOKP_00337	EFEJHPIM_00672	MJHJOMFM_00696	EMOBAPIA_00413	LCEEPAIL_00468	KKPAPPPE_00666	EKNCEEGM_00132	HDNGADJJ_00175	AHKMOKEP_00363	CGDPLPIB_00032	DAHDHGCJ_00031	ANOAGMCC_00685	ELAIBMPE_00627	ICDKJJMI_00400	FBGHDFNB_00064	BCMLLIFJ_00606	AMIJHECJ_00019	JDALFJNJ_00728	BBNCCIJK_00511	JGJMHJCE_00332	PMEGOFBP_00311	MGIEHDEP_00281	CIJFOIOK_00309	IEDOJDGI_00328	FLLPLCIB_00470	JCCPDCOP_00566	LDCLEOAN_00311	MDKLELAN_00469	CHEBCLHG_00310	HPOBEEMN_00477
ulaC_2		Ascorbate-specific PTS system EIIA component	sgaA	Phosphoenolpyruvate-dependent sugar phosphotransferase system, EIIA 2	NA	99	99	1	588	2680				479	479	479	CPMPEIPG_00359	BJCMMOAH_00088	JOHDHNAO_00332	CJCEDOKP_00660	EFEJHPIM_00446	MJHJOMFM_00462	EMOBAPIA_00051	LCEEPAIL_00540	KKPAPPPE_00700	EKNCEEGM_00511	HDNGADJJ_00705	AHKMOKEP_00149	CGDPLPIB_00219	DAHDHGCJ_00574	ANOAGMCC_00506	ELAIBMPE_00028	ICDKJJMI_00203	FBGHDFNB_00683	BCMLLIFJ_00438	AMIJHECJ_00578	JDALFJNJ_00647	BBNCCIJK_00699	JGJMHJCE_00520	PMEGOFBP_00498	MGIEHDEP_00085	CIJFOIOK_00498	IEDOJDGI_00518	FLLPLCIB_00259	JCCPDCOP_00379	LDCLEOAN_00499	MDKLELAN_00269	CHEBCLHG_00501	HPOBEEMN_00271
topA		DNA topoisomerase 1	topA	Releases the supercoiling and torsional tension of DNA, which is introduced during the DNA replication and transcription, by transiently cleaving and rejoining one strand of the DNA duplex. Introduces a single-strand break via transesterification at a target site in duplex DNA. The scissile phosphodiester is attacked by the catalytic tyrosine of the enzyme, resulting in the formation of a DNA-(5'…	NA	99	99	1	588	2616				1904	1907	1904	CPMPEIPG_00396	BJCMMOAH_00134	JOHDHNAO_00291	CJCEDOKP_00600	EFEJHPIM_00681	MJHJOMFM_00206	EMOBAPIA_00097	LCEEPAIL_00636	KKPAPPPE_00033	EKNCEEGM_00407	HDNGADJJ_00311	AHKMOKEP_00110	CGDPLPIB_00258	DAHDHGCJ_00532	ANOAGMCC_00402	ELAIBMPE_00069	ICDKJJMI_00166	FBGHDFNB_00638	BCMLLIFJ_00696	AMIJHECJ_00533	JDALFJNJ_00353	BBNCCIJK_00004	JGJMHJCE_00566	PMEGOFBP_00542	MGIEHDEP_00039	CIJFOIOK_00541	IEDOJDGI_00562	FLLPLCIB_00193	JCCPDCOP_00335	LDCLEOAN_00543	MDKLELAN_00223	CHEBCLHG_00545	HPOBEEMN_00226
rplI		50S ribosomal protein L9	rplI	binds to the 23S rRNA	NA	99	99	1	588	2393				437	437	437	CPMPEIPG_00444	BJCMMOAH_00180	JOHDHNAO_00691	CJCEDOKP_00646	EFEJHPIM_00333	MJHJOMFM_00096	EMOBAPIA_00219	LCEEPAIL_00225	KKPAPPPE_00281	EKNCEEGM_00067	HDNGADJJ_00100	AHKMOKEP_00062	CGDPLPIB_00304	DAHDHGCJ_00484	ANOAGMCC_00810	ELAIBMPE_00115	ICDKJJMI_00120	FBGHDFNB_00586	BCMLLIFJ_00363	AMIJHECJ_00487	JDALFJNJ_00184	BBNCCIJK_00052	JGJMHJCE_00616	PMEGOFBP_00588	MGIEHDEP_00724	CIJFOIOK_00587	IEDOJDGI_00608	FLLPLCIB_00146	JCCPDCOP_00289	LDCLEOAN_00589	MDKLELAN_00173	CHEBCLHG_00591	HPOBEEMN_00176
group_1794		hypothetical protein	NA	NA	NA	99	99	1	588	2237				140	311	309	CPMPEIPG_00519	BJCMMOAH_00249	JOHDHNAO_00061	CJCEDOKP_00165	EFEJHPIM_00209	MJHJOMFM_00618	EMOBAPIA_00507	LCEEPAIL_00349	KKPAPPPE_00088	EKNCEEGM_00441	HDNGADJJ_00118	AHKMOKEP_00001	CGDPLPIB_00370	DAHDHGCJ_00423	ANOAGMCC_00594	ELAIBMPE_00183	ICDKJJMI_00103	FBGHDFNB_00519	BCMLLIFJ_00649	AMIJHECJ_00425	JDALFJNJ_00242	BBNCCIJK_00113	JGJMHJCE_00679	PMEGOFBP_00650	MGIEHDEP_00330	CIJFOIOK_00649	IEDOJDGI_00670	FLLPLCIB_00710	JCCPDCOP_00222	LDCLEOAN_00651	MDKLELAN_00702	CHEBCLHG_00653	HPOBEEMN_00709
tyrS		Tyrosine--tRNA ligase	tyrS	Catalyzes the attachment of tyrosine to tRNA(Tyr) in a two-step reaction tyrosine is first activated by ATP to form Tyr- AMP and then transferred to the acceptor end of tRNA(Tyr)	NA	99	99	1	588	2232				1244	1244	1244	CPMPEIPG_00524	BJCMMOAH_00253	JOHDHNAO_00506	CJCEDOKP_00561	EFEJHPIM_00213	MJHJOMFM_00215	EMOBAPIA_00173	LCEEPAIL_00677	KKPAPPPE_00092	EKNCEEGM_00302	HDNGADJJ_00122	AHKMOKEP_00776	CGDPLPIB_00374	DAHDHGCJ_00419	ANOAGMCC_00726	ELAIBMPE_00179	ICDKJJMI_00099	FBGHDFNB_00513	BCMLLIFJ_00653	AMIJHECJ_00421	JDALFJNJ_00246	BBNCCIJK_00117	JGJMHJCE_00683	PMEGOFBP_00654	MGIEHDEP_00334	CIJFOIOK_00653	IEDOJDGI_00674	FLLPLCIB_00714	JCCPDCOP_00218	LDCLEOAN_00655	MDKLELAN_00706	CHEBCLHG_00657	HPOBEEMN_00713
atpH_1		ATP synthase subunit delta	atpH	F(1)F(0) ATP synthase produces ATP from ADP in the presence of a proton or sodium gradient. F-type ATPases consist of two structural domains, F(1) containing the extramembraneous catalytic core and F(0) containing the membrane proton channel, linked together by a central stalk and a peripheral stalk. During catalysis, ATP synthesis in the catalytic domain of F(1) is coupled via a rotary mechanism…	NA	99	99	1	588	2214				545	545	545	CPMPEIPG_00538	BJCMMOAH_00267	JOHDHNAO_00520	CJCEDOKP_00575	EFEJHPIM_00227	MJHJOMFM_00229	EMOBAPIA_00159	LCEEPAIL_00691	KKPAPPPE_00106	EKNCEEGM_00288	HDNGADJJ_00136	AHKMOKEP_00762	CGDPLPIB_00388	DAHDHGCJ_00405	ANOAGMCC_00390	ELAIBMPE_00165	ICDKJJMI_00085	FBGHDFNB_00497	BCMLLIFJ_00667	AMIJHECJ_00407	JDALFJNJ_00260	BBNCCIJK_00131	JGJMHJCE_00697	PMEGOFBP_00668	MGIEHDEP_00348	CIJFOIOK_00667	IEDOJDGI_00688	FLLPLCIB_00728	JCCPDCOP_00204	LDCLEOAN_00669	MDKLELAN_00720	CHEBCLHG_00671	HPOBEEMN_00727
rpe		Ribulose-phosphate 3-epimerase	rpe	ribulose-phosphate 3-epimerase	NA	99	99	1	588	2579				650	656	650	CPMPEIPG_00422	BJCMMOAH_00158	JOHDHNAO_00267	CJCEDOKP_00624	EFEJHPIM_00496	MJHJOMFM_00260	EMOBAPIA_00380	LCEEPAIL_00247	KKPAPPPE_00057	EKNCEEGM_00089	HDNGADJJ_00287	AHKMOKEP_00086	CGDPLPIB_00282	DAHDHGCJ_00508	ANOAGMCC_00426	ELAIBMPE_00093	ICDKJJMI_00142	FBGHDFNB_00611	BCMLLIFJ_00341	AMIJHECJ_00509	JDALFJNJ_00114	BBNCCIJK_00028	JGJMHJCE_00591	PMEGOFBP_00566	MGIEHDEP_00014	CIJFOIOK_00565	IEDOJDGI_00586	FLLPLCIB_00169	JCCPDCOP_00311	LDCLEOAN_00567	MDKLELAN_00198	CHEBCLHG_00569	HPOBEEMN_00201
mnmE		tRNA modification GTPase MnmE	trmE	Exhibits a very high intrinsic GTPase hydrolysis rate. Involved in the addition of a carboxymethylaminomethyl (cmnm) group at the wobble position (U34) of certain tRNAs, forming tRNA- cmnm(5)s(2)U34	NA	99	99	1	588	1030				1328	1328	1328	CPMPEIPG_00033	BJCMMOAH_00533	JOHDHNAO_00408	CJCEDOKP_00425	EFEJHPIM_00287	MJHJOMFM_00167	EMOBAPIA_00131	LCEEPAIL_00032	KKPAPPPE_00387	EKNCEEGM_00045	HDNGADJJ_00029	AHKMOKEP_00516	CGDPLPIB_00638	DAHDHGCJ_00168	ANOAGMCC_00015	ELAIBMPE_00392	ICDKJJMI_00335	FBGHDFNB_00213	BCMLLIFJ_00638	AMIJHECJ_00148	JDALFJNJ_00489	BBNCCIJK_00371	JGJMHJCE_00197	PMEGOFBP_00171	MGIEHDEP_00208	CIJFOIOK_00170	IEDOJDGI_00188	FLLPLCIB_00607	JCCPDCOP_00669	LDCLEOAN_00171	MDKLELAN_00605	CHEBCLHG_00170	HPOBEEMN_00613
group_1851		hypothetical protein	NA	NA	NA	99	99	1	588	1052				401	641	638	CPMPEIPG_00044	BJCMMOAH_00544	JOHDHNAO_00246	CJCEDOKP_00436	EFEJHPIM_00662	MJHJOMFM_00453	EMOBAPIA_00716	LCEEPAIL_00150	KKPAPPPE_00425	EKNCEEGM_00034	HDNGADJJ_00018	AHKMOKEP_00497	CGDPLPIB_00649	DAHDHGCJ_00157	ANOAGMCC_00533	ELAIBMPE_00403	ICDKJJMI_00346	FBGHDFNB_00200	BCMLLIFJ_00381	AMIJHECJ_00137	JDALFJNJ_00478	BBNCCIJK_00382	JGJMHJCE_00208	PMEGOFBP_00182	MGIEHDEP_00219	CIJFOIOK_00181	IEDOJDGI_00199	FLLPLCIB_00596	JCCPDCOP_00658	LDCLEOAN_00182	MDKLELAN_00594	CHEBCLHG_00181	HPOBEEMN_00602
group_1865		hypothetical protein	NA	NA	NA	99	99	1	588	641				851	887	878	CPMPEIPG_00268	BJCMMOAH_00659	JOHDHNAO_00137	CJCEDOKP_00349	EFEJHPIM_00318	MJHJOMFM_00582	EMOBAPIA_00401	LCEEPAIL_00271	KKPAPPPE_00146	EKNCEEGM_00144	HDNGADJJ_00187	AHKMOKEP_00375	CGDPLPIB_00020	DAHDHGCJ_00043	ANOAGMCC_00480	ELAIBMPE_00615	ICDKJJMI_00388	FBGHDFNB_00076	BCMLLIFJ_00159	AMIJHECJ_00031	JDALFJNJ_00710	BBNCCIJK_00499	JGJMHJCE_00321	PMEGOFBP_00292	MGIEHDEP_00299	CIJFOIOK_00290	IEDOJDGI_00309	FLLPLCIB_00482	JCCPDCOP_00708	LDCLEOAN_00292	MDKLELAN_00481	CHEBCLHG_00291	HPOBEEMN_00489
trmB		tRNA (guanine-N(7)-)-methyltransferase	trmB	Catalyzes the formation of N(7)-methylguanine at position 46 (m7G46) in tRNA	NA	99	99	1	588	639				605	605	605	CPMPEIPG_00269	BJCMMOAH_00658	JOHDHNAO_00138	CJCEDOKP_00350	EFEJHPIM_00317	MJHJOMFM_00583	EMOBAPIA_00400	LCEEPAIL_00270	KKPAPPPE_00145	EKNCEEGM_00145	HDNGADJJ_00188	AHKMOKEP_00376	CGDPLPIB_00019	DAHDHGCJ_00044	ANOAGMCC_00479	ELAIBMPE_00614	ICDKJJMI_00387	FBGHDFNB_00077	BCMLLIFJ_00160	AMIJHECJ_00032	JDALFJNJ_00711	BBNCCIJK_00498	JGJMHJCE_00322	PMEGOFBP_00293	MGIEHDEP_00298	CIJFOIOK_00291	IEDOJDGI_00310	FLLPLCIB_00483	JCCPDCOP_00707	LDCLEOAN_00293	MDKLELAN_00482	CHEBCLHG_00292	HPOBEEMN_00490
group_1875		Putative TrmH family tRNA/rRNA methyltransferase	spoU	Belongs to the class IV-like SAM-binding methyltransferase superfamily. RNA methyltransferase TrmH family	NA	99	99	1	588	2398				689	689	689	CPMPEIPG_00439	BJCMMOAH_00175	JOHDHNAO_00686	CJCEDOKP_00641	EFEJHPIM_00328	MJHJOMFM_00091	EMOBAPIA_00224	LCEEPAIL_00230	KKPAPPPE_00276	EKNCEEGM_00072	HDNGADJJ_00105	AHKMOKEP_00067	CGDPLPIB_00299	DAHDHGCJ_00489	ANOAGMCC_00444	ELAIBMPE_00110	ICDKJJMI_00125	FBGHDFNB_00592	BCMLLIFJ_00358	AMIJHECJ_00492	JDALFJNJ_00179	BBNCCIJK_00046	JGJMHJCE_00611	PMEGOFBP_00583	MGIEHDEP_00719	CIJFOIOK_00582	IEDOJDGI_00603	FLLPLCIB_00151	JCCPDCOP_00294	LDCLEOAN_00584	MDKLELAN_00178	CHEBCLHG_00586	HPOBEEMN_00181
atpB		ATP synthase subunit a	atpB	ATP synthase	NA	99	99	1	588	2211				728	728	728	CPMPEIPG_00541	BJCMMOAH_00270	JOHDHNAO_00523	CJCEDOKP_00578	EFEJHPIM_00230	MJHJOMFM_00232	EMOBAPIA_00156	LCEEPAIL_00694	KKPAPPPE_00109	EKNCEEGM_00285	HDNGADJJ_00139	AHKMOKEP_00759	CGDPLPIB_00391	DAHDHGCJ_00402	ANOAGMCC_00387	ELAIBMPE_00162	ICDKJJMI_00082	FBGHDFNB_00494	BCMLLIFJ_00670	AMIJHECJ_00404	JDALFJNJ_00263	BBNCCIJK_00134	JGJMHJCE_00700	PMEGOFBP_00671	MGIEHDEP_00351	CIJFOIOK_00670	IEDOJDGI_00691	FLLPLCIB_00731	JCCPDCOP_00201	LDCLEOAN_00672	MDKLELAN_00723	CHEBCLHG_00674	HPOBEEMN_00730
parC		DNA topoisomerase 4 subunit A	parC	Topoisomerase IV is essential for chromosome segregation. It relaxes supercoiled DNA. Performs the decatenation events required during the replication of a circular DNA molecule	NA	99	99	1	588	2195				1739	2504	2496	CPMPEIPG_00554	BJCMMOAH_00284	JOHDHNAO_00536	CJCEDOKP_00591	EFEJHPIM_00653	MJHJOMFM_00662	EMOBAPIA_00143	LCEEPAIL_00345	KKPAPPPE_00123	EKNCEEGM_00272	HDNGADJJ_00152	AHKMOKEP_00745	CGDPLPIB_00406	DAHDHGCJ_00387	ANOAGMCC_00374	ELAIBMPE_00149	ICDKJJMI_00069	FBGHDFNB_00480	BCMLLIFJ_00376	AMIJHECJ_00391	JDALFJNJ_00276	BBNCCIJK_00147	JGJMHJCE_00714	PMEGOFBP_00684	MGIEHDEP_00162	CIJFOIOK_00683	IEDOJDGI_00704	FLLPLCIB_00746	JCCPDCOP_00188	LDCLEOAN_00685	MDKLELAN_00738	CHEBCLHG_00687	HPOBEEMN_00745
yidC		Membrane protein insertase YidC	yidC	Required for the insertion and or proper folding and or complex formation of integral membrane proteins into the membrane. Involved in integration of membrane proteins that insert both dependently and independently of the Sec translocase complex, as well as at least some lipoproteins. Aids folding of multispanning membrane proteins (By similarity)	NA	99	99	1	588	265				659	1832	1810	CPMPEIPG_00592	BJCMMOAH_00357	JOHDHNAO_00649	CJCEDOKP_00487	EFEJHPIM_00068	MJHJOMFM_00011	EMOBAPIA_00048	LCEEPAIL_00405	KKPAPPPE_00264	EKNCEEGM_00261	HDNGADJJ_00264	AHKMOKEP_00695	CGDPLPIB_00455	DAHDHGCJ_00343	ANOAGMCC_00192	ELAIBMPE_00483	ICDKJJMI_00031	FBGHDFNB_00412	BCMLLIFJ_00280	AMIJHECJ_00323	JDALFJNJ_00169	BBNCCIJK_00201	JGJMHJCE_00751	PMEGOFBP_00736	MGIEHDEP_00424	CIJFOIOK_00735	IEDOJDGI_00756	FLLPLCIB_00792	JCCPDCOP_00136	LDCLEOAN_00737	MDKLELAN_00781	CHEBCLHG_00739	HPOBEEMN_00789
group_1888		hypothetical protein	NA	NA	NA	99	99	1	588	3484				317	383	325	CPMPEIPG_00703	BJCMMOAH_00466	JOHDHNAO_00492	CJCEDOKP_00259	EFEJHPIM_00466	MJHJOMFM_00509	EMOBAPIA_00239	LCEEPAIL_00483	KKPAPPPE_00336	EKNCEEGM_00223	HDNGADJJ_00435	AHKMOKEP_00588	CGDPLPIB_00566	DAHDHGCJ_00242	ANOAGMCC_00082	ELAIBMPE_00571	ICDKJJMI_00436	FBGHDFNB_00296	BCMLLIFJ_00230	AMIJHECJ_00213	JDALFJNJ_00068	BBNCCIJK_00304	JGJMHJCE_00125	PMEGOFBP_00106	MGIEHDEP_00410	CIJFOIOK_00105	IEDOJDGI_00105	FLLPLCIB_00104	JCCPDCOP_00029	LDCLEOAN_00106	MDKLELAN_00105	CHEBCLHG_00105	HPOBEEMN_00105
ruvA		Holliday junction ATP-dependent DNA helicase RuvA	ruvA	The RuvA-RuvB complex in the presence of ATP renatures cruciform structure in supercoiled DNA with palindromic sequence, indicating that it may promote strand exchange reactions in homologous recombination. RuvAB is a helicase that mediates the Holliday junction migration by localized denaturation and reannealing. RuvA stimulates, in the presence of DNA, the weak ATPase activity of RuvB	NA	99	99	1	588	1056				107	665	643	CPMPEIPG_00047	BJCMMOAH_00547	JOHDHNAO_00243	CJCEDOKP_00439	EFEJHPIM_00659	MJHJOMFM_00450	EMOBAPIA_00719	LCEEPAIL_00153	KKPAPPPE_00428	EKNCEEGM_00031	HDNGADJJ_00015	AHKMOKEP_00494	CGDPLPIB_00652	DAHDHGCJ_00154	ANOAGMCC_00536	ELAIBMPE_00406	ICDKJJMI_00349	FBGHDFNB_00196	BCMLLIFJ_00384	AMIJHECJ_00134	JDALFJNJ_00349	BBNCCIJK_00385	JGJMHJCE_00211	PMEGOFBP_00185	MGIEHDEP_00222	CIJFOIOK_00184	IEDOJDGI_00202	FLLPLCIB_00593	JCCPDCOP_00655	LDCLEOAN_00185	MDKLELAN_00591	CHEBCLHG_00184	HPOBEEMN_00599
group_1967		hypothetical protein	NA	NA	NA	99	99	1	588	670				1226	1226	1226	CPMPEIPG_00254	BJCMMOAH_00676	JOHDHNAO_00566	CJCEDOKP_00335	EFEJHPIM_00708	MJHJOMFM_00599	EMOBAPIA_00443	LCEEPAIL_00327	KKPAPPPE_00670	EKNCEEGM_00130	HDNGADJJ_00173	AHKMOKEP_00361	CGDPLPIB_00034	DAHDHGCJ_00029	ANOAGMCC_00681	ELAIBMPE_00781	ICDKJJMI_00404	FBGHDFNB_00062	BCMLLIFJ_00144	AMIJHECJ_00017	JDALFJNJ_00730	BBNCCIJK_00514	JGJMHJCE_00336	PMEGOFBP_00313	MGIEHDEP_00279	CIJFOIOK_00311	IEDOJDGI_00330	FLLPLCIB_00467	JCCPDCOP_00564	LDCLEOAN_00313	MDKLELAN_00467	CHEBCLHG_00312	HPOBEEMN_00475
smpB		SsrA-binding protein	smpB	Required for rescue of stalled ribosomes mediated by trans-translation. Binds to transfer-messenger RNA (tmRNA), required for stable association of tmRNA with ribosomes. tmRNA and SmpB together mimic tRNA shape, replacing the anticodon stem-loop with SmpB. tmRNA is encoded by the ssrA gene	NA	99	99	1	588	2666				284	437	435	CPMPEIPG_00370	BJCMMOAH_00102	JOHDHNAO_00321	CJCEDOKP_00672	EFEJHPIM_00383	MJHJOMFM_00179	EMOBAPIA_00062	LCEEPAIL_00605	KKPAPPPE_00002	EKNCEEGM_00638	HDNGADJJ_00337	AHKMOKEP_00138	CGDPLPIB_00230	DAHDHGCJ_00562	ANOAGMCC_00494	ELAIBMPE_00040	ICDKJJMI_00192	FBGHDFNB_00671	BCMLLIFJ_00596	AMIJHECJ_00567	JDALFJNJ_00636	BBNCCIJK_00711	JGJMHJCE_00533	PMEGOFBP_00510	MGIEHDEP_00070	CIJFOIOK_00509	IEDOJDGI_00530	FLLPLCIB_00226	JCCPDCOP_00367	LDCLEOAN_00511	MDKLELAN_00255	CHEBCLHG_00513	HPOBEEMN_00257
group_1977		Calcium-transporting ATPase 1	ctp	P-type ATPase	NA	99	99	1	588	2665				2615	2615	2615	CPMPEIPG_00371	BJCMMOAH_00103	JOHDHNAO_00320	CJCEDOKP_00673	EFEJHPIM_00384	MJHJOMFM_00180	EMOBAPIA_00063	LCEEPAIL_00606	KKPAPPPE_00003	EKNCEEGM_00639	HDNGADJJ_00336	AHKMOKEP_00137	CGDPLPIB_00231	DAHDHGCJ_00561	ANOAGMCC_00493	ELAIBMPE_00041	ICDKJJMI_00191	FBGHDFNB_00670	BCMLLIFJ_00595	AMIJHECJ_00566	JDALFJNJ_00635	BBNCCIJK_00712	JGJMHJCE_00534	PMEGOFBP_00511	MGIEHDEP_00069	CIJFOIOK_00510	IEDOJDGI_00531	FLLPLCIB_00225	JCCPDCOP_00366	LDCLEOAN_00512	MDKLELAN_00254	CHEBCLHG_00514	HPOBEEMN_00256
gmk		Guanylate kinase	gmk	Essential for recycling GMP and indirectly, cGMP	NA	99	99	1	588	2577				581	593	581	CPMPEIPG_00424	BJCMMOAH_00160	JOHDHNAO_00265	CJCEDOKP_00626	EFEJHPIM_00498	MJHJOMFM_00262	EMOBAPIA_00378	LCEEPAIL_00245	KKPAPPPE_00059	EKNCEEGM_00087	HDNGADJJ_00285	AHKMOKEP_00084	CGDPLPIB_00284	DAHDHGCJ_00506	ANOAGMCC_00428	ELAIBMPE_00095	ICDKJJMI_00140	FBGHDFNB_00609	BCMLLIFJ_00343	AMIJHECJ_00507	JDALFJNJ_00112	BBNCCIJK_00030	JGJMHJCE_00593	PMEGOFBP_00568	MGIEHDEP_00012	CIJFOIOK_00567	IEDOJDGI_00588	FLLPLCIB_00167	JCCPDCOP_00309	LDCLEOAN_00569	MDKLELAN_00196	CHEBCLHG_00571	HPOBEEMN_00199
group_1980		hypothetical protein	NA	NA	NA	99	99	1	588	2396				695	695	695	CPMPEIPG_00441	BJCMMOAH_00177	JOHDHNAO_00688	CJCEDOKP_00643	EFEJHPIM_00330	MJHJOMFM_00093	EMOBAPIA_00222	LCEEPAIL_00228	KKPAPPPE_00278	EKNCEEGM_00070	HDNGADJJ_00103	AHKMOKEP_00065	CGDPLPIB_00301	DAHDHGCJ_00487	ANOAGMCC_00446	ELAIBMPE_00112	ICDKJJMI_00123	FBGHDFNB_00589	BCMLLIFJ_00360	AMIJHECJ_00490	JDALFJNJ_00181	BBNCCIJK_00048	JGJMHJCE_00613	PMEGOFBP_00585	MGIEHDEP_00721	CIJFOIOK_00584	IEDOJDGI_00605	FLLPLCIB_00149	JCCPDCOP_00292	LDCLEOAN_00586	MDKLELAN_00176	CHEBCLHG_00588	HPOBEEMN_00179
group_1981		hypothetical protein	rpmC	Belongs to the universal ribosomal protein uL29 family	NA	99	99	1	588	2359				359	359	359	CPMPEIPG_00483	BJCMMOAH_00208	JOHDHNAO_00719	CJCEDOKP_00139	EFEJHPIM_00515	MJHJOMFM_00127	EMOBAPIA_00188	LCEEPAIL_00576	KKPAPPPE_00309	EKNCEEGM_00477	HDNGADJJ_00070	AHKMOKEP_00034	CGDPLPIB_00334	DAHDHGCJ_00456	ANOAGMCC_00639	ELAIBMPE_00229	ICDKJJMI_00562	FBGHDFNB_00557	BCMLLIFJ_00523	AMIJHECJ_00461	JDALFJNJ_00209	BBNCCIJK_00085	JGJMHJCE_00644	PMEGOFBP_00615	MGIEHDEP_00590	CIJFOIOK_00614	IEDOJDGI_00635	FLLPLCIB_00670	JCCPDCOP_00262	LDCLEOAN_00616	MDKLELAN_00666	CHEBCLHG_00618	HPOBEEMN_00673
rlmH		Ribosomal RNA large subunit methyltransferase H	rlmH	Specifically methylates the pseudouridine at position 1915 (m3Psi1915) in 23S rRNA	NA	99	99	1	588	271				458	458	458	CPMPEIPG_00598	BJCMMOAH_00363	JOHDHNAO_00643	CJCEDOKP_00493	EFEJHPIM_00062	MJHJOMFM_00017	EMOBAPIA_00042	LCEEPAIL_00399	KKPAPPPE_00258	EKNCEEGM_00255	HDNGADJJ_00258	AHKMOKEP_00689	CGDPLPIB_00461	DAHDHGCJ_00337	ANOAGMCC_00198	ELAIBMPE_00477	ICDKJJMI_00025	FBGHDFNB_00407	BCMLLIFJ_00274	AMIJHECJ_00317	JDALFJNJ_00653	BBNCCIJK_00207	JGJMHJCE_00004	PMEGOFBP_00004	MGIEHDEP_00430	CIJFOIOK_00004	IEDOJDGI_00004	FLLPLCIB_00004	JCCPDCOP_00130	LDCLEOAN_00004	MDKLELAN_00004	CHEBCLHG_00004	HPOBEEMN_00004
gatA		Glutamyl-tRNA(Gln) amidotransferase subunit A	gatA	amidotransferase, A subunit	NA	99	99	1	588	284				1319	1319	1319	CPMPEIPG_00611	BJCMMOAH_00376	JOHDHNAO_00630	CJCEDOKP_00506	EFEJHPIM_00049	MJHJOMFM_00030	EMOBAPIA_00029	LCEEPAIL_00386	KKPAPPPE_00245	EKNCEEGM_00242	HDNGADJJ_00245	AHKMOKEP_00676	CGDPLPIB_00474	DAHDHGCJ_00324	ANOAGMCC_00211	ELAIBMPE_00464	ICDKJJMI_00012	FBGHDFNB_00394	BCMLLIFJ_00261	AMIJHECJ_00304	JDALFJNJ_00666	BBNCCIJK_00220	JGJMHJCE_00017	PMEGOFBP_00017	MGIEHDEP_00443	CIJFOIOK_00017	IEDOJDGI_00017	FLLPLCIB_00017	JCCPDCOP_00117	LDCLEOAN_00017	MDKLELAN_00017	CHEBCLHG_00017	HPOBEEMN_00017
sthA		Soluble pyridine nucleotide transhydrogenase	pdhD	dehydrogenase	NA	99	99	1	588	694				1217	1856	1832	CPMPEIPG_00241	BJCMMOAH_00689	JOHDHNAO_00579	CJCEDOKP_00322	EFEJHPIM_00257	MJHJOMFM_00574	EMOBAPIA_00457	LCEEPAIL_00207	KKPAPPPE_00615	EKNCEEGM_00117	HDNGADJJ_00160	AHKMOKEP_00343	CGDPLPIB_00047	DAHDHGCJ_00016	ANOAGMCC_00646	ELAIBMPE_00333	ICDKJJMI_00417	FBGHDFNB_00047	BCMLLIFJ_00130	AMIJHECJ_00003	JDALFJNJ_00455	BBNCCIJK_00527	JGJMHJCE_00350	PMEGOFBP_00328	MGIEHDEP_00265	CIJFOIOK_00326	IEDOJDGI_00345	FLLPLCIB_00453	JCCPDCOP_00549	LDCLEOAN_00328	MDKLELAN_00453	CHEBCLHG_00327	HPOBEEMN_00461
rbfA		Ribosome-binding factor A	rbfA	One of several proteins that assist in the late maturation steps of the functional core of the 30S ribosomal subunit. Associates with free 30S ribosomal subunits (but not with 30S subunits that are part of 70S ribosomes or polysomes). Required for efficient processing of 16S rRNA. May interact with the 5'-terminal helix region of 16S rRNA	NA	99	99	1	588	998				347	347	347	CPMPEIPG_00013	BJCMMOAH_00512	JOHDHNAO_00388	CJCEDOKP_00011	EFEJHPIM_00267	MJHJOMFM_00146	EMOBAPIA_00111	LCEEPAIL_00010	KKPAPPPE_00571	EKNCEEGM_00669	HDNGADJJ_00050	AHKMOKEP_00538	CGDPLPIB_00617	DAHDHGCJ_00189	ANOAGMCC_00035	ELAIBMPE_00371	ICDKJJMI_00613	FBGHDFNB_00234	BCMLLIFJ_00617	AMIJHECJ_00169	JDALFJNJ_00511	BBNCCIJK_00351	JGJMHJCE_00176	PMEGOFBP_00150	MGIEHDEP_00187	CIJFOIOK_00149	IEDOJDGI_00167	FLLPLCIB_00628	JCCPDCOP_00690	LDCLEOAN_00150	MDKLELAN_00626	CHEBCLHG_00149	HPOBEEMN_00634
group_2027		hypothetical protein	NA	NA	NA	99	99	1	588	1083				1568	1583	1582	CPMPEIPG_00069	BJCMMOAH_00569	JOHDHNAO_00221	CJCEDOKP_00461	EFEJHPIM_00172	MJHJOMFM_00549	EMOBAPIA_00666	LCEEPAIL_00286	KKPAPPPE_00486	EKNCEEGM_00009	HDNGADJJ_00590	AHKMOKEP_00472	CGDPLPIB_00675	DAHDHGCJ_00132	ANOAGMCC_00339	ELAIBMPE_00720	ICDKJJMI_00371	FBGHDFNB_00173	BCMLLIFJ_00088	AMIJHECJ_00111	JDALFJNJ_00052	BBNCCIJK_00408	JGJMHJCE_00233	PMEGOFBP_00207	MGIEHDEP_00244	CIJFOIOK_00206	IEDOJDGI_00224	FLLPLCIB_00571	JCCPDCOP_00633	LDCLEOAN_00207	MDKLELAN_00569	CHEBCLHG_00206	HPOBEEMN_00577
group_2028		hypothetical protein	NA	NA	NA	99	99	1	588	1293				380	380	380	CPMPEIPG_00096	BJCMMOAH_00596	JOHDHNAO_00194	CJCEDOKP_00379	EFEJHPIM_00145	MJHJOMFM_00363	EMOBAPIA_00542	LCEEPAIL_00319	KKPAPPPE_00555	EKNCEEGM_00529	HDNGADJJ_00641	AHKMOKEP_00444	CGDPLPIB_00703	DAHDHGCJ_00103	ANOAGMCC_00312	ELAIBMPE_00691	ICDKJJMI_00648	FBGHDFNB_00143	BCMLLIFJ_00070	AMIJHECJ_00082	JDALFJNJ_00004	BBNCCIJK_00436	JGJMHJCE_00263	PMEGOFBP_00236	MGIEHDEP_00527	CIJFOIOK_00235	IEDOJDGI_00253	FLLPLCIB_00543	JCCPDCOP_00605	LDCLEOAN_00236	MDKLELAN_00542	CHEBCLHG_00235	HPOBEEMN_00550
ychF		Ribosome-binding ATPase YchF	ychF	ATPase that binds to both the 70S ribosome and the 50S ribosomal subunit in a nucleotide-independent manner	NA	99	99	1	588	1280				494	1103	1096	CPMPEIPG_00105	BJCMMOAH_00602	JOHDHNAO_00187	CJCEDOKP_00389	EFEJHPIM_00138	MJHJOMFM_00370	EMOBAPIA_00534	LCEEPAIL_00313	KKPAPPPE_00548	EKNCEEGM_00539	HDNGADJJ_00646	AHKMOKEP_00436	CGDPLPIB_00714	DAHDHGCJ_00095	ANOAGMCC_00306	ELAIBMPE_00527	ICDKJJMI_00708	FBGHDFNB_00133	BCMLLIFJ_00064	AMIJHECJ_00075	JDALFJNJ_00010	BBNCCIJK_00443	JGJMHJCE_00270	PMEGOFBP_00243	MGIEHDEP_00534	CIJFOIOK_00242	IEDOJDGI_00260	FLLPLCIB_00536	JCCPDCOP_00598	LDCLEOAN_00243	MDKLELAN_00535	CHEBCLHG_00242	HPOBEEMN_00543
group_2030		hypothetical protein	pncB	Catalyzes the synthesis of beta-nicotinate D- ribonucleotide from nicotinate and 5-phospho-D-ribose 1-phosphate at the expense of ATP	NA	99	99	1	588	2857				1007	1007	1007	CPMPEIPG_00192	BJCMMOAH_00739	JOHDHNAO_00073	CJCEDOKP_00092	EFEJHPIM_00616	MJHJOMFM_00281	EMOBAPIA_00585	LCEEPAIL_00077	KKPAPPPE_00217	EKNCEEGM_00323	HDNGADJJ_00512	AHKMOKEP_00296	CGDPLPIB_00092	DAHDHGCJ_00707	ANOAGMCC_00163	ELAIBMPE_00283	ICDKJJMI_00253	FBGHDFNB_00844	BCMLLIFJ_00554	AMIJHECJ_00697	JDALFJNJ_00403	BBNCCIJK_00574	JGJMHJCE_00406	PMEGOFBP_00376	MGIEHDEP_00480	CIJFOIOK_00374	IEDOJDGI_00393	FLLPLCIB_00381	JCCPDCOP_00500	LDCLEOAN_00376	MDKLELAN_00398	CHEBCLHG_00375	HPOBEEMN_00409
trpS		Tryptophan--tRNA ligase	trpS	Tryptophanyl-tRNA synthetase	NA	99	99	1	588	2879				983	983	983	CPMPEIPG_00207	BJCMMOAH_00723	JOHDHNAO_00609	CJCEDOKP_00107	EFEJHPIM_00539	MJHJOMFM_00296	EMOBAPIA_00431	LCEEPAIL_00668	KKPAPPPE_00202	EKNCEEGM_00308	HDNGADJJ_00366	AHKMOKEP_00311	CGDPLPIB_00077	DAHDHGCJ_00722	ANOAGMCC_00178	ELAIBMPE_00298	ICDKJJMI_00238	FBGHDFNB_00861	BCMLLIFJ_00179	AMIJHECJ_00712	JDALFJNJ_00418	BBNCCIJK_00559	JGJMHJCE_00380	PMEGOFBP_00361	MGIEHDEP_00495	CIJFOIOK_00359	IEDOJDGI_00378	FLLPLCIB_00396	JCCPDCOP_00515	LDCLEOAN_00361	MDKLELAN_00413	CHEBCLHG_00360	HPOBEEMN_00424
ulaE		L-ribulose-5-phosphate 3-epimerase UlaE	sgaU	hexulose-6-phosphate isomerase	NA	99	99	1	588	680				896	896	896	CPMPEIPG_00249	BJCMMOAH_00681	JOHDHNAO_00571	CJCEDOKP_00330	EFEJHPIM_00265	MJHJOMFM_00594	EMOBAPIA_00449	LCEEPAIL_00332	KKPAPPPE_00675	EKNCEEGM_00125	HDNGADJJ_00168	AHKMOKEP_00355	CGDPLPIB_00039	DAHDHGCJ_00024	ANOAGMCC_00676	ELAIBMPE_00341	ICDKJJMI_00409	FBGHDFNB_00057	BCMLLIFJ_00139	AMIJHECJ_00012	JDALFJNJ_00735	BBNCCIJK_00519	JGJMHJCE_00341	PMEGOFBP_00318	MGIEHDEP_00274	CIJFOIOK_00316	IEDOJDGI_00335	FLLPLCIB_00462	JCCPDCOP_00559	LDCLEOAN_00318	MDKLELAN_00462	CHEBCLHG_00317	HPOBEEMN_00470
pgk		Phosphoglycerate kinase	pgk	belongs to the phosphoglycerate kinase family	NA	99	99	1	588	1504				296	1214	1204	CPMPEIPG_00334	BJCMMOAH_00059	JOHDHNAO_00020	CJCEDOKP_00712	EFEJHPIM_00097	MJHJOMFM_00714	EMOBAPIA_00473	LCEEPAIL_00136	KKPAPPPE_00528	EKNCEEGM_00622	HDNGADJJ_00664	AHKMOKEP_00183	CGDPLPIB_00194	DAHDHGCJ_00600	ANOAGMCC_00746	ELAIBMPE_00001	ICDKJJMI_00319	FBGHDFNB_00711	BCMLLIFJ_00190	AMIJHECJ_00606	JDALFJNJ_00761	BBNCCIJK_00665	JGJMHJCE_00492	PMEGOFBP_00472	MGIEHDEP_00112	CIJFOIOK_00472	IEDOJDGI_00492	FLLPLCIB_00284	JCCPDCOP_00406	LDCLEOAN_00473	MDKLELAN_00295	CHEBCLHG_00475	HPOBEEMN_00296
group_2055		hypothetical protein	gtsC	ABC transporter permease	NA	99	99	1	588	2672				797	839	838	CPMPEIPG_00366	BJCMMOAH_00097	JOHDHNAO_00325	CJCEDOKP_00667	EFEJHPIM_00439	MJHJOMFM_00469	EMOBAPIA_00058	LCEEPAIL_00532	KKPAPPPE_00651	EKNCEEGM_00649	HDNGADJJ_00341	AHKMOKEP_00142	CGDPLPIB_00226	DAHDHGCJ_00566	ANOAGMCC_00498	ELAIBMPE_00036	ICDKJJMI_00196	FBGHDFNB_00676	BCMLLIFJ_00431	AMIJHECJ_00571	JDALFJNJ_00640	BBNCCIJK_00706	JGJMHJCE_00529	PMEGOFBP_00506	MGIEHDEP_00078	CIJFOIOK_00505	IEDOJDGI_00526	FLLPLCIB_00252	JCCPDCOP_00371	LDCLEOAN_00507	MDKLELAN_00262	CHEBCLHG_00509	HPOBEEMN_00264
nusG		Transcription termination/antitermination protein NusG	nusG	Participates in transcription elongation, termination and antitermination	NA	99	99	1	588	2413				575	575	575	CPMPEIPG_00436	BJCMMOAH_00172	JOHDHNAO_00683	CJCEDOKP_00638	EFEJHPIM_00325	MJHJOMFM_00088	EMOBAPIA_00227	LCEEPAIL_00233	KKPAPPPE_00273	EKNCEEGM_00075	HDNGADJJ_00108	AHKMOKEP_00070	CGDPLPIB_00296	DAHDHGCJ_00492	ANOAGMCC_00441	ELAIBMPE_00107	ICDKJJMI_00128	FBGHDFNB_00595	BCMLLIFJ_00355	AMIJHECJ_00495	JDALFJNJ_00176	BBNCCIJK_00043	JGJMHJCE_00608	PMEGOFBP_00580	MGIEHDEP_00716	CIJFOIOK_00579	IEDOJDGI_00600	FLLPLCIB_00154	JCCPDCOP_00297	LDCLEOAN_00581	MDKLELAN_00181	CHEBCLHG_00583	HPOBEEMN_00184
group_2057		hypothetical protein	rpsE	Located at the back of the 30S subunit body where it stabilizes the conformation of the head with respect to the body	NA	99	99	1	588	2368				629	677	630	CPMPEIPG_00474	BJCMMOAH_00199	JOHDHNAO_00710	CJCEDOKP_00148	EFEJHPIM_00524	MJHJOMFM_00118	EMOBAPIA_00197	LCEEPAIL_00567	KKPAPPPE_00300	EKNCEEGM_00468	HDNGADJJ_00079	AHKMOKEP_00043	CGDPLPIB_00325	DAHDHGCJ_00465	ANOAGMCC_00658	ELAIBMPE_00238	ICDKJJMI_00571	FBGHDFNB_00566	BCMLLIFJ_00532	AMIJHECJ_00470	JDALFJNJ_00200	BBNCCIJK_00076	JGJMHJCE_00635	PMEGOFBP_00606	MGIEHDEP_00599	CIJFOIOK_00605	IEDOJDGI_00626	FLLPLCIB_00661	JCCPDCOP_00271	LDCLEOAN_00607	MDKLELAN_00657	CHEBCLHG_00609	HPOBEEMN_00664
der		GTPase Der	engA	GTPase that plays an essential role in the late steps of ribosome biogenesis	NA	99	99	1	588	2241				968	1313	1305	CPMPEIPG_00515	BJCMMOAH_00245	JOHDHNAO_00057	CJCEDOKP_00169	EFEJHPIM_00205	MJHJOMFM_00622	EMOBAPIA_00503	LCEEPAIL_00353	KKPAPPPE_00084	EKNCEEGM_00437	HDNGADJJ_00114	AHKMOKEP_00005	CGDPLPIB_00366	DAHDHGCJ_00427	ANOAGMCC_00598	ELAIBMPE_00187	ICDKJJMI_00107	FBGHDFNB_00523	BCMLLIFJ_00645	AMIJHECJ_00429	JDALFJNJ_00238	BBNCCIJK_00109	JGJMHJCE_00675	PMEGOFBP_00646	MGIEHDEP_00326	CIJFOIOK_00645	IEDOJDGI_00666	FLLPLCIB_00706	JCCPDCOP_00226	LDCLEOAN_00647	MDKLELAN_00698	CHEBCLHG_00649	HPOBEEMN_00705
glyQS		Glycine--tRNA ligase	glyS	Belongs to the class-II aminoacyl-tRNA synthetase family	NA	99	99	1	588	2225				470	1367	1357	CPMPEIPG_00529	BJCMMOAH_00258	JOHDHNAO_00511	CJCEDOKP_00566	EFEJHPIM_00218	MJHJOMFM_00220	EMOBAPIA_00168	LCEEPAIL_00682	KKPAPPPE_00097	EKNCEEGM_00297	HDNGADJJ_00127	AHKMOKEP_00771	CGDPLPIB_00379	DAHDHGCJ_00414	ANOAGMCC_00731	ELAIBMPE_00174	ICDKJJMI_00094	FBGHDFNB_00508	BCMLLIFJ_00658	AMIJHECJ_00416	JDALFJNJ_00251	BBNCCIJK_00122	JGJMHJCE_00688	PMEGOFBP_00659	MGIEHDEP_00339	CIJFOIOK_00658	IEDOJDGI_00679	FLLPLCIB_00719	JCCPDCOP_00213	LDCLEOAN_00660	MDKLELAN_00711	CHEBCLHG_00662	HPOBEEMN_00718
ybeY		Endoribonuclease YbeY	ybeY	Single strand-specific metallo-endoribonuclease involved in late-stage 70S ribosome quality control and in maturation of the 3' terminus of the 16S rRNA	NA	99	99	1	588	3483				455	455	455	CPMPEIPG_00704	BJCMMOAH_00467	JOHDHNAO_00493	CJCEDOKP_00260	EFEJHPIM_00465	MJHJOMFM_00510	EMOBAPIA_00238	LCEEPAIL_00482	KKPAPPPE_00335	EKNCEEGM_00224	HDNGADJJ_00436	AHKMOKEP_00587	CGDPLPIB_00567	DAHDHGCJ_00241	ANOAGMCC_00081	ELAIBMPE_00572	ICDKJJMI_00437	FBGHDFNB_00295	BCMLLIFJ_00229	AMIJHECJ_00212	JDALFJNJ_00067	BBNCCIJK_00305	JGJMHJCE_00126	PMEGOFBP_00107	MGIEHDEP_00411	CIJFOIOK_00106	IEDOJDGI_00106	FLLPLCIB_00105	JCCPDCOP_00028	LDCLEOAN_00107	MDKLELAN_00106	CHEBCLHG_00106	HPOBEEMN_00106
trmL		tRNA (cytidine(34)-2'-O)-methyltransferase	cspR	Belongs to the class IV-like SAM-binding methyltransferase superfamily. RNA methyltransferase TrmH family. TrmL subfamily	NA	99	99	1	588	1103				518	521	519	CPMPEIPG_00085	BJCMMOAH_00585	JOHDHNAO_00205	CJCEDOKP_00477	EFEJHPIM_00156	MJHJOMFM_00565	EMOBAPIA_00617	LCEEPAIL_00456	KKPAPPPE_00502	EKNCEEGM_00588	HDNGADJJ_00573	AHKMOKEP_00456	CGDPLPIB_00692	DAHDHGCJ_00114	ANOAGMCC_00323	ELAIBMPE_00702	ICDKJJMI_00635	FBGHDFNB_00157	BCMLLIFJ_00104	AMIJHECJ_00095	JDALFJNJ_00036	BBNCCIJK_00424	JGJMHJCE_00249	PMEGOFBP_00223	MGIEHDEP_00515	CIJFOIOK_00222	IEDOJDGI_00240	FLLPLCIB_00555	JCCPDCOP_00617	LDCLEOAN_00223	MDKLELAN_00554	CHEBCLHG_00222	HPOBEEMN_00562
btuD_6		Vitamin B12 import ATP-binding protein BtuD	oppD-1	Belongs to the ABC transporter superfamily	NA	99	99	1	588	1045				272	1409	1386	CPMPEIPG_00039	BJCMMOAH_00539	JOHDHNAO_00414	CJCEDOKP_00431	EFEJHPIM_00293	MJHJOMFM_00173	EMOBAPIA_00137	LCEEPAIL_00038	KKPAPPPE_00381	EKNCEEGM_00039	HDNGADJJ_00023	AHKMOKEP_00510	CGDPLPIB_00644	DAHDHGCJ_00162	ANOAGMCC_00009	ELAIBMPE_00398	ICDKJJMI_00341	FBGHDFNB_00205	BCMLLIFJ_00690	AMIJHECJ_00142	JDALFJNJ_00483	BBNCCIJK_00377	JGJMHJCE_00203	PMEGOFBP_00177	MGIEHDEP_00214	CIJFOIOK_00176	IEDOJDGI_00194	FLLPLCIB_00601	JCCPDCOP_00663	LDCLEOAN_00177	MDKLELAN_00599	CHEBCLHG_00176	HPOBEEMN_00607
group_2124		hypothetical protein	chrA-1	chromate transport protein	NA	99	99	1	588	1106				581	605	604	CPMPEIPG_00087	BJCMMOAH_00587	JOHDHNAO_00203	CJCEDOKP_00479	EFEJHPIM_00154	MJHJOMFM_00704	EMOBAPIA_00615	LCEEPAIL_00527	KKPAPPPE_00691	EKNCEEGM_00586	HDNGADJJ_00575	AHKMOKEP_00454	CGDPLPIB_00694	DAHDHGCJ_00112	ANOAGMCC_00321	ELAIBMPE_00700	ICDKJJMI_00638	FBGHDFNB_00154	BCMLLIFJ_00081	AMIJHECJ_00093	JDALFJNJ_00034	BBNCCIJK_00426	JGJMHJCE_00253	PMEGOFBP_00225	MGIEHDEP_00517	CIJFOIOK_00224	IEDOJDGI_00242	FLLPLCIB_00553	JCCPDCOP_00615	LDCLEOAN_00225	MDKLELAN_00552	CHEBCLHG_00224	HPOBEEMN_00560
btuD_10		Vitamin B12 import ATP-binding protein BtuD	phnC	Part of the ABC transporter complex PhnCDE involved in phosphonates import. Responsible for energy coupling to the transport system	NA	99	99	1	588	790				578	785	782	CPMPEIPG_00219	BJCMMOAH_00712	JOHDHNAO_00599	CJCEDOKP_00301	EFEJHPIM_00548	MJHJOMFM_00307	EMOBAPIA_00441	LCEEPAIL_00658	KKPAPPPE_00191	EKNCEEGM_00374	HDNGADJJ_00357	AHKMOKEP_00322	CGDPLPIB_00066	DAHDHGCJ_00733	ANOAGMCC_00571	ELAIBMPE_00309	ICDKJJMI_00227	FBGHDFNB_00020	BCMLLIFJ_00718	AMIJHECJ_00722	JDALFJNJ_00432	BBNCCIJK_00549	JGJMHJCE_00394	PMEGOFBP_00349	MGIEHDEP_00507	CIJFOIOK_00347	IEDOJDGI_00366	FLLPLCIB_00408	JCCPDCOP_00528	LDCLEOAN_00349	MDKLELAN_00426	CHEBCLHG_00348	HPOBEEMN_00434
group_2139		hypothetical protein	NA	NA	NA	99	99	1	588	769				167	167	167	CPMPEIPG_00231	BJCMMOAH_00701	JOHDHNAO_00587	CJCEDOKP_00312	EFEJHPIM_00250	MJHJOMFM_00600	EMOBAPIA_00603	LCEEPAIL_00647	KKPAPPPE_00180	EKNCEEGM_00363	HDNGADJJ_00345	AHKMOKEP_00334	CGDPLPIB_00054	DAHDHGCJ_00008	ANOAGMCC_00560	ELAIBMPE_00320	ICDKJJMI_00216	FBGHDFNB_00033	BCMLLIFJ_00729	AMIJHECJ_00733	JDALFJNJ_00443	BBNCCIJK_00538	JGJMHJCE_00363	PMEGOFBP_00338	MGIEHDEP_00175	CIJFOIOK_00336	IEDOJDGI_00355	FLLPLCIB_00440	JCCPDCOP_00539	LDCLEOAN_00338	MDKLELAN_00438	CHEBCLHG_00337	HPOBEEMN_00446
oppD		Oligopeptide transport ATP-binding protein OppD	oppD	Belongs to the ABC transporter superfamily	NA	99	99	1	588	690				554	1040	1030	CPMPEIPG_00244	BJCMMOAH_00686	JOHDHNAO_00576	CJCEDOKP_00325	EFEJHPIM_00260	MJHJOMFM_00589	EMOBAPIA_00454	LCEEPAIL_00415	KKPAPPPE_00644	EKNCEEGM_00120	HDNGADJJ_00163	AHKMOKEP_00347	CGDPLPIB_00044	DAHDHGCJ_00019	ANOAGMCC_00643	ELAIBMPE_00336	ICDKJJMI_00414	FBGHDFNB_00051	BCMLLIFJ_00133	AMIJHECJ_00006	JDALFJNJ_00369	BBNCCIJK_00524	JGJMHJCE_00347	PMEGOFBP_00325	MGIEHDEP_00268	CIJFOIOK_00323	IEDOJDGI_00342	FLLPLCIB_00456	JCCPDCOP_00552	LDCLEOAN_00325	MDKLELAN_00456	CHEBCLHG_00324	HPOBEEMN_00464
rpiB		Ribose-5-phosphate isomerase B	rpiB	Ribose 5-phosphate isomerase	NA	99	99	1	588	2605				434	434	434	CPMPEIPG_00401	BJCMMOAH_00139	JOHDHNAO_00286	CJCEDOKP_00605	EFEJHPIM_00477	MJHJOMFM_00211	EMOBAPIA_00102	LCEEPAIL_00641	KKPAPPPE_00038	EKNCEEGM_00108	HDNGADJJ_00306	AHKMOKEP_00105	CGDPLPIB_00263	DAHDHGCJ_00527	ANOAGMCC_00407	ELAIBMPE_00074	ICDKJJMI_00161	FBGHDFNB_00631	BCMLLIFJ_00172	AMIJHECJ_00528	JDALFJNJ_00133	BBNCCIJK_00009	JGJMHJCE_00571	PMEGOFBP_00547	MGIEHDEP_00034	CIJFOIOK_00546	IEDOJDGI_00567	FLLPLCIB_00188	JCCPDCOP_00330	LDCLEOAN_00548	MDKLELAN_00218	CHEBCLHG_00550	HPOBEEMN_00221
tmk		Thymidylate kinase	tmk	Phosphorylation of dTMP to form dTDP in both de novo and salvage pathways of dTTP synthesis	NA	99	99	1	588	2592				659	659	659	CPMPEIPG_00412	BJCMMOAH_00148	JOHDHNAO_00277	CJCEDOKP_00614	EFEJHPIM_00486	MJHJOMFM_00250	EMOBAPIA_00389	LCEEPAIL_00257	KKPAPPPE_00047	EKNCEEGM_00099	HDNGADJJ_00297	AHKMOKEP_00096	CGDPLPIB_00272	DAHDHGCJ_00518	ANOAGMCC_00416	ELAIBMPE_00083	ICDKJJMI_00152	FBGHDFNB_00622	BCMLLIFJ_00331	AMIJHECJ_00519	JDALFJNJ_00124	BBNCCIJK_00018	JGJMHJCE_00581	PMEGOFBP_00556	MGIEHDEP_00024	CIJFOIOK_00555	IEDOJDGI_00576	FLLPLCIB_00179	JCCPDCOP_00321	LDCLEOAN_00557	MDKLELAN_00208	CHEBCLHG_00559	HPOBEEMN_00211
group_2153		Nucleoid-associated protein	yaaK	YbaB/EbfC DNA-binding family	NA	99	99	1	588	2590				278	278	278	CPMPEIPG_00414	BJCMMOAH_00150	JOHDHNAO_00275	CJCEDOKP_00616	EFEJHPIM_00488	MJHJOMFM_00252	EMOBAPIA_00387	LCEEPAIL_00255	KKPAPPPE_00049	EKNCEEGM_00097	HDNGADJJ_00295	AHKMOKEP_00094	CGDPLPIB_00274	DAHDHGCJ_00516	ANOAGMCC_00418	ELAIBMPE_00085	ICDKJJMI_00150	FBGHDFNB_00620	BCMLLIFJ_00333	AMIJHECJ_00517	JDALFJNJ_00122	BBNCCIJK_00020	JGJMHJCE_00583	PMEGOFBP_00558	MGIEHDEP_00022	CIJFOIOK_00557	IEDOJDGI_00578	FLLPLCIB_00177	JCCPDCOP_00319	LDCLEOAN_00559	MDKLELAN_00206	CHEBCLHG_00561	HPOBEEMN_00209
lplJ		Lipoate-protein ligase LplJ	lplA	Lipoate-protein ligase	NA	99	99	1	588	2587				998	998	998	CPMPEIPG_00417	BJCMMOAH_00153	JOHDHNAO_00272	CJCEDOKP_00619	EFEJHPIM_00491	MJHJOMFM_00255	EMOBAPIA_00384	LCEEPAIL_00252	KKPAPPPE_00052	EKNCEEGM_00094	HDNGADJJ_00292	AHKMOKEP_00091	CGDPLPIB_00277	DAHDHGCJ_00513	ANOAGMCC_00421	ELAIBMPE_00088	ICDKJJMI_00147	FBGHDFNB_00616	BCMLLIFJ_00336	AMIJHECJ_00514	JDALFJNJ_00119	BBNCCIJK_00023	JGJMHJCE_00586	PMEGOFBP_00561	MGIEHDEP_00019	CIJFOIOK_00560	IEDOJDGI_00581	FLLPLCIB_00174	JCCPDCOP_00316	LDCLEOAN_00562	MDKLELAN_00203	CHEBCLHG_00564	HPOBEEMN_00206
group_2156		hypothetical protein	hlyC	Domain of unknown function DUF21	NA	99	99	1	588	2395				800	1238	1233	CPMPEIPG_00442	BJCMMOAH_00178	JOHDHNAO_00689	CJCEDOKP_00644	EFEJHPIM_00331	MJHJOMFM_00094	EMOBAPIA_00221	LCEEPAIL_00227	KKPAPPPE_00279	EKNCEEGM_00069	HDNGADJJ_00102	AHKMOKEP_00064	CGDPLPIB_00302	DAHDHGCJ_00486	ANOAGMCC_00447	ELAIBMPE_00113	ICDKJJMI_00122	FBGHDFNB_00588	BCMLLIFJ_00361	AMIJHECJ_00489	JDALFJNJ_00182	BBNCCIJK_00049	JGJMHJCE_00614	PMEGOFBP_00586	MGIEHDEP_00722	CIJFOIOK_00585	IEDOJDGI_00606	FLLPLCIB_00148	JCCPDCOP_00291	LDCLEOAN_00587	MDKLELAN_00175	CHEBCLHG_00589	HPOBEEMN_00178
nfo		putative endonuclease 4	nfo	Endonuclease IV plays a role in DNA repair. It cleaves phosphodiester bonds at apurinic or apyrimidinic sites (AP sites) to produce new 5'-ends that are base-free deoxyribose 5-phosphate residues. It preferentially attacks modified AP sites created by bleomycin and neocarzinostatin	NA	99	99	1	588	2229				827	827	827	CPMPEIPG_00525	BJCMMOAH_00254	JOHDHNAO_00507	CJCEDOKP_00562	EFEJHPIM_00214	MJHJOMFM_00216	EMOBAPIA_00172	LCEEPAIL_00678	KKPAPPPE_00093	EKNCEEGM_00301	HDNGADJJ_00123	AHKMOKEP_00775	CGDPLPIB_00375	DAHDHGCJ_00418	ANOAGMCC_00727	ELAIBMPE_00178	ICDKJJMI_00098	FBGHDFNB_00512	BCMLLIFJ_00654	AMIJHECJ_00420	JDALFJNJ_00247	BBNCCIJK_00118	JGJMHJCE_00684	PMEGOFBP_00655	MGIEHDEP_00335	CIJFOIOK_00654	IEDOJDGI_00675	FLLPLCIB_00715	JCCPDCOP_00217	LDCLEOAN_00656	MDKLELAN_00707	CHEBCLHG_00658	HPOBEEMN_00714
atpH_2		ATP synthase subunit c	atpE	F(1)F(0) ATP synthase produces ATP from ADP in the presence of a proton or sodium gradient. F-type ATPases consist of two structural domains, F(1) containing the extramembraneous catalytic core and F(0) containing the membrane proton channel, linked together by a central stalk and a peripheral stalk. During catalysis, ATP synthesis in the catalytic domain of F(1) is coupled via a rotary mechanism…	NA	99	99	1	588	2212				308	308	308	CPMPEIPG_00540	BJCMMOAH_00269	JOHDHNAO_00522	CJCEDOKP_00577	EFEJHPIM_00229	MJHJOMFM_00231	EMOBAPIA_00157	LCEEPAIL_00693	KKPAPPPE_00108	EKNCEEGM_00286	HDNGADJJ_00138	AHKMOKEP_00760	CGDPLPIB_00390	DAHDHGCJ_00403	ANOAGMCC_00388	ELAIBMPE_00163	ICDKJJMI_00083	FBGHDFNB_00495	BCMLLIFJ_00669	AMIJHECJ_00405	JDALFJNJ_00262	BBNCCIJK_00133	JGJMHJCE_00699	PMEGOFBP_00670	MGIEHDEP_00350	CIJFOIOK_00669	IEDOJDGI_00690	FLLPLCIB_00730	JCCPDCOP_00202	LDCLEOAN_00671	MDKLELAN_00722	CHEBCLHG_00673	HPOBEEMN_00729
ileS		Isoleucine--tRNA ligase	ileS	amino acids such as valine, to avoid such errors it has two additional distinct tRNA(Ile)-dependent editing activities. One activity is designated as 'pretransfer' editing and involves the hydrolysis of activated Val-AMP. The other activity is designated 'posttransfer' editing and involves deacylation of mischarged Val-tRNA(Ile)	NA	99	99	1	588	2196				2549	2648	2647	CPMPEIPG_00553	BJCMMOAH_00283	JOHDHNAO_00535	CJCEDOKP_00590	EFEJHPIM_00654	MJHJOMFM_00661	EMOBAPIA_00144	LCEEPAIL_00344	KKPAPPPE_00122	EKNCEEGM_00273	HDNGADJJ_00151	AHKMOKEP_00746	CGDPLPIB_00405	DAHDHGCJ_00388	ANOAGMCC_00375	ELAIBMPE_00150	ICDKJJMI_00070	FBGHDFNB_00481	BCMLLIFJ_00375	AMIJHECJ_00392	JDALFJNJ_00275	BBNCCIJK_00146	JGJMHJCE_00713	PMEGOFBP_00683	MGIEHDEP_00163	CIJFOIOK_00682	IEDOJDGI_00703	FLLPLCIB_00745	JCCPDCOP_00189	LDCLEOAN_00684	MDKLELAN_00737	CHEBCLHG_00686	HPOBEEMN_00744
gapA		Glyceraldehyde-3-phosphate dehydrogenase	gap	Belongs to the glyceraldehyde-3-phosphate dehydrogenase family	plr/gapA	99	99	1	588	2193				1010	1010	1010	CPMPEIPG_00556	BJCMMOAH_00286	JOHDHNAO_00538	CJCEDOKP_00593	EFEJHPIM_00651	MJHJOMFM_00664	EMOBAPIA_00141	LCEEPAIL_00347	KKPAPPPE_00125	EKNCEEGM_00270	HDNGADJJ_00154	AHKMOKEP_00743	CGDPLPIB_00408	DAHDHGCJ_00385	ANOAGMCC_00372	ELAIBMPE_00147	ICDKJJMI_00067	FBGHDFNB_00477	BCMLLIFJ_00378	AMIJHECJ_00389	JDALFJNJ_00278	BBNCCIJK_00149	JGJMHJCE_00716	PMEGOFBP_00686	MGIEHDEP_00160	CIJFOIOK_00685	IEDOJDGI_00706	FLLPLCIB_00748	JCCPDCOP_00186	LDCLEOAN_00687	MDKLELAN_00740	CHEBCLHG_00689	HPOBEEMN_00747
group_2169		hypothetical protein	NA	NA	NA	99	99	1	588	250				965	965	965	CPMPEIPG_00587	BJCMMOAH_00352	JOHDHNAO_00654	CJCEDOKP_00527	EFEJHPIM_00073	MJHJOMFM_00006	EMOBAPIA_00606	LCEEPAIL_00058	KKPAPPPE_00269	EKNCEEGM_00266	HDNGADJJ_00269	AHKMOKEP_00700	CGDPLPIB_00450	DAHDHGCJ_00350	ANOAGMCC_00187	ELAIBMPE_00488	ICDKJJMI_00036	FBGHDFNB_00417	BCMLLIFJ_00315	AMIJHECJ_00328	JDALFJNJ_00164	BBNCCIJK_00196	JGJMHJCE_00746	PMEGOFBP_00731	MGIEHDEP_00116	CIJFOIOK_00730	IEDOJDGI_00751	FLLPLCIB_00787	JCCPDCOP_00141	LDCLEOAN_00732	MDKLELAN_00776	CHEBCLHG_00734	HPOBEEMN_00784
yrrK		Putative pre-16S rRNA nuclease	yrrK	Could be a nuclease involved in processing of the 5'-end of pre-16S rRNA	NA	99	99	1	588	1009				440	440	440	CPMPEIPG_00022	BJCMMOAH_00521	JOHDHNAO_00397	CJCEDOKP_00413	EFEJHPIM_00276	MJHJOMFM_00155	EMOBAPIA_00120	LCEEPAIL_00019	KKPAPPPE_00399	EKNCEEGM_00057	HDNGADJJ_00041	AHKMOKEP_00528	CGDPLPIB_00626	DAHDHGCJ_00180	ANOAGMCC_00026	ELAIBMPE_00380	ICDKJJMI_00622	FBGHDFNB_00225	BCMLLIFJ_00626	AMIJHECJ_00160	JDALFJNJ_00502	BBNCCIJK_00360	JGJMHJCE_00185	PMEGOFBP_00159	MGIEHDEP_00196	CIJFOIOK_00158	IEDOJDGI_00176	FLLPLCIB_00619	JCCPDCOP_00681	LDCLEOAN_00159	MDKLELAN_00617	CHEBCLHG_00158	HPOBEEMN_00625
dps		DNA protection during starvation protein	napA	Belongs to the Dps family	NA	99	99	1	588	1792				437	437	437	CPMPEIPG_00156	BJCMMOAH_00011	JOHDHNAO_00026	CJCEDOKP_00024	EFEJHPIM_00432	MJHJOMFM_00666	EMOBAPIA_00316	LCEEPAIL_00433	KKPAPPPE_00590	EKNCEEGM_00412	HDNGADJJ_00622	AHKMOKEP_00254	CGDPLPIB_00134	DAHDHGCJ_00667	ANOAGMCC_00119	ELAIBMPE_00438	ICDKJJMI_00527	FBGHDFNB_00790	BCMLLIFJ_00425	AMIJHECJ_00654	JDALFJNJ_00560	BBNCCIJK_00616	JGJMHJCE_00434	PMEGOFBP_00419	MGIEHDEP_00687	CIJFOIOK_00418	IEDOJDGI_00439	FLLPLCIB_00334	JCCPDCOP_00452	LDCLEOAN_00420	MDKLELAN_00349	CHEBCLHG_00422	HPOBEEMN_00360
rnc		Ribonuclease 3	rnc	Digests double-stranded RNA. Involved in the processing of primary rRNA transcript to yield the immediate precursors to the large and small rRNAs (23S and 16S). Processes some mRNAs, and tRNAs when they are encoded in the rRNA operon. Processes pre- crRNA and tracrRNA of type II CRISPR loci if present in the organism	NA	99	99	1	588	2852				683	683	683	CPMPEIPG_00187	BJCMMOAH_00744	JOHDHNAO_00078	CJCEDOKP_00087	EFEJHPIM_00611	MJHJOMFM_00276	EMOBAPIA_00590	LCEEPAIL_00072	KKPAPPPE_00222	EKNCEEGM_00328	HDNGADJJ_00507	AHKMOKEP_00291	CGDPLPIB_00097	DAHDHGCJ_00702	ANOAGMCC_00158	ELAIBMPE_00278	ICDKJJMI_00258	FBGHDFNB_00839	BCMLLIFJ_00559	AMIJHECJ_00692	JDALFJNJ_00398	BBNCCIJK_00579	JGJMHJCE_00411	PMEGOFBP_00381	MGIEHDEP_00475	CIJFOIOK_00379	IEDOJDGI_00398	FLLPLCIB_00376	JCCPDCOP_00495	LDCLEOAN_00381	MDKLELAN_00393	CHEBCLHG_00380	HPOBEEMN_00404
lnrL		Linearmycin resistance ATP-binding protein LnrL	bcrA	abc transporter atp-binding protein	NA	99	99	1	588	645				398	716	712	CPMPEIPG_00265	BJCMMOAH_00662	JOHDHNAO_00134	CJCEDOKP_00346	EFEJHPIM_00321	MJHJOMFM_00579	EMOBAPIA_00404	LCEEPAIL_00274	KKPAPPPE_00149	EKNCEEGM_00141	HDNGADJJ_00184	AHKMOKEP_00372	CGDPLPIB_00023	DAHDHGCJ_00040	ANOAGMCC_00483	ELAIBMPE_00618	ICDKJJMI_00391	FBGHDFNB_00073	BCMLLIFJ_00156	AMIJHECJ_00028	JDALFJNJ_00707	BBNCCIJK_00502	JGJMHJCE_00318	PMEGOFBP_00289	MGIEHDEP_00302	CIJFOIOK_00287	IEDOJDGI_00306	FLLPLCIB_00479	JCCPDCOP_00711	LDCLEOAN_00289	MDKLELAN_00478	CHEBCLHG_00288	HPOBEEMN_00486
group_2295		hypothetical protein	NA	NA	NA	99	99	1	588	2617				644	647	644	CPMPEIPG_00395	BJCMMOAH_00133	JOHDHNAO_00292	CJCEDOKP_00599	EFEJHPIM_00680	MJHJOMFM_00205	EMOBAPIA_00096	LCEEPAIL_00635	KKPAPPPE_00032	EKNCEEGM_00406	HDNGADJJ_00312	AHKMOKEP_00111	CGDPLPIB_00257	DAHDHGCJ_00533	ANOAGMCC_00401	ELAIBMPE_00068	ICDKJJMI_00167	FBGHDFNB_00639	BCMLLIFJ_00695	AMIJHECJ_00534	JDALFJNJ_00354	BBNCCIJK_00003	JGJMHJCE_00565	PMEGOFBP_00541	MGIEHDEP_00040	CIJFOIOK_00540	IEDOJDGI_00561	FLLPLCIB_00194	JCCPDCOP_00336	LDCLEOAN_00542	MDKLELAN_00224	CHEBCLHG_00544	HPOBEEMN_00227
rpsP		30S ribosomal protein S16	rpsP	Belongs to the bacterial ribosomal protein bS16 family	NA	99	99	1	588	2613				263	263	263	CPMPEIPG_00399	BJCMMOAH_00137	JOHDHNAO_00288	CJCEDOKP_00603	EFEJHPIM_00684	MJHJOMFM_00209	EMOBAPIA_00100	LCEEPAIL_00639	KKPAPPPE_00036	EKNCEEGM_00410	HDNGADJJ_00308	AHKMOKEP_00107	CGDPLPIB_00261	DAHDHGCJ_00529	ANOAGMCC_00405	ELAIBMPE_00072	ICDKJJMI_00163	FBGHDFNB_00635	BCMLLIFJ_00699	AMIJHECJ_00530	JDALFJNJ_00350	BBNCCIJK_00007	JGJMHJCE_00569	PMEGOFBP_00545	MGIEHDEP_00036	CIJFOIOK_00544	IEDOJDGI_00565	FLLPLCIB_00190	JCCPDCOP_00332	LDCLEOAN_00546	MDKLELAN_00220	CHEBCLHG_00548	HPOBEEMN_00223
hpt		Hypoxanthine phosphoribosyltransferase	hpt	Belongs to the purine pyrimidine phosphoribosyltransferase family	NA	99	99	1	588	2595				542	542	542	CPMPEIPG_00409	BJCMMOAH_00145	JOHDHNAO_00280	CJCEDOKP_00611	EFEJHPIM_00483	MJHJOMFM_00247	EMOBAPIA_00392	LCEEPAIL_00260	KKPAPPPE_00044	EKNCEEGM_00102	HDNGADJJ_00300	AHKMOKEP_00099	CGDPLPIB_00269	DAHDHGCJ_00521	ANOAGMCC_00413	ELAIBMPE_00080	ICDKJJMI_00155	FBGHDFNB_00625	BCMLLIFJ_00328	AMIJHECJ_00522	JDALFJNJ_00127	BBNCCIJK_00015	JGJMHJCE_00578	PMEGOFBP_00553	MGIEHDEP_00027	CIJFOIOK_00552	IEDOJDGI_00573	FLLPLCIB_00182	JCCPDCOP_00324	LDCLEOAN_00554	MDKLELAN_00211	CHEBCLHG_00556	HPOBEEMN_00214
msrB		Peptide methionine sulfoxide reductase MsrB	msrB	methionine sulfoxide reductase	NA	99	99	1	588	2445				431	500	434	CPMPEIPG_00428	BJCMMOAH_00164	JOHDHNAO_00261	CJCEDOKP_00630	EFEJHPIM_00640	MJHJOMFM_00266	EMOBAPIA_00631	LCEEPAIL_00241	KKPAPPPE_00063	EKNCEEGM_00083	HDNGADJJ_00281	AHKMOKEP_00079	CGDPLPIB_00288	DAHDHGCJ_00502	ANOAGMCC_00432	ELAIBMPE_00099	ICDKJJMI_00136	FBGHDFNB_00605	BCMLLIFJ_00347	AMIJHECJ_00503	JDALFJNJ_00362	BBNCCIJK_00034	JGJMHJCE_00599	PMEGOFBP_00572	MGIEHDEP_00008	CIJFOIOK_00571	IEDOJDGI_00592	FLLPLCIB_00163	JCCPDCOP_00305	LDCLEOAN_00573	MDKLELAN_00192	CHEBCLHG_00575	HPOBEEMN_00195
rplJ		50S ribosomal protein L10	rplJ	Forms part of the ribosomal stalk, playing a central role in the interaction of the ribosome with GTP-bound translation factors	NA	99	99	1	588	2177				497	542	541	CPMPEIPG_00568	BJCMMOAH_00298	JOHDHNAO_00550	CJCEDOKP_00541	EFEJHPIM_00583	MJHJOMFM_00323	EMOBAPIA_00284	LCEEPAIL_00095	KKPAPPPE_00407	EKNCEEGM_00343	HDNGADJJ_00383	AHKMOKEP_00731	CGDPLPIB_00423	DAHDHGCJ_00371	ANOAGMCC_00360	ELAIBMPE_00134	ICDKJJMI_00055	FBGHDFNB_00464	BCMLLIFJ_00301	AMIJHECJ_00377	JDALFJNJ_00291	BBNCCIJK_00162	JGJMHJCE_00728	PMEGOFBP_00699	MGIEHDEP_00148	CIJFOIOK_00698	IEDOJDGI_00719	FLLPLCIB_00761	JCCPDCOP_00173	LDCLEOAN_00700	MDKLELAN_00754	CHEBCLHG_00702	HPOBEEMN_00760
rpmH		50S ribosomal protein L34	rpmH	Belongs to the bacterial ribosomal protein bL34 family	NA	99	99	1	588	267				143	251	158	CPMPEIPG_00594	BJCMMOAH_00359	JOHDHNAO_00647	CJCEDOKP_00489	EFEJHPIM_00066	MJHJOMFM_00013	EMOBAPIA_00046	LCEEPAIL_00403	KKPAPPPE_00262	EKNCEEGM_00259	HDNGADJJ_00262	AHKMOKEP_00693	CGDPLPIB_00457	DAHDHGCJ_00341	ANOAGMCC_00194	ELAIBMPE_00481	ICDKJJMI_00029	FBGHDFNB_00411	BCMLLIFJ_00278	AMIJHECJ_00321	JDALFJNJ_00649	BBNCCIJK_00203	JGJMHJCE_00753	PMEGOFBP_00738	MGIEHDEP_00426	CIJFOIOK_00737	IEDOJDGI_00758	FLLPLCIB_00794	JCCPDCOP_00134	LDCLEOAN_00739	MDKLELAN_00783	CHEBCLHG_00741	HPOBEEMN_00791
ftsY		Signal recognition particle receptor FtsY	ftsY	Involved in targeting and insertion of nascent membrane proteins into the cytoplasmic membrane. Acts as a receptor for the complex formed by the signal recognition particle (SRP) and the ribosome-nascent chain (RNC)	NA	99	99	1	588	275				1001	1001	1001	CPMPEIPG_00602	BJCMMOAH_00367	JOHDHNAO_00639	CJCEDOKP_00497	EFEJHPIM_00058	MJHJOMFM_00021	EMOBAPIA_00038	LCEEPAIL_00395	KKPAPPPE_00254	EKNCEEGM_00251	HDNGADJJ_00254	AHKMOKEP_00685	CGDPLPIB_00465	DAHDHGCJ_00333	ANOAGMCC_00202	ELAIBMPE_00473	ICDKJJMI_00021	FBGHDFNB_00403	BCMLLIFJ_00270	AMIJHECJ_00313	JDALFJNJ_00657	BBNCCIJK_00211	JGJMHJCE_00008	PMEGOFBP_00008	MGIEHDEP_00434	CIJFOIOK_00008	IEDOJDGI_00008	FLLPLCIB_00008	JCCPDCOP_00126	LDCLEOAN_00008	MDKLELAN_00008	CHEBCLHG_00008	HPOBEEMN_00008
lgt		Phosphatidylglycerol--prolipoprotein diacylglyceryl transferase	lgt	Transfers the N-acyl diglyceride group on what will become the N-terminal cysteine of membrane lipoproteins	NA	99	99	1	588	3669				959	980	979	CPMPEIPG_00634	BJCMMOAH_00395	JOHDHNAO_00426	CJCEDOKP_00195	EFEJHPIM_00028	MJHJOMFM_00048	EMOBAPIA_00008	LCEEPAIL_00368	KKPAPPPE_00606	EKNCEEGM_00602	HDNGADJJ_00199	AHKMOKEP_00653	CGDPLPIB_00496	DAHDHGCJ_00306	ANOAGMCC_00231	ELAIBMPE_00686	ICDKJJMI_00505	FBGHDFNB_00371	BCMLLIFJ_00614	AMIJHECJ_00281	JDALFJNJ_00690	BBNCCIJK_00242	JGJMHJCE_00037	PMEGOFBP_00040	MGIEHDEP_00463	CIJFOIOK_00040	IEDOJDGI_00040	FLLPLCIB_00039	JCCPDCOP_00094	LDCLEOAN_00040	MDKLELAN_00037	CHEBCLHG_00040	HPOBEEMN_00037
rpsT		30S ribosomal protein S20	rpsT	Binds directly to 16S ribosomal RNA	NA	99	99	1	588	3654				272	272	272	CPMPEIPG_00643	BJCMMOAH_00404	JOHDHNAO_00435	CJCEDOKP_00204	EFEJHPIM_00019	MJHJOMFM_00057	EMOBAPIA_00476	LCEEPAIL_00113	KKPAPPPE_00452	EKNCEEGM_00168	HDNGADJJ_00208	AHKMOKEP_00644	CGDPLPIB_00507	DAHDHGCJ_00297	ANOAGMCC_00240	ELAIBMPE_00677	ICDKJJMI_00496	FBGHDFNB_00361	BCMLLIFJ_00470	AMIJHECJ_00272	JDALFJNJ_00771	BBNCCIJK_00251	JGJMHJCE_00047	PMEGOFBP_00049	MGIEHDEP_00738	CIJFOIOK_00049	IEDOJDGI_00049	FLLPLCIB_00048	JCCPDCOP_00085	LDCLEOAN_00049	MDKLELAN_00046	CHEBCLHG_00049	HPOBEEMN_00046
frr		Ribosome-recycling factor	frr	Responsible for the release of ribosomes from messenger RNA at the termination of protein biosynthesis. May increase the efficiency of translation by recycling ribosomes from one round of translation to another	NA	99	99	1	588	3551				560	560	560	CPMPEIPG_00657	BJCMMOAH_00416	JOHDHNAO_00448	CJCEDOKP_00216	EFEJHPIM_00007	MJHJOMFM_00069	EMOBAPIA_00488	LCEEPAIL_00125	KKPAPPPE_00465	EKNCEEGM_00181	HDNGADJJ_00221	AHKMOKEP_00631	CGDPLPIB_00519	DAHDHGCJ_00285	ANOAGMCC_00252	ELAIBMPE_00665	ICDKJJMI_00484	FBGHDFNB_00347	BCMLLIFJ_00458	AMIJHECJ_00260	JDALFJNJ_00783	BBNCCIJK_00263	JGJMHJCE_00060	PMEGOFBP_00062	MGIEHDEP_00367	CIJFOIOK_00061	IEDOJDGI_00061	FLLPLCIB_00060	JCCPDCOP_00073	LDCLEOAN_00062	MDKLELAN_00059	CHEBCLHG_00061	HPOBEEMN_00059
rplU		50S ribosomal protein L21	rplU	This protein binds to 23S rRNA in the presence of protein L20	NA	99	99	1	588	3523				299	299	299	CPMPEIPG_00666	BJCMMOAH_00429	JOHDHNAO_00458	CJCEDOKP_00224	EFEJHPIM_00555	MJHJOMFM_00077	EMOBAPIA_00565	LCEEPAIL_00516	KKPAPPPE_00371	EKNCEEGM_00188	HDNGADJJ_00233	AHKMOKEP_00623	CGDPLPIB_00527	DAHDHGCJ_00277	ANOAGMCC_00263	ELAIBMPE_00789	ICDKJJMI_00476	FBGHDFNB_00332	BCMLLIFJ_00401	AMIJHECJ_00248	JDALFJNJ_00794	BBNCCIJK_00271	JGJMHJCE_00073	PMEGOFBP_00072	MGIEHDEP_00375	CIJFOIOK_00071	IEDOJDGI_00071	FLLPLCIB_00069	JCCPDCOP_00063	LDCLEOAN_00072	MDKLELAN_00068	CHEBCLHG_00071	HPOBEEMN_00068
group_2324		hypothetical protein	NA	NA	NA	99	99	1	588	3490				461	461	461	CPMPEIPG_00699	BJCMMOAH_00462	JOHDHNAO_00488	CJCEDOKP_00255	EFEJHPIM_00470	MJHJOMFM_00505	EMOBAPIA_00243	LCEEPAIL_00487	KKPAPPPE_00340	EKNCEEGM_00219	HDNGADJJ_00431	AHKMOKEP_00592	CGDPLPIB_00562	DAHDHGCJ_00246	ANOAGMCC_00086	ELAIBMPE_00567	ICDKJJMI_00432	FBGHDFNB_00300	BCMLLIFJ_00234	AMIJHECJ_00217	JDALFJNJ_00072	BBNCCIJK_00300	JGJMHJCE_00121	PMEGOFBP_00102	MGIEHDEP_00406	CIJFOIOK_00101	IEDOJDGI_00101	FLLPLCIB_00100	JCCPDCOP_00033	LDCLEOAN_00102	MDKLELAN_00101	CHEBCLHG_00101	HPOBEEMN_00101
lagD		Lactococcin-G-processing and transport ATP-binding protein LagD	sunT	abc transporter atp-binding	NA	99	99	1	588	3486				920	2039	2020	CPMPEIPG_00702	BJCMMOAH_00465	JOHDHNAO_00491	CJCEDOKP_00258	EFEJHPIM_00467	MJHJOMFM_00508	EMOBAPIA_00240	LCEEPAIL_00484	KKPAPPPE_00337	EKNCEEGM_00222	HDNGADJJ_00434	AHKMOKEP_00589	CGDPLPIB_00565	DAHDHGCJ_00243	ANOAGMCC_00083	ELAIBMPE_00570	ICDKJJMI_00435	FBGHDFNB_00297	BCMLLIFJ_00231	AMIJHECJ_00214	JDALFJNJ_00069	BBNCCIJK_00303	JGJMHJCE_00124	PMEGOFBP_00105	MGIEHDEP_00409	CIJFOIOK_00104	IEDOJDGI_00104	FLLPLCIB_00103	JCCPDCOP_00030	LDCLEOAN_00105	MDKLELAN_00104	CHEBCLHG_00104	HPOBEEMN_00104
era		GTPase Era	era	An essential GTPase that binds both GDP and GTP, with rapid nucleotide exchange. Plays a role in 16S rRNA processing and 30S ribosomal subunit biogenesis and possibly also in cell cycle regulation and energy metabolism	NA	99	99	1	588	3481				884	890	884	CPMPEIPG_00706	BJCMMOAH_00469	JOHDHNAO_00495	CJCEDOKP_00262	EFEJHPIM_00463	MJHJOMFM_00512	EMOBAPIA_00236	LCEEPAIL_00480	KKPAPPPE_00333	EKNCEEGM_00226	HDNGADJJ_00438	AHKMOKEP_00585	CGDPLPIB_00569	DAHDHGCJ_00239	ANOAGMCC_00079	ELAIBMPE_00574	ICDKJJMI_00439	FBGHDFNB_00293	BCMLLIFJ_00227	AMIJHECJ_00210	JDALFJNJ_00065	BBNCCIJK_00307	JGJMHJCE_00128	PMEGOFBP_00109	MGIEHDEP_00413	CIJFOIOK_00108	IEDOJDGI_00108	FLLPLCIB_00107	JCCPDCOP_00026	LDCLEOAN_00109	MDKLELAN_00108	CHEBCLHG_00108	HPOBEEMN_00108
glyA		Serine hydroxymethyltransferase	glyA	Catalyzes the reversible interconversion of serine and glycine with tetrahydrofolate (THF) serving as the one-carbon carrier. This reaction serves as the major source of one-carbon groups required for the biosynthesis of purines, thymidylate, methionine, and other important biomolecules. Also exhibits THF- independent aldolase activity toward beta-hydroxyamino acids, producing glycine and aldehyd…	NA	99	99	1	588	3472				1256	1256	1256	CPMPEIPG_00711	BJCMMOAH_00474	JOHDHNAO_00500	CJCEDOKP_00267	EFEJHPIM_00458	MJHJOMFM_00683	EMOBAPIA_00231	LCEEPAIL_00475	KKPAPPPE_00328	EKNCEEGM_00665	HDNGADJJ_00410	AHKMOKEP_00580	CGDPLPIB_00576	DAHDHGCJ_00232	ANOAGMCC_00074	ELAIBMPE_00583	ICDKJJMI_00444	FBGHDFNB_00286	BCMLLIFJ_00039	AMIJHECJ_00207	JDALFJNJ_00377	BBNCCIJK_00312	JGJMHJCE_00135	PMEGOFBP_00112	MGIEHDEP_00417	CIJFOIOK_00111	IEDOJDGI_00111	FLLPLCIB_00110	JCCPDCOP_00023	LDCLEOAN_00112	MDKLELAN_00111	CHEBCLHG_00111	HPOBEEMN_00111
nusA		Transcription termination/antitermination protein NusA	nusA	Participates in both transcription termination and antitermination	NA	99	99	1	588	1001				605	1823	1806	CPMPEIPG_00016	BJCMMOAH_00515	JOHDHNAO_00391	CJCEDOKP_00014	EFEJHPIM_00270	MJHJOMFM_00149	EMOBAPIA_00114	LCEEPAIL_00013	KKPAPPPE_00568	EKNCEEGM_00672	HDNGADJJ_00047	AHKMOKEP_00535	CGDPLPIB_00620	DAHDHGCJ_00186	ANOAGMCC_00032	ELAIBMPE_00374	ICDKJJMI_00616	FBGHDFNB_00231	BCMLLIFJ_00620	AMIJHECJ_00166	JDALFJNJ_00508	BBNCCIJK_00354	JGJMHJCE_00179	PMEGOFBP_00153	MGIEHDEP_00190	CIJFOIOK_00152	IEDOJDGI_00170	FLLPLCIB_00625	JCCPDCOP_00687	LDCLEOAN_00153	MDKLELAN_00623	CHEBCLHG_00152	HPOBEEMN_00631
dnaC		Replicative DNA helicase	dnaB	Participates in initiation and elongation during chromosome replication	NA	99	99	1	588	2394				1343	1403	1396	CPMPEIPG_00443	BJCMMOAH_00179	JOHDHNAO_00690	CJCEDOKP_00645	EFEJHPIM_00332	MJHJOMFM_00095	EMOBAPIA_00220	LCEEPAIL_00226	KKPAPPPE_00280	EKNCEEGM_00068	HDNGADJJ_00101	AHKMOKEP_00063	CGDPLPIB_00303	DAHDHGCJ_00485	ANOAGMCC_00448	ELAIBMPE_00114	ICDKJJMI_00121	FBGHDFNB_00587	BCMLLIFJ_00362	AMIJHECJ_00488	JDALFJNJ_00183	BBNCCIJK_00051	JGJMHJCE_00615	PMEGOFBP_00587	MGIEHDEP_00723	CIJFOIOK_00586	IEDOJDGI_00607	FLLPLCIB_00147	JCCPDCOP_00290	LDCLEOAN_00588	MDKLELAN_00174	CHEBCLHG_00590	HPOBEEMN_00177
group_2431		hypothetical protein	NA	NA	NA	99	99	1	588	1000			Hypothetical protein with no hits to refseq/uniprot/clusters/cdd/tigrfams/pfam overlapping another protein with hits	290	290	290	CPMPEIPG_00015	BJCMMOAH_00514	JOHDHNAO_00390	CJCEDOKP_00013	EFEJHPIM_00269	MJHJOMFM_00148	EMOBAPIA_00113	LCEEPAIL_00012	KKPAPPPE_00569	EKNCEEGM_00671	HDNGADJJ_00048	AHKMOKEP_00536	CGDPLPIB_00619	DAHDHGCJ_00187	ANOAGMCC_00033	ELAIBMPE_00373	ICDKJJMI_00615	FBGHDFNB_00232	BCMLLIFJ_00619	AMIJHECJ_00167	JDALFJNJ_00509	BBNCCIJK_00353	JGJMHJCE_00178	PMEGOFBP_00152	MGIEHDEP_00189	CIJFOIOK_00151	IEDOJDGI_00169	FLLPLCIB_00626	JCCPDCOP_00688	LDCLEOAN_00152	MDKLELAN_00624	CHEBCLHG_00151	HPOBEEMN_00632
pth		Peptidyl-tRNA hydrolase	pth	The natural substrate for this enzyme may be peptidyl- tRNAs which drop off the ribosome during protein synthesis	NA	99	99	1	588	1011				554	554	554	CPMPEIPG_00024	BJCMMOAH_00523	JOHDHNAO_00399	CJCEDOKP_00415	EFEJHPIM_00278	MJHJOMFM_00157	EMOBAPIA_00122	LCEEPAIL_00021	KKPAPPPE_00397	EKNCEEGM_00055	HDNGADJJ_00039	AHKMOKEP_00526	CGDPLPIB_00628	DAHDHGCJ_00178	ANOAGMCC_00024	ELAIBMPE_00382	ICDKJJMI_00624	FBGHDFNB_00223	BCMLLIFJ_00628	AMIJHECJ_00158	JDALFJNJ_00500	BBNCCIJK_00362	JGJMHJCE_00187	PMEGOFBP_00161	MGIEHDEP_00198	CIJFOIOK_00160	IEDOJDGI_00178	FLLPLCIB_00617	JCCPDCOP_00679	LDCLEOAN_00161	MDKLELAN_00615	CHEBCLHG_00160	HPOBEEMN_00623
asnS		Asparagine--tRNA ligase	asnS	asparaginyl-tRNA synthetase	NA	99	99	1	588	1051				1349	1349	1349	CPMPEIPG_00043	BJCMMOAH_00543	JOHDHNAO_00247	CJCEDOKP_00435	EFEJHPIM_00663	MJHJOMFM_00454	EMOBAPIA_00715	LCEEPAIL_00149	KKPAPPPE_00424	EKNCEEGM_00035	HDNGADJJ_00019	AHKMOKEP_00498	CGDPLPIB_00648	DAHDHGCJ_00158	ANOAGMCC_00532	ELAIBMPE_00402	ICDKJJMI_00345	FBGHDFNB_00201	BCMLLIFJ_00380	AMIJHECJ_00138	JDALFJNJ_00479	BBNCCIJK_00381	JGJMHJCE_00207	PMEGOFBP_00181	MGIEHDEP_00218	CIJFOIOK_00180	IEDOJDGI_00198	FLLPLCIB_00597	JCCPDCOP_00659	LDCLEOAN_00181	MDKLELAN_00595	CHEBCLHG_00180	HPOBEEMN_00603
lon		Lon protease	lon	ATP-dependent serine protease that mediates the selective degradation of mutant and abnormal proteins as well as certain short-lived regulatory proteins. Required for cellular homeostasis and for survival from DNA damage and developmental changes induced by stress. Degrades polypeptides processively to yield small peptide fragments that are 5 to 10 amino acids long. Binds to DNA in a double-stran…	NA	99	99	1	588	1270				2627	2678	2631	CPMPEIPG_00117	BJCMMOAH_00612	JOHDHNAO_00177	CJCEDOKP_00399	EFEJHPIM_00607	MJHJOMFM_00380	EMOBAPIA_00708	LCEEPAIL_00421	KKPAPPPE_00512	EKNCEEGM_00516	HDNGADJJ_00687	AHKMOKEP_00426	CGDPLPIB_00724	DAHDHGCJ_00085	ANOAGMCC_00296	ELAIBMPE_00516	ICDKJJMI_00692	FBGHDFNB_00123	BCMLLIFJ_00054	AMIJHECJ_00065	JDALFJNJ_00020	BBNCCIJK_00453	JGJMHJCE_00280	PMEGOFBP_00253	MGIEHDEP_00544	CIJFOIOK_00252	IEDOJDGI_00270	FLLPLCIB_00526	JCCPDCOP_00587	LDCLEOAN_00253	MDKLELAN_00525	CHEBCLHG_00252	HPOBEEMN_00533
group_2449		hypothetical protein	ptsG	PTS system, glucose-specific	NA	99	99	1	588	2878				356	380	360	CPMPEIPG_00206	BJCMMOAH_00724	JOHDHNAO_00610	CJCEDOKP_00106	EFEJHPIM_00538	MJHJOMFM_00295	EMOBAPIA_00430	LCEEPAIL_00669	KKPAPPPE_00203	EKNCEEGM_00309	HDNGADJJ_00367	AHKMOKEP_00310	CGDPLPIB_00078	DAHDHGCJ_00721	ANOAGMCC_00177	ELAIBMPE_00297	ICDKJJMI_00239	FBGHDFNB_00860	BCMLLIFJ_00178	AMIJHECJ_00711	JDALFJNJ_00417	BBNCCIJK_00560	JGJMHJCE_00379	PMEGOFBP_00362	MGIEHDEP_00494	CIJFOIOK_00360	IEDOJDGI_00379	FLLPLCIB_00395	JCCPDCOP_00514	LDCLEOAN_00362	MDKLELAN_00412	CHEBCLHG_00361	HPOBEEMN_00423
group_2450		putative transcriptional regulatory protein	NA	NA	NA	99	99	1	588	665				728	728	728	CPMPEIPG_00259	BJCMMOAH_00668	JOHDHNAO_00128	CJCEDOKP_00340	EFEJHPIM_00675	MJHJOMFM_00693	EMOBAPIA_00410	LCEEPAIL_00465	KKPAPPPE_00663	EKNCEEGM_00135	HDNGADJJ_00178	AHKMOKEP_00366	CGDPLPIB_00029	DAHDHGCJ_00034	ANOAGMCC_00799	ELAIBMPE_00624	ICDKJJMI_00397	FBGHDFNB_00067	BCMLLIFJ_00603	AMIJHECJ_00022	JDALFJNJ_00725	BBNCCIJK_00508	JGJMHJCE_00329	PMEGOFBP_00308	MGIEHDEP_00284	CIJFOIOK_00306	IEDOJDGI_00325	FLLPLCIB_00473	JCCPDCOP_00569	LDCLEOAN_00308	MDKLELAN_00472	CHEBCLHG_00307	HPOBEEMN_00480
group_2454		hypothetical protein	NA	NA	NA	99	99	1	588	1441				1601	1601	1601	CPMPEIPG_00308	BJCMMOAH_00035	JOHDHNAO_00097	CJCEDOKP_00078	EFEJHPIM_00122	MJHJOMFM_00358	EMOBAPIA_00687	LCEEPAIL_00441	KKPAPPPE_00156	EKNCEEGM_00446	HDNGADJJ_00608	AHKMOKEP_00213	CGDPLPIB_00171	DAHDHGCJ_00625	ANOAGMCC_00584	ELAIBMPE_00655	ICDKJJMI_00295	FBGHDFNB_00756	BCMLLIFJ_00682	AMIJHECJ_00631	JDALFJNJ_00738	BBNCCIJK_00641	JGJMHJCE_00468	PMEGOFBP_00448	MGIEHDEP_00645	CIJFOIOK_00448	IEDOJDGI_00468	FLLPLCIB_00307	JCCPDCOP_00429	LDCLEOAN_00449	MDKLELAN_00319	CHEBCLHG_00451	HPOBEEMN_00320
ulaB		Ascorbate-specific PTS system EIIB component	sgaB	PTS system	NA	99	99	1	588	2679				290	290	290	CPMPEIPG_00360	BJCMMOAH_00089	JOHDHNAO_00331	CJCEDOKP_00661	EFEJHPIM_00445	MJHJOMFM_00463	EMOBAPIA_00052	LCEEPAIL_00541	KKPAPPPE_00701	EKNCEEGM_00512	HDNGADJJ_00706	AHKMOKEP_00148	CGDPLPIB_00220	DAHDHGCJ_00573	ANOAGMCC_00505	ELAIBMPE_00029	ICDKJJMI_00202	FBGHDFNB_00682	BCMLLIFJ_00437	AMIJHECJ_00577	JDALFJNJ_00646	BBNCCIJK_00700	JGJMHJCE_00521	PMEGOFBP_00499	MGIEHDEP_00084	CIJFOIOK_00499	IEDOJDGI_00519	FLLPLCIB_00258	JCCPDCOP_00378	LDCLEOAN_00500	MDKLELAN_00268	CHEBCLHG_00502	HPOBEEMN_00270
group_2460		hypothetical protein	NA	NA	NA	99	99	1	588	2639				815	815	815	CPMPEIPG_00390	BJCMMOAH_00124	JOHDHNAO_00301	CJCEDOKP_00693	EFEJHPIM_00405	MJHJOMFM_00199	EMOBAPIA_00084	LCEEPAIL_00627	KKPAPPPE_00022	EKNCEEGM_00396	HDNGADJJ_00317	AHKMOKEP_00116	CGDPLPIB_00250	DAHDHGCJ_00541	ANOAGMCC_00720	ELAIBMPE_00059	ICDKJJMI_00173	FBGHDFNB_00649	BCMLLIFJ_00575	AMIJHECJ_00545	JDALFJNJ_00595	BBNCCIJK_00734	JGJMHJCE_00557	PMEGOFBP_00532	MGIEHDEP_00049	CIJFOIOK_00531	IEDOJDGI_00552	FLLPLCIB_00203	JCCPDCOP_00345	LDCLEOAN_00533	MDKLELAN_00233	CHEBCLHG_00535	HPOBEEMN_00234
rsmD		Ribosomal RNA small subunit methyltransferase D	rsmD	Conserved hypothetical protein 95	NA	99	99	1	588	2576				560	560	560	CPMPEIPG_00425	BJCMMOAH_00161	JOHDHNAO_00264	CJCEDOKP_00627	EFEJHPIM_00499	MJHJOMFM_00263	EMOBAPIA_00377	LCEEPAIL_00244	KKPAPPPE_00060	EKNCEEGM_00086	HDNGADJJ_00284	AHKMOKEP_00083	CGDPLPIB_00285	DAHDHGCJ_00505	ANOAGMCC_00429	ELAIBMPE_00096	ICDKJJMI_00139	FBGHDFNB_00608	BCMLLIFJ_00344	AMIJHECJ_00506	JDALFJNJ_00111	BBNCCIJK_00031	JGJMHJCE_00594	PMEGOFBP_00569	MGIEHDEP_00011	CIJFOIOK_00568	IEDOJDGI_00589	FLLPLCIB_00166	JCCPDCOP_00308	LDCLEOAN_00570	MDKLELAN_00195	CHEBCLHG_00572	HPOBEEMN_00198
rplF		50S ribosomal protein L6	rplF	This protein binds to the 23S rRNA, and is important in its secondary structure. It is located near the subunit interface in the base of the L7 L12 stalk, and near the tRNA binding site of the peptidyltransferase center	NA	99	99	1	588	2366				539	578	540	CPMPEIPG_00476	BJCMMOAH_00201	JOHDHNAO_00712	CJCEDOKP_00146	EFEJHPIM_00522	MJHJOMFM_00120	EMOBAPIA_00195	LCEEPAIL_00569	KKPAPPPE_00302	EKNCEEGM_00470	HDNGADJJ_00077	AHKMOKEP_00041	CGDPLPIB_00327	DAHDHGCJ_00463	ANOAGMCC_00656	ELAIBMPE_00236	ICDKJJMI_00569	FBGHDFNB_00564	BCMLLIFJ_00530	AMIJHECJ_00468	JDALFJNJ_00202	BBNCCIJK_00078	JGJMHJCE_00637	PMEGOFBP_00608	MGIEHDEP_00597	CIJFOIOK_00607	IEDOJDGI_00628	FLLPLCIB_00663	JCCPDCOP_00269	LDCLEOAN_00609	MDKLELAN_00659	CHEBCLHG_00611	HPOBEEMN_00666
rpsQ		30S ribosomal protein S17	rpsQ	One of the primary rRNA binding proteins, it binds specifically to the 5'-end of 16S ribosomal RNA	NA	99	99	1	588	2360				284	284	284	CPMPEIPG_00482	BJCMMOAH_00207	JOHDHNAO_00718	CJCEDOKP_00140	EFEJHPIM_00516	MJHJOMFM_00126	EMOBAPIA_00189	LCEEPAIL_00575	KKPAPPPE_00308	EKNCEEGM_00476	HDNGADJJ_00071	AHKMOKEP_00035	CGDPLPIB_00333	DAHDHGCJ_00457	ANOAGMCC_00640	ELAIBMPE_00230	ICDKJJMI_00563	FBGHDFNB_00558	BCMLLIFJ_00524	AMIJHECJ_00462	JDALFJNJ_00208	BBNCCIJK_00084	JGJMHJCE_00643	PMEGOFBP_00614	MGIEHDEP_00591	CIJFOIOK_00613	IEDOJDGI_00634	FLLPLCIB_00669	JCCPDCOP_00263	LDCLEOAN_00615	MDKLELAN_00665	CHEBCLHG_00617	HPOBEEMN_00672
rpsJ		30S ribosomal protein S10	rpsJ	Involved in the binding of tRNA to the ribosomes	NA	99	99	1	588	2350				320	425	329	CPMPEIPG_00492	BJCMMOAH_00217	JOHDHNAO_00728	CJCEDOKP_00130	EFEJHPIM_00506	MJHJOMFM_00136	EMOBAPIA_00179	LCEEPAIL_00585	KKPAPPPE_00318	EKNCEEGM_00486	HDNGADJJ_00061	AHKMOKEP_00025	CGDPLPIB_00343	DAHDHGCJ_00447	ANOAGMCC_00630	ELAIBMPE_00220	ICDKJJMI_00553	FBGHDFNB_00548	BCMLLIFJ_00514	AMIJHECJ_00452	JDALFJNJ_00218	BBNCCIJK_00094	JGJMHJCE_00653	PMEGOFBP_00624	MGIEHDEP_00581	CIJFOIOK_00623	IEDOJDGI_00644	FLLPLCIB_00679	JCCPDCOP_00253	LDCLEOAN_00625	MDKLELAN_00675	CHEBCLHG_00627	HPOBEEMN_00682
group_2472		hypothetical protein	NA	NA	NA	99	99	1	588	280				245	245	245	CPMPEIPG_00607	BJCMMOAH_00372	JOHDHNAO_00634	CJCEDOKP_00502	EFEJHPIM_00053	MJHJOMFM_00026	EMOBAPIA_00033	LCEEPAIL_00390	KKPAPPPE_00249	EKNCEEGM_00246	HDNGADJJ_00249	AHKMOKEP_00680	CGDPLPIB_00470	DAHDHGCJ_00328	ANOAGMCC_00207	ELAIBMPE_00468	ICDKJJMI_00016	FBGHDFNB_00398	BCMLLIFJ_00265	AMIJHECJ_00308	JDALFJNJ_00662	BBNCCIJK_00216	JGJMHJCE_00013	PMEGOFBP_00013	MGIEHDEP_00439	CIJFOIOK_00013	IEDOJDGI_00013	FLLPLCIB_00013	JCCPDCOP_00121	LDCLEOAN_00013	MDKLELAN_00013	CHEBCLHG_00013	HPOBEEMN_00013
fba		Fructose-bisphosphate aldolase	fba	aldolase	NA	99	99	1	588	281				863	863	863	CPMPEIPG_00608	BJCMMOAH_00373	JOHDHNAO_00633	CJCEDOKP_00503	EFEJHPIM_00052	MJHJOMFM_00027	EMOBAPIA_00032	LCEEPAIL_00389	KKPAPPPE_00248	EKNCEEGM_00245	HDNGADJJ_00248	AHKMOKEP_00679	CGDPLPIB_00471	DAHDHGCJ_00327	ANOAGMCC_00208	ELAIBMPE_00467	ICDKJJMI_00015	FBGHDFNB_00397	BCMLLIFJ_00264	AMIJHECJ_00307	JDALFJNJ_00663	BBNCCIJK_00217	JGJMHJCE_00014	PMEGOFBP_00014	MGIEHDEP_00440	CIJFOIOK_00014	IEDOJDGI_00014	FLLPLCIB_00014	JCCPDCOP_00120	LDCLEOAN_00014	MDKLELAN_00014	CHEBCLHG_00014	HPOBEEMN_00014
rbsA		Ribose import ATP-binding protein RbsA	mglA	abc transporter atp-binding protein	NA	99	99	1	588	320				1526	1526	1526	CPMPEIPG_00619	BJCMMOAH_00384	JOHDHNAO_00622	CJCEDOKP_00514	EFEJHPIM_00041	MJHJOMFM_00038	EMOBAPIA_00021	LCEEPAIL_00378	KKPAPPPE_00237	EKNCEEGM_00234	HDNGADJJ_00599	AHKMOKEP_00668	CGDPLPIB_00482	DAHDHGCJ_00316	ANOAGMCC_00219	ELAIBMPE_00456	ICDKJJMI_00004	FBGHDFNB_00386	BCMLLIFJ_00253	AMIJHECJ_00296	JDALFJNJ_00674	BBNCCIJK_00228	JGJMHJCE_00025	PMEGOFBP_00025	MGIEHDEP_00451	CIJFOIOK_00025	IEDOJDGI_00025	FLLPLCIB_00025	JCCPDCOP_00109	LDCLEOAN_00025	MDKLELAN_00025	CHEBCLHG_00025	HPOBEEMN_00025
tabA		Toxin-antitoxin biofilm protein TabA	NA	NA	NA	99	99	1	588	3653				455	455	455	CPMPEIPG_00644	BJCMMOAH_00405	JOHDHNAO_00436	CJCEDOKP_00205	EFEJHPIM_00018	MJHJOMFM_00058	EMOBAPIA_00477	LCEEPAIL_00114	KKPAPPPE_00453	EKNCEEGM_00169	HDNGADJJ_00209	AHKMOKEP_00643	CGDPLPIB_00508	DAHDHGCJ_00296	ANOAGMCC_00241	ELAIBMPE_00676	ICDKJJMI_00495	FBGHDFNB_00360	BCMLLIFJ_00469	AMIJHECJ_00271	JDALFJNJ_00772	BBNCCIJK_00252	JGJMHJCE_00048	PMEGOFBP_00050	MGIEHDEP_00739	CIJFOIOK_00050	IEDOJDGI_00050	FLLPLCIB_00049	JCCPDCOP_00084	LDCLEOAN_00050	MDKLELAN_00047	CHEBCLHG_00050	HPOBEEMN_00047
ktrB		Ktr system potassium uptake protein B	ktrB	Potassium uptake protein	NA	99	99	1	588	3647				1484	1484	1484	CPMPEIPG_00645	BJCMMOAH_00406	JOHDHNAO_00437	CJCEDOKP_00206	EFEJHPIM_00017	MJHJOMFM_00059	EMOBAPIA_00478	LCEEPAIL_00115	KKPAPPPE_00454	EKNCEEGM_00170	HDNGADJJ_00210	AHKMOKEP_00642	CGDPLPIB_00509	DAHDHGCJ_00295	ANOAGMCC_00242	ELAIBMPE_00675	ICDKJJMI_00494	FBGHDFNB_00359	BCMLLIFJ_00468	AMIJHECJ_00270	JDALFJNJ_00773	BBNCCIJK_00253	JGJMHJCE_00049	PMEGOFBP_00051	MGIEHDEP_00740	CIJFOIOK_00051	IEDOJDGI_00051	FLLPLCIB_00050	JCCPDCOP_00083	LDCLEOAN_00051	MDKLELAN_00048	CHEBCLHG_00051	HPOBEEMN_00048
group_2479		hypothetical protein	NA	NA	NA	99	99	1	588	3540			Hypothetical protein with no hits to refseq/uniprot/clusters/cdd/tigrfams/pfam overlapping another protein with hits	359	359	359	CPMPEIPG_00662	BJCMMOAH_00422	JOHDHNAO_00454	CJCEDOKP_00220	EFEJHPIM_00002	MJHJOMFM_00073	EMOBAPIA_00558	LCEEPAIL_00130	KKPAPPPE_00375	EKNCEEGM_00184	HDNGADJJ_00226	AHKMOKEP_00627	CGDPLPIB_00523	DAHDHGCJ_00281	ANOAGMCC_00256	ELAIBMPE_00658	ICDKJJMI_00480	FBGHDFNB_00338	BCMLLIFJ_00452	AMIJHECJ_00255	JDALFJNJ_00787	BBNCCIJK_00267	JGJMHJCE_00066	PMEGOFBP_00068	MGIEHDEP_00371	CIJFOIOK_00067	IEDOJDGI_00067	FLLPLCIB_00065	JCCPDCOP_00067	LDCLEOAN_00068	MDKLELAN_00064	CHEBCLHG_00067	HPOBEEMN_00064
deoB		Phosphopentomutase	deoB	Phosphotransfer between the C1 and C5 carbon atoms of pentose	NA	99	99	1	588	3487				1196	1196	1196	CPMPEIPG_00701	BJCMMOAH_00464	JOHDHNAO_00490	CJCEDOKP_00257	EFEJHPIM_00468	MJHJOMFM_00507	EMOBAPIA_00241	LCEEPAIL_00485	KKPAPPPE_00338	EKNCEEGM_00221	HDNGADJJ_00433	AHKMOKEP_00590	CGDPLPIB_00564	DAHDHGCJ_00244	ANOAGMCC_00084	ELAIBMPE_00569	ICDKJJMI_00434	FBGHDFNB_00298	BCMLLIFJ_00232	AMIJHECJ_00215	JDALFJNJ_00070	BBNCCIJK_00302	JGJMHJCE_00123	PMEGOFBP_00104	MGIEHDEP_00408	CIJFOIOK_00103	IEDOJDGI_00103	FLLPLCIB_00102	JCCPDCOP_00031	LDCLEOAN_00104	MDKLELAN_00103	CHEBCLHG_00103	HPOBEEMN_00103
uvrB		UvrABC system protein B	uvrB	damaged site, the DNA wraps around one UvrB monomer. DNA wrap is dependent on ATP binding by UvrB and probably causes local melting of the DNA helix, facilitating insertion of UvrB beta-hairpin between the DNA strands. Then UvrB probes one DNA strand for the presence of a lesion. If a lesion is found the UvrA subunits dissociate and the UvrB-DNA preincision complex is formed. This complex is subs…	NA	99	99	1	588	1062				1808	2000	1992	CPMPEIPG_00051	BJCMMOAH_00551	JOHDHNAO_00239	CJCEDOKP_00443	EFEJHPIM_00190	MJHJOMFM_00446	EMOBAPIA_00643	LCEEPAIL_00157	KKPAPPPE_00432	EKNCEEGM_00027	HDNGADJJ_00011	AHKMOKEP_00490	CGDPLPIB_00656	DAHDHGCJ_00150	ANOAGMCC_00540	ELAIBMPE_00410	ICDKJJMI_00353	FBGHDFNB_00192	BCMLLIFJ_00388	AMIJHECJ_00130	JDALFJNJ_00345	BBNCCIJK_00390	JGJMHJCE_00215	PMEGOFBP_00189	MGIEHDEP_00226	CIJFOIOK_00188	IEDOJDGI_00206	FLLPLCIB_00589	JCCPDCOP_00651	LDCLEOAN_00189	MDKLELAN_00587	CHEBCLHG_00188	HPOBEEMN_00595
scpB		Segregation and condensation protein B	scpB	Participates in chromosomal partition during cell division. May act via the formation of a condensin-like complex containing Smc and ScpA that pull DNA away from mid-cell into both cell halves	NA	99	99	1	588	2189				584	587	584	CPMPEIPG_00560	BJCMMOAH_00290	JOHDHNAO_00542	CJCEDOKP_00533	EFEJHPIM_00667	MJHJOMFM_00331	EMOBAPIA_00724	LCEEPAIL_00103	KKPAPPPE_00657	EKNCEEGM_00661	HDNGADJJ_00375	AHKMOKEP_00739	CGDPLPIB_00415	DAHDHGCJ_00379	ANOAGMCC_00368	ELAIBMPE_00143	ICDKJJMI_00063	FBGHDFNB_00473	BCMLLIFJ_00309	AMIJHECJ_00385	JDALFJNJ_00282	BBNCCIJK_00153	JGJMHJCE_00720	PMEGOFBP_00691	MGIEHDEP_00156	CIJFOIOK_00690	IEDOJDGI_00711	FLLPLCIB_00753	JCCPDCOP_00181	LDCLEOAN_00692	MDKLELAN_00745	CHEBCLHG_00694	HPOBEEMN_00752
btuD_11		Vitamin B12 import ATP-binding protein BtuD	NA	NA	NA	99	99	1	588	1797				566	902	893	CPMPEIPG_00159	BJCMMOAH_00007	JOHDHNAO_00030	CJCEDOKP_00028	EFEJHPIM_00428	MJHJOMFM_00670	EMOBAPIA_00320	LCEEPAIL_00437	KKPAPPPE_00594	EKNCEEGM_00416	HDNGADJJ_00618	AHKMOKEP_00258	CGDPLPIB_00130	DAHDHGCJ_00671	ANOAGMCC_00123	ELAIBMPE_00442	ICDKJJMI_00531	FBGHDFNB_00794	BCMLLIFJ_00421	AMIJHECJ_00658	JDALFJNJ_00564	BBNCCIJK_00612	JGJMHJCE_00430	PMEGOFBP_00415	MGIEHDEP_00683	CIJFOIOK_00414	IEDOJDGI_00435	FLLPLCIB_00338	JCCPDCOP_00456	LDCLEOAN_00416	MDKLELAN_00353	CHEBCLHG_00418	HPOBEEMN_00364
group_2563		putative NADH oxidase	nox	nadh oxidase	NA	99	99	1	588	1005				1376	1397	1376	CPMPEIPG_00019	BJCMMOAH_00518	JOHDHNAO_00394	CJCEDOKP_00410	EFEJHPIM_00273	MJHJOMFM_00152	EMOBAPIA_00117	LCEEPAIL_00016	KKPAPPPE_00402	EKNCEEGM_00060	HDNGADJJ_00044	AHKMOKEP_00532	CGDPLPIB_00623	DAHDHGCJ_00183	ANOAGMCC_00029	ELAIBMPE_00377	ICDKJJMI_00619	FBGHDFNB_00228	BCMLLIFJ_00623	AMIJHECJ_00163	JDALFJNJ_00505	BBNCCIJK_00357	JGJMHJCE_00182	PMEGOFBP_00156	MGIEHDEP_00193	CIJFOIOK_00155	IEDOJDGI_00173	FLLPLCIB_00622	JCCPDCOP_00684	LDCLEOAN_00156	MDKLELAN_00620	CHEBCLHG_00155	HPOBEEMN_00628
ybiT		putative ABC transporter ATP-binding protein YbiT	NA	NA	NA	99	99	1	588	1031				764	1616	1607	CPMPEIPG_00034	BJCMMOAH_00534	JOHDHNAO_00409	CJCEDOKP_00426	EFEJHPIM_00288	MJHJOMFM_00168	EMOBAPIA_00132	LCEEPAIL_00033	KKPAPPPE_00386	EKNCEEGM_00044	HDNGADJJ_00028	AHKMOKEP_00515	CGDPLPIB_00639	DAHDHGCJ_00167	ANOAGMCC_00014	ELAIBMPE_00393	ICDKJJMI_00336	FBGHDFNB_00212	BCMLLIFJ_00639	AMIJHECJ_00147	JDALFJNJ_00488	BBNCCIJK_00372	JGJMHJCE_00198	PMEGOFBP_00172	MGIEHDEP_00209	CIJFOIOK_00171	IEDOJDGI_00189	FLLPLCIB_00606	JCCPDCOP_00668	LDCLEOAN_00172	MDKLELAN_00604	CHEBCLHG_00171	HPOBEEMN_00612
pdhB		Pyruvate dehydrogenase E1 component subunit beta	pdhB	dehydrogenase e1 component	pdhB	99	99	1	588	1078				1004	1004	1004	CPMPEIPG_00066	BJCMMOAH_00566	JOHDHNAO_00224	CJCEDOKP_00458	EFEJHPIM_00175	MJHJOMFM_00546	EMOBAPIA_00663	LCEEPAIL_00289	KKPAPPPE_00483	EKNCEEGM_00012	HDNGADJJ_00593	AHKMOKEP_00475	CGDPLPIB_00672	DAHDHGCJ_00135	ANOAGMCC_00342	ELAIBMPE_00723	ICDKJJMI_00368	FBGHDFNB_00176	BCMLLIFJ_00085	AMIJHECJ_00114	JDALFJNJ_00055	BBNCCIJK_00405	JGJMHJCE_00230	PMEGOFBP_00204	MGIEHDEP_00241	CIJFOIOK_00203	IEDOJDGI_00221	FLLPLCIB_00574	JCCPDCOP_00636	LDCLEOAN_00204	MDKLELAN_00572	CHEBCLHG_00203	HPOBEEMN_00580
group_2569		hypothetical protein	rpsR	Binds as a heterodimer with protein S6 to the central domain of the 16S rRNA, where it helps stabilize the platform of the 30S subunit	NA	99	99	1	588	1279				263	263	263	CPMPEIPG_00106	BJCMMOAH_00603	JOHDHNAO_00186	CJCEDOKP_00390	EFEJHPIM_00137	MJHJOMFM_00371	EMOBAPIA_00533	LCEEPAIL_00312	KKPAPPPE_00547	EKNCEEGM_00540	HDNGADJJ_00647	AHKMOKEP_00435	CGDPLPIB_00715	DAHDHGCJ_00094	ANOAGMCC_00305	ELAIBMPE_00526	ICDKJJMI_00707	FBGHDFNB_00132	BCMLLIFJ_00063	AMIJHECJ_00074	JDALFJNJ_00011	BBNCCIJK_00444	JGJMHJCE_00271	PMEGOFBP_00244	MGIEHDEP_00535	CIJFOIOK_00243	IEDOJDGI_00261	FLLPLCIB_00535	JCCPDCOP_00597	LDCLEOAN_00244	MDKLELAN_00534	CHEBCLHG_00243	HPOBEEMN_00542
yfiC		tRNA1(Val) (adenine(37)-N6)-methyltransferase	yabB	Methyltransferase small domain	NA	99	99	1	588	2856				770	770	770	CPMPEIPG_00191	BJCMMOAH_00740	JOHDHNAO_00074	CJCEDOKP_00091	EFEJHPIM_00615	MJHJOMFM_00280	EMOBAPIA_00586	LCEEPAIL_00076	KKPAPPPE_00218	EKNCEEGM_00324	HDNGADJJ_00511	AHKMOKEP_00295	CGDPLPIB_00093	DAHDHGCJ_00706	ANOAGMCC_00162	ELAIBMPE_00282	ICDKJJMI_00254	FBGHDFNB_00843	BCMLLIFJ_00555	AMIJHECJ_00696	JDALFJNJ_00402	BBNCCIJK_00575	JGJMHJCE_00407	PMEGOFBP_00377	MGIEHDEP_00479	CIJFOIOK_00375	IEDOJDGI_00394	FLLPLCIB_00380	JCCPDCOP_00499	LDCLEOAN_00377	MDKLELAN_00397	CHEBCLHG_00376	HPOBEEMN_00408
rsmH		Ribosomal RNA small subunit methyltransferase H	mraW	Specifically methylates the N4 position of cytidine in position 1402 (C1402) of 16S rRNA	NA	99	99	1	588	2859				890	890	890	CPMPEIPG_00194	BJCMMOAH_00737	JOHDHNAO_00071	CJCEDOKP_00094	EFEJHPIM_00618	MJHJOMFM_00283	EMOBAPIA_00583	LCEEPAIL_00079	KKPAPPPE_00215	EKNCEEGM_00321	HDNGADJJ_00514	AHKMOKEP_00298	CGDPLPIB_00090	DAHDHGCJ_00709	ANOAGMCC_00165	ELAIBMPE_00285	ICDKJJMI_00251	FBGHDFNB_00846	BCMLLIFJ_00552	AMIJHECJ_00699	JDALFJNJ_00405	BBNCCIJK_00572	JGJMHJCE_00404	PMEGOFBP_00374	MGIEHDEP_00482	CIJFOIOK_00372	IEDOJDGI_00391	FLLPLCIB_00383	JCCPDCOP_00502	LDCLEOAN_00374	MDKLELAN_00400	CHEBCLHG_00373	HPOBEEMN_00411
glpK		Glycerol kinase	glpK	Key enzyme in the regulation of glycerol uptake and metabolism. Catalyzes the phosphorylation of glycerol to yield sn- glycerol 3-phosphate	NA	99	99	1	588	799				1532	1535	1532	CPMPEIPG_00215	BJCMMOAH_00715	JOHDHNAO_00603	CJCEDOKP_00297	EFEJHPIM_00545	MJHJOMFM_00302	EMOBAPIA_00437	LCEEPAIL_00662	KKPAPPPE_00196	EKNCEEGM_00378	HDNGADJJ_00360	AHKMOKEP_00319	CGDPLPIB_00071	DAHDHGCJ_00728	ANOAGMCC_00574	ELAIBMPE_00306	ICDKJJMI_00230	FBGHDFNB_00016	BCMLLIFJ_00714	AMIJHECJ_00718	JDALFJNJ_00428	BBNCCIJK_00553	JGJMHJCE_00390	PMEGOFBP_00353	MGIEHDEP_00504	CIJFOIOK_00351	IEDOJDGI_00370	FLLPLCIB_00404	JCCPDCOP_00524	LDCLEOAN_00353	MDKLELAN_00422	CHEBCLHG_00352	HPOBEEMN_00430
araQ_1		L-arabinose transport system permease protein AraQ	ugpE	ABC transporter permease	NA	99	99	1	588	770				965	965	965	CPMPEIPG_00230	BJCMMOAH_00702	JOHDHNAO_00588	CJCEDOKP_00311	EFEJHPIM_00249	MJHJOMFM_00601	EMOBAPIA_00602	LCEEPAIL_00648	KKPAPPPE_00181	EKNCEEGM_00364	HDNGADJJ_00346	AHKMOKEP_00333	CGDPLPIB_00055	DAHDHGCJ_00007	ANOAGMCC_00561	ELAIBMPE_00319	ICDKJJMI_00217	FBGHDFNB_00032	BCMLLIFJ_00728	AMIJHECJ_00732	JDALFJNJ_00442	BBNCCIJK_00539	JGJMHJCE_00364	PMEGOFBP_00339	MGIEHDEP_00174	CIJFOIOK_00337	IEDOJDGI_00356	FLLPLCIB_00439	JCCPDCOP_00538	LDCLEOAN_00339	MDKLELAN_00437	CHEBCLHG_00338	HPOBEEMN_00445
oppC		hypothetical protein	oppC-2	permease	NA	99	99	1	588	686				716	1157	1152	CPMPEIPG_00245	BJCMMOAH_00685	JOHDHNAO_00575	CJCEDOKP_00326	EFEJHPIM_00261	MJHJOMFM_00590	EMOBAPIA_00453	LCEEPAIL_00414	KKPAPPPE_00645	EKNCEEGM_00121	HDNGADJJ_00164	AHKMOKEP_00349	CGDPLPIB_00043	DAHDHGCJ_00020	ANOAGMCC_00822	ELAIBMPE_00337	ICDKJJMI_00413	FBGHDFNB_00052	BCMLLIFJ_00134	AMIJHECJ_00007	JDALFJNJ_00370	BBNCCIJK_00523	JGJMHJCE_00346	PMEGOFBP_00324	MGIEHDEP_00269	CIJFOIOK_00322	IEDOJDGI_00341	FLLPLCIB_00457	JCCPDCOP_00553	LDCLEOAN_00324	MDKLELAN_00457	CHEBCLHG_00323	HPOBEEMN_00465
group_2587		hypothetical protein	NA	NA	NA	99	99	1	588	646				1775	1775	1775	CPMPEIPG_00264	BJCMMOAH_00663	JOHDHNAO_00133	CJCEDOKP_00345	EFEJHPIM_00322	MJHJOMFM_00578	EMOBAPIA_00405	LCEEPAIL_00275	KKPAPPPE_00150	EKNCEEGM_00140	HDNGADJJ_00183	AHKMOKEP_00371	CGDPLPIB_00024	DAHDHGCJ_00039	ANOAGMCC_00484	ELAIBMPE_00619	ICDKJJMI_00392	FBGHDFNB_00072	BCMLLIFJ_00155	AMIJHECJ_00027	JDALFJNJ_00706	BBNCCIJK_00503	JGJMHJCE_00317	PMEGOFBP_00288	MGIEHDEP_00303	CIJFOIOK_00286	IEDOJDGI_00305	FLLPLCIB_00478	JCCPDCOP_00712	LDCLEOAN_00288	MDKLELAN_00477	CHEBCLHG_00287	HPOBEEMN_00485
pepA		cytosol aminopeptidase	pepA	Belongs to the peptidase M17 family	NA	99	99	1	588	638				791	1382	1367	CPMPEIPG_00270	BJCMMOAH_00657	JOHDHNAO_00139	CJCEDOKP_00351	EFEJHPIM_00316	MJHJOMFM_00584	EMOBAPIA_00399	LCEEPAIL_00269	KKPAPPPE_00144	EKNCEEGM_00146	HDNGADJJ_00189	AHKMOKEP_00377	CGDPLPIB_00018	DAHDHGCJ_00045	ANOAGMCC_00478	ELAIBMPE_00613	ICDKJJMI_00386	FBGHDFNB_00078	BCMLLIFJ_00161	AMIJHECJ_00033	JDALFJNJ_00712	BBNCCIJK_00497	JGJMHJCE_00323	PMEGOFBP_00294	MGIEHDEP_00297	CIJFOIOK_00292	IEDOJDGI_00311	FLLPLCIB_00484	JCCPDCOP_00706	LDCLEOAN_00294	MDKLELAN_00483	CHEBCLHG_00293	HPOBEEMN_00491
ackA		Acetate kinase	ackA	Catalyzes the formation of acetyl phosphate from acetate and ATP. Can also catalyze the reverse reaction	NA	99	99	1	588	1406				1205	1205	1205	CPMPEIPG_00301	BJCMMOAH_00021	JOHDHNAO_00680	CJCEDOKP_00067	EFEJHPIM_00717	MJHJOMFM_00717	EMOBAPIA_00267	LCEEPAIL_00714	KKPAPPPE_00622	EKNCEEGM_00629	HDNGADJJ_00669	AHKMOKEP_00220	CGDPLPIB_00164	DAHDHGCJ_00631	ANOAGMCC_00591	ELAIBMPE_00730	ICDKJJMI_00288	FBGHDFNB_00769	BCMLLIFJ_00501	AMIJHECJ_00640	JDALFJNJ_00145	BBNCCIJK_00629	JGJMHJCE_00458	PMEGOFBP_00438	MGIEHDEP_00637	CIJFOIOK_00438	IEDOJDGI_00458	FLLPLCIB_00318	JCCPDCOP_00438	LDCLEOAN_00439	MDKLELAN_00328	CHEBCLHG_00441	HPOBEEMN_00330
hit		Protein hit	hit	COG0537 Diadenosine tetraphosphate (Ap4A) hydrolase and other HIT family hydrolases	NA	99	99	1	588	1440				335	335	335	CPMPEIPG_00307	BJCMMOAH_00034	JOHDHNAO_00096	CJCEDOKP_00079	EFEJHPIM_00123	MJHJOMFM_00359	EMOBAPIA_00688	LCEEPAIL_00440	KKPAPPPE_00155	EKNCEEGM_00445	HDNGADJJ_00607	AHKMOKEP_00214	CGDPLPIB_00170	DAHDHGCJ_00626	ANOAGMCC_00585	ELAIBMPE_00656	ICDKJJMI_00294	FBGHDFNB_00757	BCMLLIFJ_00681	AMIJHECJ_00632	JDALFJNJ_00737	BBNCCIJK_00640	JGJMHJCE_00467	PMEGOFBP_00447	MGIEHDEP_00644	CIJFOIOK_00447	IEDOJDGI_00467	FLLPLCIB_00308	JCCPDCOP_00430	LDCLEOAN_00448	MDKLELAN_00320	CHEBCLHG_00450	HPOBEEMN_00321
group_2597		hypothetical protein	NA	NA	NA	99	99	1	588	1486				470	470	470	CPMPEIPG_00325	BJCMMOAH_00050	JOHDHNAO_00011	CJCEDOKP_00703	EFEJHPIM_00106	MJHJOMFM_00343	EMOBAPIA_00346	LCEEPAIL_00145	KKPAPPPE_00171	EKNCEEGM_00568	HDNGADJJ_00452	AHKMOKEP_00192	CGDPLPIB_00185	DAHDHGCJ_00609	ANOAGMCC_00695	ELAIBMPE_00639	ICDKJJMI_00310	FBGHDFNB_00720	BCMLLIFJ_00199	AMIJHECJ_00616	JDALFJNJ_00752	BBNCCIJK_00656	JGJMHJCE_00483	PMEGOFBP_00463	MGIEHDEP_00758	CIJFOIOK_00463	IEDOJDGI_00483	FLLPLCIB_00293	JCCPDCOP_00415	LDCLEOAN_00464	MDKLELAN_00304	CHEBCLHG_00466	HPOBEEMN_00305
pyrG		CTP synthase	pyrG	Catalyzes the ATP-dependent amination of UTP to CTP with either L-glutamine or ammonia as the source of nitrogen	NA	99	99	1	588	2620				1598	1604	1603	CPMPEIPG_00393	BJCMMOAH_00131	JOHDHNAO_00295	CJCEDOKP_00597	EFEJHPIM_00678	MJHJOMFM_00202	EMOBAPIA_00092	LCEEPAIL_00633	KKPAPPPE_00030	EKNCEEGM_00404	HDNGADJJ_00314	AHKMOKEP_00113	CGDPLPIB_00255	DAHDHGCJ_00535	ANOAGMCC_00399	ELAIBMPE_00066	ICDKJJMI_00169	FBGHDFNB_00641	BCMLLIFJ_00568	AMIJHECJ_00536	JDALFJNJ_00357	BBNCCIJK_00001	JGJMHJCE_00563	PMEGOFBP_00538	MGIEHDEP_00042	CIJFOIOK_00537	IEDOJDGI_00558	FLLPLCIB_00197	JCCPDCOP_00339	LDCLEOAN_00539	MDKLELAN_00226	CHEBCLHG_00541	HPOBEEMN_00229
ecfA2		Energy-coupling factor transporter ATP-binding protein EcfA2	cbiO2	ATP-binding (A) component of a common energy-coupling factor (ECF) ABC-transporter complex. Unlike classic ABC transporters this ECF transporter provides the energy necessary to transport a number of different substrates	NA	99	99	1	588	2597				905	905	905	CPMPEIPG_00407	BJCMMOAH_00143	JOHDHNAO_00282	CJCEDOKP_00609	EFEJHPIM_00481	MJHJOMFM_00245	EMOBAPIA_00394	LCEEPAIL_00262	KKPAPPPE_00042	EKNCEEGM_00104	HDNGADJJ_00302	AHKMOKEP_00101	CGDPLPIB_00267	DAHDHGCJ_00523	ANOAGMCC_00411	ELAIBMPE_00078	ICDKJJMI_00157	FBGHDFNB_00627	BCMLLIFJ_00326	AMIJHECJ_00524	JDALFJNJ_00129	BBNCCIJK_00013	JGJMHJCE_00576	PMEGOFBP_00551	MGIEHDEP_00029	CIJFOIOK_00550	IEDOJDGI_00571	FLLPLCIB_00184	JCCPDCOP_00326	LDCLEOAN_00552	MDKLELAN_00213	CHEBCLHG_00554	HPOBEEMN_00216
group_2608		hypothetical protein	NA	NA	NA	99	99	1	588	2399				551	560	551	CPMPEIPG_00438	BJCMMOAH_00174	JOHDHNAO_00685	CJCEDOKP_00640	EFEJHPIM_00327	MJHJOMFM_00090	EMOBAPIA_00225	LCEEPAIL_00231	KKPAPPPE_00275	EKNCEEGM_00073	HDNGADJJ_00106	AHKMOKEP_00068	CGDPLPIB_00298	DAHDHGCJ_00490	ANOAGMCC_00443	ELAIBMPE_00109	ICDKJJMI_00126	FBGHDFNB_00593	BCMLLIFJ_00357	AMIJHECJ_00493	JDALFJNJ_00178	BBNCCIJK_00045	JGJMHJCE_00610	PMEGOFBP_00582	MGIEHDEP_00718	CIJFOIOK_00581	IEDOJDGI_00602	FLLPLCIB_00152	JCCPDCOP_00295	LDCLEOAN_00583	MDKLELAN_00179	CHEBCLHG_00585	HPOBEEMN_00182
map		Methionine aminopeptidase 1	map	Methionine aminopeptidase	NA	99	99	1	588	2372				752	752	752	CPMPEIPG_00470	BJCMMOAH_00195	JOHDHNAO_00706	CJCEDOKP_00152	EFEJHPIM_00528	MJHJOMFM_00114	EMOBAPIA_00201	LCEEPAIL_00563	KKPAPPPE_00296	EKNCEEGM_00464	HDNGADJJ_00083	AHKMOKEP_00047	CGDPLPIB_00321	DAHDHGCJ_00469	ANOAGMCC_00662	ELAIBMPE_00242	ICDKJJMI_00575	FBGHDFNB_00570	BCMLLIFJ_00536	AMIJHECJ_00474	JDALFJNJ_00196	BBNCCIJK_00072	JGJMHJCE_00631	PMEGOFBP_00602	MGIEHDEP_00603	CIJFOIOK_00601	IEDOJDGI_00622	FLLPLCIB_00657	JCCPDCOP_00275	LDCLEOAN_00603	MDKLELAN_00653	CHEBCLHG_00605	HPOBEEMN_00660
secY		Protein translocase subunit SecY	secY	The central subunit of the protein translocation channel SecYEG. Consists of two halves formed by TMs 1-5 and 6-10. These two domains form a lateral gate at the front which open onto the bilayer between TMs 2 and 7, and are clamped together by SecE at the back. The channel is closed by both a pore ring composed of hydrophobic SecY resides and a short helix (helix 2A) on the extracellular side of …	NA	99	99	1	588	2370				1421	1421	1421	CPMPEIPG_00472	BJCMMOAH_00197	JOHDHNAO_00708	CJCEDOKP_00150	EFEJHPIM_00526	MJHJOMFM_00116	EMOBAPIA_00199	LCEEPAIL_00565	KKPAPPPE_00298	EKNCEEGM_00466	HDNGADJJ_00081	AHKMOKEP_00045	CGDPLPIB_00323	DAHDHGCJ_00467	ANOAGMCC_00660	ELAIBMPE_00240	ICDKJJMI_00573	FBGHDFNB_00568	BCMLLIFJ_00534	AMIJHECJ_00472	JDALFJNJ_00198	BBNCCIJK_00074	JGJMHJCE_00633	PMEGOFBP_00604	MGIEHDEP_00601	CIJFOIOK_00603	IEDOJDGI_00624	FLLPLCIB_00659	JCCPDCOP_00273	LDCLEOAN_00605	MDKLELAN_00655	CHEBCLHG_00607	HPOBEEMN_00662
rpsH		30S ribosomal protein S8	rpsH	One of the primary rRNA binding proteins, it binds directly to 16S rRNA central domain where it helps coordinate assembly of the platform of the 30S subunit	NA	99	99	1	588	2365				395	395	395	CPMPEIPG_00477	BJCMMOAH_00202	JOHDHNAO_00713	CJCEDOKP_00145	EFEJHPIM_00521	MJHJOMFM_00121	EMOBAPIA_00194	LCEEPAIL_00570	KKPAPPPE_00303	EKNCEEGM_00471	HDNGADJJ_00076	AHKMOKEP_00040	CGDPLPIB_00328	DAHDHGCJ_00462	ANOAGMCC_00655	ELAIBMPE_00235	ICDKJJMI_00568	FBGHDFNB_00563	BCMLLIFJ_00529	AMIJHECJ_00467	JDALFJNJ_00203	BBNCCIJK_00079	JGJMHJCE_00638	PMEGOFBP_00609	MGIEHDEP_00596	CIJFOIOK_00608	IEDOJDGI_00629	FLLPLCIB_00664	JCCPDCOP_00268	LDCLEOAN_00610	MDKLELAN_00660	CHEBCLHG_00612	HPOBEEMN_00667
rplE		50S ribosomal protein L5	rplE	This is 1 of the proteins that binds and probably mediates the attachment of the 5S RNA into the large ribosomal subunit, where it forms part of the central protuberance. In the 70S ribosome it contacts protein S13 of the 30S subunit (bridge B1b), connecting the 2 subunits	NA	99	99	1	588	2363				299	545	540	CPMPEIPG_00479	BJCMMOAH_00204	JOHDHNAO_00715	CJCEDOKP_00143	EFEJHPIM_00519	MJHJOMFM_00123	EMOBAPIA_00192	LCEEPAIL_00572	KKPAPPPE_00305	EKNCEEGM_00473	HDNGADJJ_00074	AHKMOKEP_00038	CGDPLPIB_00330	DAHDHGCJ_00460	ANOAGMCC_00653	ELAIBMPE_00233	ICDKJJMI_00566	FBGHDFNB_00561	BCMLLIFJ_00527	AMIJHECJ_00465	JDALFJNJ_00205	BBNCCIJK_00081	JGJMHJCE_00640	PMEGOFBP_00611	MGIEHDEP_00594	CIJFOIOK_00610	IEDOJDGI_00631	FLLPLCIB_00666	JCCPDCOP_00266	LDCLEOAN_00612	MDKLELAN_00662	CHEBCLHG_00614	HPOBEEMN_00669
dnaN		Beta sliding clamp	dnaN	Confers DNA tethering and processivity to DNA polymerases and other proteins. Acts as a clamp, forming a ring around DNA (a reaction catalyzed by the clamp-loading complex) which diffuses in an ATP-independent manner freely and bidirectionally along dsDNA. Initially characterized for its ability to contact the catalytic subunit of DNA polymerase III (Pol III), a complex, multichain enzyme respons…	NA	99	99	1	588	269				1136	1136	1136	CPMPEIPG_00596	BJCMMOAH_00361	JOHDHNAO_00645	CJCEDOKP_00491	EFEJHPIM_00064	MJHJOMFM_00015	EMOBAPIA_00044	LCEEPAIL_00401	KKPAPPPE_00260	EKNCEEGM_00257	HDNGADJJ_00260	AHKMOKEP_00691	CGDPLPIB_00459	DAHDHGCJ_00339	ANOAGMCC_00196	ELAIBMPE_00479	ICDKJJMI_00027	FBGHDFNB_00409	BCMLLIFJ_00276	AMIJHECJ_00319	JDALFJNJ_00651	BBNCCIJK_00205	JGJMHJCE_00002	PMEGOFBP_00002	MGIEHDEP_00428	CIJFOIOK_00002	IEDOJDGI_00002	FLLPLCIB_00002	JCCPDCOP_00132	LDCLEOAN_00002	MDKLELAN_00002	CHEBCLHG_00002	HPOBEEMN_00002
mnmG		tRNA uridine 5-carboxymethylaminomethyl modification enzyme MnmG	gidA	NAD-binding protein involved in the addition of a carboxymethylaminomethyl (cmnm) group at the wobble position (U34) of certain tRNAs, forming tRNA-cmnm(5)s(2)U34	NA	99	99	1	588	270				1859	1859	1859	CPMPEIPG_00597	BJCMMOAH_00362	JOHDHNAO_00644	CJCEDOKP_00492	EFEJHPIM_00063	MJHJOMFM_00016	EMOBAPIA_00043	LCEEPAIL_00400	KKPAPPPE_00259	EKNCEEGM_00256	HDNGADJJ_00259	AHKMOKEP_00690	CGDPLPIB_00460	DAHDHGCJ_00338	ANOAGMCC_00197	ELAIBMPE_00478	ICDKJJMI_00026	FBGHDFNB_00408	BCMLLIFJ_00275	AMIJHECJ_00318	JDALFJNJ_00652	BBNCCIJK_00206	JGJMHJCE_00003	PMEGOFBP_00003	MGIEHDEP_00429	CIJFOIOK_00003	IEDOJDGI_00003	FLLPLCIB_00003	JCCPDCOP_00131	LDCLEOAN_00003	MDKLELAN_00003	CHEBCLHG_00003	HPOBEEMN_00003
trxB		Thioredoxin reductase	trxB	Belongs to the class-II pyridine nucleotide-disulfide oxidoreductase family	NA	99	99	1	588	3668				917	917	917	CPMPEIPG_00635	BJCMMOAH_00396	JOHDHNAO_00427	CJCEDOKP_00196	EFEJHPIM_00027	MJHJOMFM_00049	EMOBAPIA_00007	LCEEPAIL_00367	KKPAPPPE_00607	EKNCEEGM_00603	HDNGADJJ_00200	AHKMOKEP_00652	CGDPLPIB_00497	DAHDHGCJ_00305	ANOAGMCC_00232	ELAIBMPE_00685	ICDKJJMI_00504	FBGHDFNB_00370	BCMLLIFJ_00613	AMIJHECJ_00280	JDALFJNJ_00691	BBNCCIJK_00243	JGJMHJCE_00038	PMEGOFBP_00041	MGIEHDEP_00464	CIJFOIOK_00041	IEDOJDGI_00041	FLLPLCIB_00040	JCCPDCOP_00093	LDCLEOAN_00041	MDKLELAN_00038	CHEBCLHG_00041	HPOBEEMN_00038
rplK		50S ribosomal protein L11	rplK	Forms part of the ribosomal stalk which helps the ribosome interact with GTP-bound translation factors	NA	99	99	1	588	3656				443	443	443	CPMPEIPG_00641	BJCMMOAH_00402	JOHDHNAO_00433	CJCEDOKP_00202	EFEJHPIM_00021	MJHJOMFM_00055	EMOBAPIA_00474	LCEEPAIL_00111	KKPAPPPE_00450	EKNCEEGM_00166	HDNGADJJ_00206	AHKMOKEP_00646	CGDPLPIB_00505	DAHDHGCJ_00299	ANOAGMCC_00238	ELAIBMPE_00679	ICDKJJMI_00498	FBGHDFNB_00363	BCMLLIFJ_00472	AMIJHECJ_00274	JDALFJNJ_00769	BBNCCIJK_00249	JGJMHJCE_00045	PMEGOFBP_00047	MGIEHDEP_00736	CIJFOIOK_00047	IEDOJDGI_00047	FLLPLCIB_00046	JCCPDCOP_00087	LDCLEOAN_00047	MDKLELAN_00044	CHEBCLHG_00047	HPOBEEMN_00044
rplT		50S ribosomal protein L20	rplT	Binds directly to 23S ribosomal RNA and is necessary for the in vitro assembly process of the 50S ribosomal subunit. It is not involved in the protein synthesizing functions of that subunit	NA	99	99	1	588	3514				356	356	356	CPMPEIPG_00675	BJCMMOAH_00437	JOHDHNAO_00466	CJCEDOKP_00232	EFEJHPIM_00563	MJHJOMFM_00085	EMOBAPIA_00573	LCEEPAIL_00508	KKPAPPPE_00363	EKNCEEGM_00196	HDNGADJJ_00241	AHKMOKEP_00615	CGDPLPIB_00535	DAHDHGCJ_00269	ANOAGMCC_00271	ELAIBMPE_00542	ICDKJJMI_00468	FBGHDFNB_00324	BCMLLIFJ_00393	AMIJHECJ_00240	JDALFJNJ_00802	BBNCCIJK_00279	JGJMHJCE_00081	PMEGOFBP_00080	MGIEHDEP_00383	CIJFOIOK_00079	IEDOJDGI_00079	FLLPLCIB_00077	JCCPDCOP_00055	LDCLEOAN_00080	MDKLELAN_00076	CHEBCLHG_00079	HPOBEEMN_00076
infB		Translation initiation factor IF-2	infB	One of the essential components for the initiation of protein synthesis. Protects formylmethionyl-tRNA from spontaneous hydrolysis and promotes its binding to the 30S ribosomal subunits. Also involved in the hydrolysis of GTP during the formation of the 70S ribosomal complex	NA	99	99	1	588	999				1799	1799	1799	CPMPEIPG_00014	BJCMMOAH_00513	JOHDHNAO_00389	CJCEDOKP_00012	EFEJHPIM_00268	MJHJOMFM_00147	EMOBAPIA_00112	LCEEPAIL_00011	KKPAPPPE_00570	EKNCEEGM_00670	HDNGADJJ_00049	AHKMOKEP_00537	CGDPLPIB_00618	DAHDHGCJ_00188	ANOAGMCC_00034	ELAIBMPE_00372	ICDKJJMI_00614	FBGHDFNB_00233	BCMLLIFJ_00618	AMIJHECJ_00168	JDALFJNJ_00510	BBNCCIJK_00352	JGJMHJCE_00177	PMEGOFBP_00151	MGIEHDEP_00188	CIJFOIOK_00150	IEDOJDGI_00168	FLLPLCIB_00627	JCCPDCOP_00689	LDCLEOAN_00151	MDKLELAN_00625	CHEBCLHG_00150	HPOBEEMN_00633
pdhA		Pyruvate dehydrogenase E1 component subunit alpha	pdhA	pyruvate dehydrogenase e1 component, alpha subunit	NA	99	99	1	588	1079				1124	1124	1124	CPMPEIPG_00067	BJCMMOAH_00567	JOHDHNAO_00223	CJCEDOKP_00459	EFEJHPIM_00174	MJHJOMFM_00547	EMOBAPIA_00664	LCEEPAIL_00288	KKPAPPPE_00484	EKNCEEGM_00011	HDNGADJJ_00592	AHKMOKEP_00474	CGDPLPIB_00673	DAHDHGCJ_00134	ANOAGMCC_00341	ELAIBMPE_00722	ICDKJJMI_00369	FBGHDFNB_00175	BCMLLIFJ_00086	AMIJHECJ_00113	JDALFJNJ_00054	BBNCCIJK_00406	JGJMHJCE_00231	PMEGOFBP_00205	MGIEHDEP_00242	CIJFOIOK_00204	IEDOJDGI_00222	FLLPLCIB_00573	JCCPDCOP_00635	LDCLEOAN_00205	MDKLELAN_00571	CHEBCLHG_00204	HPOBEEMN_00579
apt		Adenine phosphoribosyltransferase	apt	Catalyzes a salvage reaction resulting in the formation of AMP, that is energically less costly than de novo synthesis	NA	99	99	1	588	1080				515	515	515	CPMPEIPG_00068	BJCMMOAH_00568	JOHDHNAO_00222	CJCEDOKP_00460	EFEJHPIM_00173	MJHJOMFM_00548	EMOBAPIA_00665	LCEEPAIL_00287	KKPAPPPE_00485	EKNCEEGM_00010	HDNGADJJ_00591	AHKMOKEP_00473	CGDPLPIB_00674	DAHDHGCJ_00133	ANOAGMCC_00340	ELAIBMPE_00721	ICDKJJMI_00370	FBGHDFNB_00174	BCMLLIFJ_00087	AMIJHECJ_00112	JDALFJNJ_00053	BBNCCIJK_00407	JGJMHJCE_00232	PMEGOFBP_00206	MGIEHDEP_00243	CIJFOIOK_00205	IEDOJDGI_00223	FLLPLCIB_00572	JCCPDCOP_00634	LDCLEOAN_00206	MDKLELAN_00570	CHEBCLHG_00205	HPOBEEMN_00578
rpsG		30S ribosomal protein S7	rpsG	One of the primary rRNA binding proteins, it binds directly to 16S rRNA where it nucleates assembly of the head domain of the 30S subunit. Is located at the subunit interface close to the decoding center, probably blocks exit of the E-site tRNA	NA	99	99	1	588	1295				470	470	470	CPMPEIPG_00094	BJCMMOAH_00594	JOHDHNAO_00196	CJCEDOKP_00377	EFEJHPIM_00147	MJHJOMFM_00361	EMOBAPIA_00544	LCEEPAIL_00321	KKPAPPPE_00557	EKNCEEGM_00527	HDNGADJJ_00643	AHKMOKEP_00446	CGDPLPIB_00701	DAHDHGCJ_00105	ANOAGMCC_00314	ELAIBMPE_00693	ICDKJJMI_00646	FBGHDFNB_00145	BCMLLIFJ_00072	AMIJHECJ_00084	JDALFJNJ_00002	BBNCCIJK_00434	JGJMHJCE_00261	PMEGOFBP_00234	MGIEHDEP_00525	CIJFOIOK_00233	IEDOJDGI_00251	FLLPLCIB_00545	JCCPDCOP_00607	LDCLEOAN_00234	MDKLELAN_00544	CHEBCLHG_00233	HPOBEEMN_00552
ymdB		Putative phosphatase/phosphodiesterase MPN_349	ymdB	YmdB-like protein	NA	99	99	1	588	1285				797	812	797	CPMPEIPG_00102	BJCMMOAH_00601	JOHDHNAO_00188	CJCEDOKP_00386	EFEJHPIM_00139	MJHJOMFM_00369	EMOBAPIA_00535	LCEEPAIL_00314	KKPAPPPE_00549	EKNCEEGM_00536	HDNGADJJ_00635	AHKMOKEP_00438	CGDPLPIB_00711	DAHDHGCJ_00097	ANOAGMCC_00307	ELAIBMPE_00530	ICDKJJMI_00719	FBGHDFNB_00134	BCMLLIFJ_00065	AMIJHECJ_00076	JDALFJNJ_00009	BBNCCIJK_00442	JGJMHJCE_00269	PMEGOFBP_00242	MGIEHDEP_00533	CIJFOIOK_00241	IEDOJDGI_00259	FLLPLCIB_00537	JCCPDCOP_00599	LDCLEOAN_00242	MDKLELAN_00536	CHEBCLHG_00241	HPOBEEMN_00544
deoD		Purine nucleoside phosphorylase DeoD-type	deoD	Purine-nucleoside phosphorylase	NA	99	99	1	588	1264				698	698	698	CPMPEIPG_00122	BJCMMOAH_00617	JOHDHNAO_00172	CJCEDOKP_00404	EFEJHPIM_00602	MJHJOMFM_00385	EMOBAPIA_00713	LCEEPAIL_00426	KKPAPPPE_00507	EKNCEEGM_00521	HDNGADJJ_00695	AHKMOKEP_00421	CGDPLPIB_00729	DAHDHGCJ_00080	ANOAGMCC_00291	ELAIBMPE_00511	ICDKJJMI_00687	FBGHDFNB_00118	BCMLLIFJ_00049	AMIJHECJ_00060	JDALFJNJ_00025	BBNCCIJK_00458	JGJMHJCE_00285	PMEGOFBP_00258	MGIEHDEP_00549	CIJFOIOK_00256	IEDOJDGI_00275	FLLPLCIB_00521	JCCPDCOP_00582	LDCLEOAN_00258	MDKLELAN_00520	CHEBCLHG_00257	HPOBEEMN_00528
ftsZ		Cell division protein FtsZ	ftsZ	Essential cell division protein that forms a contractile ring structure (Z ring) at the future cell division site. The regulation of the ring assembly controls the timing and the location of cell division. One of the functions of the FtsZ ring is to recruit other cell division proteins to the septum to produce a new cell wall between the dividing cells. Binds GTP and shows GTPase activity	NA	99	99	1	588	2858				980	980	980	CPMPEIPG_00193	BJCMMOAH_00738	JOHDHNAO_00072	CJCEDOKP_00093	EFEJHPIM_00617	MJHJOMFM_00282	EMOBAPIA_00584	LCEEPAIL_00078	KKPAPPPE_00216	EKNCEEGM_00322	HDNGADJJ_00513	AHKMOKEP_00297	CGDPLPIB_00091	DAHDHGCJ_00708	ANOAGMCC_00164	ELAIBMPE_00284	ICDKJJMI_00252	FBGHDFNB_00845	BCMLLIFJ_00553	AMIJHECJ_00698	JDALFJNJ_00404	BBNCCIJK_00573	JGJMHJCE_00405	PMEGOFBP_00375	MGIEHDEP_00481	CIJFOIOK_00373	IEDOJDGI_00392	FLLPLCIB_00382	JCCPDCOP_00501	LDCLEOAN_00375	MDKLELAN_00399	CHEBCLHG_00374	HPOBEEMN_00410
mraZ		Transcriptional regulator MraZ	mraZ	Belongs to the MraZ family	NA	99	99	1	588	2860				440	440	440	CPMPEIPG_00195	BJCMMOAH_00736	JOHDHNAO_00070	CJCEDOKP_00095	EFEJHPIM_00619	MJHJOMFM_00284	EMOBAPIA_00582	LCEEPAIL_00080	KKPAPPPE_00214	EKNCEEGM_00320	HDNGADJJ_00515	AHKMOKEP_00299	CGDPLPIB_00089	DAHDHGCJ_00710	ANOAGMCC_00166	ELAIBMPE_00286	ICDKJJMI_00250	FBGHDFNB_00847	BCMLLIFJ_00551	AMIJHECJ_00700	JDALFJNJ_00406	BBNCCIJK_00571	JGJMHJCE_00403	PMEGOFBP_00373	MGIEHDEP_00483	CIJFOIOK_00371	IEDOJDGI_00390	FLLPLCIB_00384	JCCPDCOP_00503	LDCLEOAN_00373	MDKLELAN_00401	CHEBCLHG_00372	HPOBEEMN_00412
group_2745		hypothetical protein	NA	NA	NA	99	99	1	588	2875				302	302	302	CPMPEIPG_00203	BJCMMOAH_00727	JOHDHNAO_00613	CJCEDOKP_00103	EFEJHPIM_00535	MJHJOMFM_00292	EMOBAPIA_00427	LCEEPAIL_00672	KKPAPPPE_00206	EKNCEEGM_00312	HDNGADJJ_00370	AHKMOKEP_00307	CGDPLPIB_00081	DAHDHGCJ_00718	ANOAGMCC_00174	ELAIBMPE_00294	ICDKJJMI_00242	FBGHDFNB_00857	BCMLLIFJ_00175	AMIJHECJ_00708	JDALFJNJ_00414	BBNCCIJK_00563	JGJMHJCE_00376	PMEGOFBP_00365	MGIEHDEP_00491	CIJFOIOK_00363	IEDOJDGI_00382	FLLPLCIB_00392	JCCPDCOP_00511	LDCLEOAN_00365	MDKLELAN_00409	CHEBCLHG_00364	HPOBEEMN_00420
group_2746		hypothetical protein	NA	NA	NA	99	99	1	588	2877				3194	3194	3194	CPMPEIPG_00205	BJCMMOAH_00725	JOHDHNAO_00611	CJCEDOKP_00105	EFEJHPIM_00537	MJHJOMFM_00294	EMOBAPIA_00429	LCEEPAIL_00670	KKPAPPPE_00204	EKNCEEGM_00310	HDNGADJJ_00368	AHKMOKEP_00309	CGDPLPIB_00079	DAHDHGCJ_00720	ANOAGMCC_00176	ELAIBMPE_00296	ICDKJJMI_00240	FBGHDFNB_00859	BCMLLIFJ_00177	AMIJHECJ_00710	JDALFJNJ_00416	BBNCCIJK_00561	JGJMHJCE_00378	PMEGOFBP_00363	MGIEHDEP_00493	CIJFOIOK_00361	IEDOJDGI_00380	FLLPLCIB_00394	JCCPDCOP_00513	LDCLEOAN_00363	MDKLELAN_00411	CHEBCLHG_00362	HPOBEEMN_00422
thrS		Threonine--tRNA ligase	thrS	Catalyzes the attachment of threonine to tRNA(Thr) in a two-step reaction L-threonine is first activated by ATP to form Thr-AMP and then transferred to the acceptor end of tRNA(Thr)	NA	99	99	1	588	2880				1739	1739	1739	CPMPEIPG_00208	BJCMMOAH_00722	JOHDHNAO_00608	CJCEDOKP_00108	EFEJHPIM_00540	MJHJOMFM_00297	EMOBAPIA_00432	LCEEPAIL_00667	KKPAPPPE_00201	EKNCEEGM_00307	HDNGADJJ_00365	AHKMOKEP_00312	CGDPLPIB_00076	DAHDHGCJ_00723	ANOAGMCC_00179	ELAIBMPE_00299	ICDKJJMI_00237	FBGHDFNB_00862	BCMLLIFJ_00180	AMIJHECJ_00713	JDALFJNJ_00419	BBNCCIJK_00558	JGJMHJCE_00381	PMEGOFBP_00360	MGIEHDEP_00496	CIJFOIOK_00358	IEDOJDGI_00377	FLLPLCIB_00397	JCCPDCOP_00516	LDCLEOAN_00360	MDKLELAN_00414	CHEBCLHG_00359	HPOBEEMN_00425
araD		L-ribulose-5-phosphate 4-epimerase AraD	araD	Class II Aldolase and Adducin N-terminal domain	NA	99	99	1	588	679				722	728	722	CPMPEIPG_00250	BJCMMOAH_00680	JOHDHNAO_00570	CJCEDOKP_00331	EFEJHPIM_00266	MJHJOMFM_00595	EMOBAPIA_00448	LCEEPAIL_00331	KKPAPPPE_00674	EKNCEEGM_00126	HDNGADJJ_00169	AHKMOKEP_00356	CGDPLPIB_00038	DAHDHGCJ_00025	ANOAGMCC_00677	ELAIBMPE_00342	ICDKJJMI_00408	FBGHDFNB_00058	BCMLLIFJ_00140	AMIJHECJ_00013	JDALFJNJ_00734	BBNCCIJK_00518	JGJMHJCE_00340	PMEGOFBP_00317	MGIEHDEP_00275	CIJFOIOK_00315	IEDOJDGI_00334	FLLPLCIB_00463	JCCPDCOP_00560	LDCLEOAN_00317	MDKLELAN_00463	CHEBCLHG_00316	HPOBEEMN_00471
ptsI		Phosphoenolpyruvate-protein phosphotransferase	ptsI	General (non sugar-specific) component of the phosphoenolpyruvate-dependent sugar phosphotransferase system (sugar PTS). This major carbohydrate active-transport system catalyzes the phosphorylation of incoming sugar substrates concomitantly with their translocation across the cell membrane. Enzyme I transfers the phosphoryl group from phosphoenolpyruvate (PEP) to the phosphoryl carrier protein (…	NA	99	99	1	588	653				1736	1736	1736	CPMPEIPG_00262	BJCMMOAH_00665	JOHDHNAO_00131	CJCEDOKP_00343	EFEJHPIM_00324	MJHJOMFM_00576	EMOBAPIA_00407	LCEEPAIL_00277	KKPAPPPE_00152	EKNCEEGM_00138	HDNGADJJ_00181	AHKMOKEP_00369	CGDPLPIB_00026	DAHDHGCJ_00037	ANOAGMCC_00486	ELAIBMPE_00621	ICDKJJMI_00394	FBGHDFNB_00070	BCMLLIFJ_00153	AMIJHECJ_00025	JDALFJNJ_00704	BBNCCIJK_00505	JGJMHJCE_00315	PMEGOFBP_00286	MGIEHDEP_00305	CIJFOIOK_00284	IEDOJDGI_00303	FLLPLCIB_00476	JCCPDCOP_00714	LDCLEOAN_00286	MDKLELAN_00475	CHEBCLHG_00285	HPOBEEMN_00483
group_2753		hypothetical protein	NA	NA	NA	99	99	1	588	1442				2108	2108	2108	CPMPEIPG_00309	BJCMMOAH_00036	JOHDHNAO_00098	CJCEDOKP_00077	EFEJHPIM_00121	MJHJOMFM_00357	EMOBAPIA_00686	LCEEPAIL_00442	KKPAPPPE_00157	EKNCEEGM_00447	HDNGADJJ_00609	AHKMOKEP_00212	CGDPLPIB_00172	DAHDHGCJ_00624	ANOAGMCC_00583	ELAIBMPE_00654	ICDKJJMI_00296	FBGHDFNB_00755	BCMLLIFJ_00683	AMIJHECJ_00630	JDALFJNJ_00739	BBNCCIJK_00642	JGJMHJCE_00469	PMEGOFBP_00449	MGIEHDEP_00646	CIJFOIOK_00449	IEDOJDGI_00469	FLLPLCIB_00306	JCCPDCOP_00428	LDCLEOAN_00450	MDKLELAN_00318	CHEBCLHG_00452	HPOBEEMN_00319
group_2754		hypothetical protein	NA	NA	NA	99	99	1	588	1487				485	866	862	CPMPEIPG_00326	BJCMMOAH_00051	JOHDHNAO_00012	CJCEDOKP_00704	EFEJHPIM_00105	MJHJOMFM_00342	EMOBAPIA_00345	LCEEPAIL_00144	KKPAPPPE_00172	EKNCEEGM_00569	HDNGADJJ_00453	AHKMOKEP_00191	CGDPLPIB_00186	DAHDHGCJ_00608	ANOAGMCC_00694	ELAIBMPE_00638	ICDKJJMI_00311	FBGHDFNB_00719	BCMLLIFJ_00198	AMIJHECJ_00615	JDALFJNJ_00753	BBNCCIJK_00657	JGJMHJCE_00484	PMEGOFBP_00464	MGIEHDEP_00759	CIJFOIOK_00464	IEDOJDGI_00484	FLLPLCIB_00292	JCCPDCOP_00414	LDCLEOAN_00465	MDKLELAN_00303	CHEBCLHG_00467	HPOBEEMN_00304
efp		Elongation factor P	efp	Involved in peptide bond synthesis. Stimulates efficient translation and peptide-bond synthesis on native or reconstituted 70S ribosomes in vitro. Probably functions indirectly by altering the affinity of the ribosome for aminoacyl-tRNA, thus increasing their reactivity as acceptors for peptidyl transferase	NA	99	99	1	588	2755				563	614	567	CPMPEIPG_00344	BJCMMOAH_00069	JOHDHNAO_00348	CJCEDOKP_00722	EFEJHPIM_00087	MJHJOMFM_00479	EMOBAPIA_00462	LCEEPAIL_00199	KKPAPPPE_00518	EKNCEEGM_00693	HDNGADJJ_00476	AHKMOKEP_00172	CGDPLPIB_00204	DAHDHGCJ_00590	ANOAGMCC_00735	ELAIBMPE_00010	ICDKJJMI_00694	FBGHDFNB_00701	BCMLLIFJ_00506	AMIJHECJ_00596	JDALFJNJ_00327	BBNCCIJK_00678	JGJMHJCE_00502	PMEGOFBP_00482	MGIEHDEP_00103	CIJFOIOK_00482	IEDOJDGI_00502	FLLPLCIB_00274	JCCPDCOP_00397	LDCLEOAN_00483	MDKLELAN_00285	CHEBCLHG_00485	HPOBEEMN_00286
ecfT		Energy-coupling factor transporter transmembrane protein EcfT	cbiQ	COG0619 ABC-type cobalt transport system, permease component CbiQ and related transporters	NA	99	99	1	588	2598				959	962	961	CPMPEIPG_00406	BJCMMOAH_00142	JOHDHNAO_00283	CJCEDOKP_00608	EFEJHPIM_00480	MJHJOMFM_00244	EMOBAPIA_00395	LCEEPAIL_00263	KKPAPPPE_00041	EKNCEEGM_00105	HDNGADJJ_00303	AHKMOKEP_00102	CGDPLPIB_00266	DAHDHGCJ_00524	ANOAGMCC_00410	ELAIBMPE_00077	ICDKJJMI_00158	FBGHDFNB_00628	BCMLLIFJ_00325	AMIJHECJ_00525	JDALFJNJ_00130	BBNCCIJK_00012	JGJMHJCE_00575	PMEGOFBP_00550	MGIEHDEP_00030	CIJFOIOK_00549	IEDOJDGI_00570	FLLPLCIB_00185	JCCPDCOP_00327	LDCLEOAN_00551	MDKLELAN_00214	CHEBCLHG_00553	HPOBEEMN_00217
ecfA1		Energy-coupling factor transporter ATP-binding protein EcfA1	cbiO1	ATP-binding (A) component of a common energy-coupling factor (ECF) ABC-transporter complex. Unlike classic ABC transporters this ECF transporter provides the energy necessary to transport a number of different substrates	NA	99	99	1	588	2596				818	818	818	CPMPEIPG_00408	BJCMMOAH_00144	JOHDHNAO_00281	CJCEDOKP_00610	EFEJHPIM_00482	MJHJOMFM_00246	EMOBAPIA_00393	LCEEPAIL_00261	KKPAPPPE_00043	EKNCEEGM_00103	HDNGADJJ_00301	AHKMOKEP_00100	CGDPLPIB_00268	DAHDHGCJ_00522	ANOAGMCC_00412	ELAIBMPE_00079	ICDKJJMI_00156	FBGHDFNB_00626	BCMLLIFJ_00327	AMIJHECJ_00523	JDALFJNJ_00128	BBNCCIJK_00014	JGJMHJCE_00577	PMEGOFBP_00552	MGIEHDEP_00028	CIJFOIOK_00551	IEDOJDGI_00572	FLLPLCIB_00183	JCCPDCOP_00325	LDCLEOAN_00553	MDKLELAN_00212	CHEBCLHG_00555	HPOBEEMN_00215
gdpP		Cyclic-di-AMP phosphodiesterase GdpP	rplI	binds to the 23S rRNA	NA	99	99	1	588	2392				1325	1994	1987	CPMPEIPG_00445	BJCMMOAH_00181	JOHDHNAO_00692	CJCEDOKP_00647	EFEJHPIM_00334	MJHJOMFM_00097	EMOBAPIA_00218	LCEEPAIL_00224	KKPAPPPE_00282	EKNCEEGM_00066	HDNGADJJ_00099	AHKMOKEP_00061	CGDPLPIB_00305	DAHDHGCJ_00483	ANOAGMCC_00811	ELAIBMPE_00116	ICDKJJMI_00119	FBGHDFNB_00585	BCMLLIFJ_00364	AMIJHECJ_00486	JDALFJNJ_00185	BBNCCIJK_00053	JGJMHJCE_00617	PMEGOFBP_00589	MGIEHDEP_00725	CIJFOIOK_00588	IEDOJDGI_00609	FLLPLCIB_00145	JCCPDCOP_00288	LDCLEOAN_00590	MDKLELAN_00172	CHEBCLHG_00592	HPOBEEMN_00175
rpoA		DNA-directed RNA polymerase subunit alpha	rpoA	DNA-dependent RNA polymerase catalyzes the transcription of DNA into RNA using the four ribonucleoside triphosphates as substrates	NA	99	99	1	588	2377				998	998	998	CPMPEIPG_00465	BJCMMOAH_00191	JOHDHNAO_00701	CJCEDOKP_00157	EFEJHPIM_00533	MJHJOMFM_00110	EMOBAPIA_00206	LCEEPAIL_00558	KKPAPPPE_00291	EKNCEEGM_00459	HDNGADJJ_00087	AHKMOKEP_00051	CGDPLPIB_00316	DAHDHGCJ_00473	ANOAGMCC_00667	ELAIBMPE_00247	ICDKJJMI_00580	FBGHDFNB_00575	BCMLLIFJ_00541	AMIJHECJ_00478	JDALFJNJ_00192	BBNCCIJK_00067	JGJMHJCE_00626	PMEGOFBP_00597	MGIEHDEP_00608	CIJFOIOK_00596	IEDOJDGI_00617	FLLPLCIB_00652	JCCPDCOP_00280	LDCLEOAN_00598	MDKLELAN_00648	CHEBCLHG_00600	HPOBEEMN_00655
rpsM		30S ribosomal protein S13	rpsM	Located at the top of the head of the 30S subunit, it contacts several helices of the 16S rRNA. In the 70S ribosome it contacts the 23S rRNA (bridge B1a) and protein L5 of the 50S subunit (bridge B1b), connecting the 2 subunits	NA	99	99	1	588	2375				416	419	416	CPMPEIPG_00467	BJCMMOAH_00193	JOHDHNAO_00703	CJCEDOKP_00155	EFEJHPIM_00531	MJHJOMFM_00112	EMOBAPIA_00204	LCEEPAIL_00560	KKPAPPPE_00293	EKNCEEGM_00461	HDNGADJJ_00085	AHKMOKEP_00049	CGDPLPIB_00318	DAHDHGCJ_00471	ANOAGMCC_00665	ELAIBMPE_00245	ICDKJJMI_00578	FBGHDFNB_00573	BCMLLIFJ_00539	AMIJHECJ_00476	JDALFJNJ_00194	BBNCCIJK_00069	JGJMHJCE_00628	PMEGOFBP_00599	MGIEHDEP_00606	CIJFOIOK_00598	IEDOJDGI_00619	FLLPLCIB_00654	JCCPDCOP_00278	LDCLEOAN_00600	MDKLELAN_00650	CHEBCLHG_00602	HPOBEEMN_00657
infA		Translation initiation factor IF-1	infA	One of the essential components for the initiation of protein synthesis. Stabilizes the binding of IF-2 and IF-3 on the 30S subunit to which N-formylmethionyl-tRNA(fMet) subsequently binds. Helps modulate mRNA selection, yielding the 30S pre- initiation complex (PIC). Upon addition of the 50S ribosomal subunit IF-1, IF-2 and IF-3 are released leaving the mature 70S translation initation complex	NA	99	99	1	588	2373				227	227	227	CPMPEIPG_00469	BJCMMOAH_00194	JOHDHNAO_00705	CJCEDOKP_00153	EFEJHPIM_00529	MJHJOMFM_00113	EMOBAPIA_00202	LCEEPAIL_00562	KKPAPPPE_00295	EKNCEEGM_00463	HDNGADJJ_00084	AHKMOKEP_00048	CGDPLPIB_00320	DAHDHGCJ_00470	ANOAGMCC_00663	ELAIBMPE_00243	ICDKJJMI_00576	FBGHDFNB_00571	BCMLLIFJ_00537	AMIJHECJ_00475	JDALFJNJ_00195	BBNCCIJK_00071	JGJMHJCE_00630	PMEGOFBP_00601	MGIEHDEP_00604	CIJFOIOK_00600	IEDOJDGI_00621	FLLPLCIB_00656	JCCPDCOP_00276	LDCLEOAN_00602	MDKLELAN_00652	CHEBCLHG_00604	HPOBEEMN_00659
rplO		50S ribosomal protein L15	rplO	binds to the 23S rRNA	NA	99	99	1	588	2369				446	446	446	CPMPEIPG_00473	BJCMMOAH_00198	JOHDHNAO_00709	CJCEDOKP_00149	EFEJHPIM_00525	MJHJOMFM_00117	EMOBAPIA_00198	LCEEPAIL_00566	KKPAPPPE_00299	EKNCEEGM_00467	HDNGADJJ_00080	AHKMOKEP_00044	CGDPLPIB_00324	DAHDHGCJ_00466	ANOAGMCC_00659	ELAIBMPE_00239	ICDKJJMI_00572	FBGHDFNB_00567	BCMLLIFJ_00533	AMIJHECJ_00471	JDALFJNJ_00199	BBNCCIJK_00075	JGJMHJCE_00634	PMEGOFBP_00605	MGIEHDEP_00600	CIJFOIOK_00604	IEDOJDGI_00625	FLLPLCIB_00660	JCCPDCOP_00272	LDCLEOAN_00606	MDKLELAN_00656	CHEBCLHG_00608	HPOBEEMN_00663
rplR		50S ribosomal protein L18	rplR	This is one of the proteins that binds and probably mediates the attachment of the 5S RNA into the large ribosomal subunit, where it forms part of the central protuberance	NA	99	99	1	588	2367				365	365	365	CPMPEIPG_00475	BJCMMOAH_00200	JOHDHNAO_00711	CJCEDOKP_00147	EFEJHPIM_00523	MJHJOMFM_00119	EMOBAPIA_00196	LCEEPAIL_00568	KKPAPPPE_00301	EKNCEEGM_00469	HDNGADJJ_00078	AHKMOKEP_00042	CGDPLPIB_00326	DAHDHGCJ_00464	ANOAGMCC_00657	ELAIBMPE_00237	ICDKJJMI_00570	FBGHDFNB_00565	BCMLLIFJ_00531	AMIJHECJ_00469	JDALFJNJ_00201	BBNCCIJK_00077	JGJMHJCE_00636	PMEGOFBP_00607	MGIEHDEP_00598	CIJFOIOK_00606	IEDOJDGI_00627	FLLPLCIB_00662	JCCPDCOP_00270	LDCLEOAN_00608	MDKLELAN_00658	CHEBCLHG_00610	HPOBEEMN_00665
rplX		50S ribosomal protein L24	rplX	One of the proteins that surrounds the polypeptide exit tunnel on the outside of the subunit	NA	99	99	1	588	2362				323	323	323	CPMPEIPG_00480	BJCMMOAH_00205	JOHDHNAO_00716	CJCEDOKP_00142	EFEJHPIM_00518	MJHJOMFM_00124	EMOBAPIA_00191	LCEEPAIL_00573	KKPAPPPE_00306	EKNCEEGM_00474	HDNGADJJ_00073	AHKMOKEP_00037	CGDPLPIB_00331	DAHDHGCJ_00459	ANOAGMCC_00642	ELAIBMPE_00232	ICDKJJMI_00565	FBGHDFNB_00560	BCMLLIFJ_00526	AMIJHECJ_00464	JDALFJNJ_00206	BBNCCIJK_00082	JGJMHJCE_00641	PMEGOFBP_00612	MGIEHDEP_00593	CIJFOIOK_00611	IEDOJDGI_00632	FLLPLCIB_00667	JCCPDCOP_00265	LDCLEOAN_00613	MDKLELAN_00663	CHEBCLHG_00615	HPOBEEMN_00670
lepA		Elongation factor 4	lepA	Required for accurate and efficient protein synthesis under certain stress conditions. May act as a fidelity factor of the translation reaction, by catalyzing a one-codon backward translocation of tRNAs on improperly translocated ribosomes. Back- translocation proceeds from a post-translocation (POST) complex to a pre-translocation (PRE) complex, thus giving elongation factor G a second chance to…	NA	99	99	1	588	2244				1223	1796	1790	CPMPEIPG_00512	BJCMMOAH_00242	JOHDHNAO_00054	CJCEDOKP_00172	EFEJHPIM_00202	MJHJOMFM_00625	EMOBAPIA_00500	LCEEPAIL_00356	KKPAPPPE_00081	EKNCEEGM_00434	HDNGADJJ_00111	AHKMOKEP_00008	CGDPLPIB_00363	DAHDHGCJ_00430	ANOAGMCC_00601	ELAIBMPE_00190	ICDKJJMI_00110	FBGHDFNB_00526	BCMLLIFJ_00642	AMIJHECJ_00432	JDALFJNJ_00235	BBNCCIJK_00106	JGJMHJCE_00672	PMEGOFBP_00643	MGIEHDEP_00323	CIJFOIOK_00642	IEDOJDGI_00663	FLLPLCIB_00703	JCCPDCOP_00229	LDCLEOAN_00644	MDKLELAN_00695	CHEBCLHG_00646	HPOBEEMN_00702
atpA_2		ATP synthase subunit alpha	atpA	Produces ATP from ADP in the presence of a proton gradient across the membrane. The alpha chain is a regulatory subunit	NA	99	99	1	588	2215				1523	1523	1523	CPMPEIPG_00537	BJCMMOAH_00266	JOHDHNAO_00519	CJCEDOKP_00574	EFEJHPIM_00226	MJHJOMFM_00228	EMOBAPIA_00160	LCEEPAIL_00690	KKPAPPPE_00105	EKNCEEGM_00289	HDNGADJJ_00135	AHKMOKEP_00763	CGDPLPIB_00387	DAHDHGCJ_00406	ANOAGMCC_00391	ELAIBMPE_00166	ICDKJJMI_00086	FBGHDFNB_00498	BCMLLIFJ_00666	AMIJHECJ_00408	JDALFJNJ_00259	BBNCCIJK_00130	JGJMHJCE_00696	PMEGOFBP_00667	MGIEHDEP_00347	CIJFOIOK_00666	IEDOJDGI_00687	FLLPLCIB_00727	JCCPDCOP_00205	LDCLEOAN_00668	MDKLELAN_00719	CHEBCLHG_00670	HPOBEEMN_00726
rpoB		DNA-directed RNA polymerase subunit beta	rpoB	DNA-dependent RNA polymerase catalyzes the transcription of DNA into RNA using the four ribonucleoside triphosphates as substrates	NA	99	99	1	588	2181				890	3662	3632	CPMPEIPG_00566	BJCMMOAH_00296	JOHDHNAO_00548	CJCEDOKP_00539	EFEJHPIM_00581	MJHJOMFM_00325	EMOBAPIA_00286	LCEEPAIL_00097	KKPAPPPE_00405	EKNCEEGM_00341	HDNGADJJ_00381	AHKMOKEP_00733	CGDPLPIB_00421	DAHDHGCJ_00373	ANOAGMCC_00362	ELAIBMPE_00136	ICDKJJMI_00057	FBGHDFNB_00466	BCMLLIFJ_00303	AMIJHECJ_00379	JDALFJNJ_00289	BBNCCIJK_00160	JGJMHJCE_00726	PMEGOFBP_00697	MGIEHDEP_00150	CIJFOIOK_00696	IEDOJDGI_00717	FLLPLCIB_00759	JCCPDCOP_00175	LDCLEOAN_00698	MDKLELAN_00752	CHEBCLHG_00700	HPOBEEMN_00758
rplL		50S ribosomal protein L7/L12	rplL	Forms part of the ribosomal stalk which helps the ribosome interact with GTP-bound translation factors. Is thus essential for accurate translation	NA	99	99	1	588	2178				365	365	365	CPMPEIPG_00567	BJCMMOAH_00297	JOHDHNAO_00549	CJCEDOKP_00540	EFEJHPIM_00582	MJHJOMFM_00324	EMOBAPIA_00285	LCEEPAIL_00096	KKPAPPPE_00406	EKNCEEGM_00342	HDNGADJJ_00382	AHKMOKEP_00732	CGDPLPIB_00422	DAHDHGCJ_00372	ANOAGMCC_00361	ELAIBMPE_00135	ICDKJJMI_00056	FBGHDFNB_00465	BCMLLIFJ_00302	AMIJHECJ_00378	JDALFJNJ_00290	BBNCCIJK_00161	JGJMHJCE_00727	PMEGOFBP_00698	MGIEHDEP_00149	CIJFOIOK_00697	IEDOJDGI_00718	FLLPLCIB_00760	JCCPDCOP_00174	LDCLEOAN_00699	MDKLELAN_00753	CHEBCLHG_00701	HPOBEEMN_00759
dnaA		Chromosomal replication initiator protein DnaA	dnaA	it binds specifically double-stranded DNA at a 9 bp consensus (dnaA box) 5'-TTATC CA A CA A-3'. DnaA binds to ATP and to acidic phospholipids	NA	99	99	1	588	268				1388	1391	1388	CPMPEIPG_00595	BJCMMOAH_00360	JOHDHNAO_00646	CJCEDOKP_00490	EFEJHPIM_00065	MJHJOMFM_00014	EMOBAPIA_00045	LCEEPAIL_00402	KKPAPPPE_00261	EKNCEEGM_00258	HDNGADJJ_00261	AHKMOKEP_00692	CGDPLPIB_00458	DAHDHGCJ_00340	ANOAGMCC_00195	ELAIBMPE_00480	ICDKJJMI_00028	FBGHDFNB_00410	BCMLLIFJ_00277	AMIJHECJ_00320	JDALFJNJ_00650	BBNCCIJK_00204	JGJMHJCE_00001	PMEGOFBP_00001	MGIEHDEP_00427	CIJFOIOK_00001	IEDOJDGI_00001	FLLPLCIB_00001	JCCPDCOP_00133	LDCLEOAN_00001	MDKLELAN_00001	CHEBCLHG_00001	HPOBEEMN_00001
rnj2		Ribonuclease J 2	NA	NA	NA	99	99	1	588	276				2027	2027	2027	CPMPEIPG_00603	BJCMMOAH_00368	JOHDHNAO_00638	CJCEDOKP_00498	EFEJHPIM_00057	MJHJOMFM_00022	EMOBAPIA_00037	LCEEPAIL_00394	KKPAPPPE_00253	EKNCEEGM_00250	HDNGADJJ_00253	AHKMOKEP_00684	CGDPLPIB_00466	DAHDHGCJ_00332	ANOAGMCC_00203	ELAIBMPE_00472	ICDKJJMI_00020	FBGHDFNB_00402	BCMLLIFJ_00269	AMIJHECJ_00312	JDALFJNJ_00658	BBNCCIJK_00212	JGJMHJCE_00009	PMEGOFBP_00009	MGIEHDEP_00435	CIJFOIOK_00009	IEDOJDGI_00009	FLLPLCIB_00009	JCCPDCOP_00125	LDCLEOAN_00009	MDKLELAN_00009	CHEBCLHG_00009	HPOBEEMN_00009
group_2779		hypothetical protein	rbsC-2	Belongs to the binding-protein-dependent transport system permease family	NA	99	99	1	588	322				911	911	911	CPMPEIPG_00621	BJCMMOAH_00386	JOHDHNAO_00620	CJCEDOKP_00516	EFEJHPIM_00039	MJHJOMFM_00040	EMOBAPIA_00019	LCEEPAIL_00376	KKPAPPPE_00235	EKNCEEGM_00232	HDNGADJJ_00601	AHKMOKEP_00666	CGDPLPIB_00484	DAHDHGCJ_00314	ANOAGMCC_00221	ELAIBMPE_00454	ICDKJJMI_00002	FBGHDFNB_00384	BCMLLIFJ_00251	AMIJHECJ_00294	JDALFJNJ_00676	BBNCCIJK_00230	JGJMHJCE_00027	PMEGOFBP_00027	MGIEHDEP_00453	CIJFOIOK_00027	IEDOJDGI_00027	FLLPLCIB_00027	JCCPDCOP_00107	LDCLEOAN_00027	MDKLELAN_00027	CHEBCLHG_00027	HPOBEEMN_00027
tdk		Thymidine kinase	tdk	Thymidine kinase	NA	99	99	1	588	323				554	554	554	CPMPEIPG_00622	BJCMMOAH_00387	JOHDHNAO_00619	CJCEDOKP_00517	EFEJHPIM_00038	MJHJOMFM_00041	EMOBAPIA_00018	LCEEPAIL_00375	KKPAPPPE_00234	EKNCEEGM_00231	HDNGADJJ_00602	AHKMOKEP_00665	CGDPLPIB_00485	DAHDHGCJ_00313	ANOAGMCC_00222	ELAIBMPE_00453	ICDKJJMI_00001	FBGHDFNB_00383	BCMLLIFJ_00250	AMIJHECJ_00293	JDALFJNJ_00677	BBNCCIJK_00231	JGJMHJCE_00028	PMEGOFBP_00028	MGIEHDEP_00454	CIJFOIOK_00028	IEDOJDGI_00028	FLLPLCIB_00028	JCCPDCOP_00106	LDCLEOAN_00028	MDKLELAN_00028	CHEBCLHG_00028	HPOBEEMN_00028
ptsH		Phosphocarrier protein HPr	ptsH	phosphocarrier protein hpr	NA	99	99	1	588	324				269	269	269	CPMPEIPG_00624	BJCMMOAH_00389	JOHDHNAO_00617	CJCEDOKP_00519	EFEJHPIM_00036	MJHJOMFM_00043	EMOBAPIA_00016	LCEEPAIL_00373	KKPAPPPE_00232	EKNCEEGM_00229	HDNGADJJ_00604	AHKMOKEP_00663	CGDPLPIB_00487	DAHDHGCJ_00311	ANOAGMCC_00224	ELAIBMPE_00451	ICDKJJMI_00514	FBGHDFNB_00381	BCMLLIFJ_00248	AMIJHECJ_00291	JDALFJNJ_00679	BBNCCIJK_00233	JGJMHJCE_00030	PMEGOFBP_00030	MGIEHDEP_00456	CIJFOIOK_00030	IEDOJDGI_00030	FLLPLCIB_00030	JCCPDCOP_00104	LDCLEOAN_00030	MDKLELAN_00030	CHEBCLHG_00030	HPOBEEMN_00030
group_2783		hypothetical protein	potB	ABC transporter permease	NA	99	99	1	588	3560				860	860	860	CPMPEIPG_00649	BJCMMOAH_00409	JOHDHNAO_00441	CJCEDOKP_00209	EFEJHPIM_00014	MJHJOMFM_00062	EMOBAPIA_00481	LCEEPAIL_00118	KKPAPPPE_00458	EKNCEEGM_00174	HDNGADJJ_00214	AHKMOKEP_00638	CGDPLPIB_00512	DAHDHGCJ_00292	ANOAGMCC_00245	ELAIBMPE_00672	ICDKJJMI_00491	FBGHDFNB_00354	BCMLLIFJ_00465	AMIJHECJ_00267	JDALFJNJ_00776	BBNCCIJK_00256	JGJMHJCE_00053	PMEGOFBP_00055	MGIEHDEP_00744	CIJFOIOK_00054	IEDOJDGI_00054	FLLPLCIB_00053	JCCPDCOP_00080	LDCLEOAN_00055	MDKLELAN_00052	CHEBCLHG_00054	HPOBEEMN_00052
group_2784		hypothetical protein	potC	spermidine putrescine transport system, permease	NA	99	99	1	588	3559				824	824	824	CPMPEIPG_00650	BJCMMOAH_00410	JOHDHNAO_00442	CJCEDOKP_00210	EFEJHPIM_00013	MJHJOMFM_00063	EMOBAPIA_00482	LCEEPAIL_00119	KKPAPPPE_00459	EKNCEEGM_00175	HDNGADJJ_00215	AHKMOKEP_00637	CGDPLPIB_00513	DAHDHGCJ_00291	ANOAGMCC_00246	ELAIBMPE_00671	ICDKJJMI_00490	FBGHDFNB_00353	BCMLLIFJ_00464	AMIJHECJ_00266	JDALFJNJ_00777	BBNCCIJK_00257	JGJMHJCE_00054	PMEGOFBP_00056	MGIEHDEP_00745	CIJFOIOK_00055	IEDOJDGI_00055	FLLPLCIB_00054	JCCPDCOP_00079	LDCLEOAN_00056	MDKLELAN_00053	CHEBCLHG_00055	HPOBEEMN_00053
pgi		Glucose-6-phosphate isomerase	pgi	Glucose-6-phosphate isomerase	NA	99	99	1	588	3539				1289	1289	1289	CPMPEIPG_00663	BJCMMOAH_00423	JOHDHNAO_00455	CJCEDOKP_00221	EFEJHPIM_00001	MJHJOMFM_00074	EMOBAPIA_00559	LCEEPAIL_00131	KKPAPPPE_00374	EKNCEEGM_00185	HDNGADJJ_00227	AHKMOKEP_00626	CGDPLPIB_00524	DAHDHGCJ_00280	ANOAGMCC_00257	ELAIBMPE_00657	ICDKJJMI_00479	FBGHDFNB_00337	BCMLLIFJ_00451	AMIJHECJ_00254	JDALFJNJ_00788	BBNCCIJK_00268	JGJMHJCE_00067	PMEGOFBP_00069	MGIEHDEP_00372	CIJFOIOK_00068	IEDOJDGI_00068	FLLPLCIB_00066	JCCPDCOP_00066	LDCLEOAN_00069	MDKLELAN_00065	CHEBCLHG_00068	HPOBEEMN_00065
rpmI		50S ribosomal protein L35	rpmI	Belongs to the bacterial ribosomal protein bL35 family	NA	99	99	1	588	3515				194	194	194	CPMPEIPG_00674	BJCMMOAH_00436	JOHDHNAO_00465	CJCEDOKP_00231	EFEJHPIM_00562	MJHJOMFM_00084	EMOBAPIA_00572	LCEEPAIL_00509	KKPAPPPE_00364	EKNCEEGM_00195	HDNGADJJ_00240	AHKMOKEP_00616	CGDPLPIB_00534	DAHDHGCJ_00270	ANOAGMCC_00270	ELAIBMPE_00541	ICDKJJMI_00469	FBGHDFNB_00325	BCMLLIFJ_00394	AMIJHECJ_00241	JDALFJNJ_00801	BBNCCIJK_00278	JGJMHJCE_00080	PMEGOFBP_00079	MGIEHDEP_00382	CIJFOIOK_00078	IEDOJDGI_00078	FLLPLCIB_00076	JCCPDCOP_00056	LDCLEOAN_00079	MDKLELAN_00075	CHEBCLHG_00078	HPOBEEMN_00075
secDF		Protein translocase subunit SecDF	secD	Part of the Sec protein translocase complex. Interacts with the SecYEG preprotein conducting channel. SecDF uses the proton motive force (PMF) to complete protein translocation after the ATP-dependent function of SecA	NA	99	99	1	588	3467				2567	2594	2593	CPMPEIPG_00712	BJCMMOAH_00475	JOHDHNAO_00501	CJCEDOKP_00268	EFEJHPIM_00457	MJHJOMFM_00684	EMOBAPIA_00230	LCEEPAIL_00474	KKPAPPPE_00327	EKNCEEGM_00666	HDNGADJJ_00409	AHKMOKEP_00579	CGDPLPIB_00577	DAHDHGCJ_00231	ANOAGMCC_00073	ELAIBMPE_00584	ICDKJJMI_00445	FBGHDFNB_00285	BCMLLIFJ_00038	AMIJHECJ_00206	JDALFJNJ_00376	BBNCCIJK_00313	JGJMHJCE_00136	PMEGOFBP_00113	MGIEHDEP_00418	CIJFOIOK_00112	IEDOJDGI_00112	FLLPLCIB_00111	JCCPDCOP_00022	LDCLEOAN_00113	MDKLELAN_00112	CHEBCLHG_00112	HPOBEEMN_00112
rpsK		30S ribosomal protein S11	rpsK	Located on the platform of the 30S subunit, it bridges several disparate RNA helices of the 16S rRNA. Forms part of the Shine-Dalgarno cleft in the 70S ribosome	NA	99	99	1	588	2376				404	404	404	CPMPEIPG_00466	BJCMMOAH_00192	JOHDHNAO_00702	CJCEDOKP_00156	EFEJHPIM_00532	MJHJOMFM_00111	EMOBAPIA_00205	LCEEPAIL_00559	KKPAPPPE_00292	EKNCEEGM_00460	HDNGADJJ_00086	AHKMOKEP_00050	CGDPLPIB_00317	DAHDHGCJ_00472	ANOAGMCC_00666	ELAIBMPE_00246	ICDKJJMI_00579	FBGHDFNB_00574	BCMLLIFJ_00540	AMIJHECJ_00477	JDALFJNJ_00193	BBNCCIJK_00068	JGJMHJCE_00627	PMEGOFBP_00598	MGIEHDEP_00607	CIJFOIOK_00597	IEDOJDGI_00618	FLLPLCIB_00653	JCCPDCOP_00279	LDCLEOAN_00599	MDKLELAN_00649	CHEBCLHG_00601	HPOBEEMN_00656
infC		Translation initiation factor IF-3	infC	IF-3 binds to the 30S ribosomal subunit and shifts the equilibrum between 70S ribosomes and their 50S and 30S subunits in favor of the free subunits, thus enhancing the availability of 30S subunits on which protein synthesis initiation begins	NA	99	99	1	588	3517				650	650	650	CPMPEIPG_00673	BJCMMOAH_00435	JOHDHNAO_00464	CJCEDOKP_00230	EFEJHPIM_00561	MJHJOMFM_00083	EMOBAPIA_00571	LCEEPAIL_00510	KKPAPPPE_00365	EKNCEEGM_00194	HDNGADJJ_00239	AHKMOKEP_00617	CGDPLPIB_00533	DAHDHGCJ_00271	ANOAGMCC_00269	ELAIBMPE_00540	ICDKJJMI_00470	FBGHDFNB_00326	BCMLLIFJ_00395	AMIJHECJ_00242	JDALFJNJ_00800	BBNCCIJK_00277	JGJMHJCE_00079	PMEGOFBP_00078	MGIEHDEP_00381	CIJFOIOK_00077	IEDOJDGI_00077	FLLPLCIB_00075	JCCPDCOP_00057	LDCLEOAN_00078	MDKLELAN_00074	CHEBCLHG_00077	HPOBEEMN_00074
rpsL		30S ribosomal protein S12	rpsL	Interacts with and stabilizes bases of the 16S rRNA that are involved in tRNA selection in the A site and with the mRNA backbone. Located at the interface of the 30S and 50S subunits, it traverses the body of the 30S subunit contacting proteins on the other side and probably holding the rRNA structure together. The combined cluster of proteins S8, S12 and S17 appears to hold together the shoulder…	NA	99	99	1	588	1294				419	419	419	CPMPEIPG_00095	BJCMMOAH_00595	JOHDHNAO_00195	CJCEDOKP_00378	EFEJHPIM_00146	MJHJOMFM_00362	EMOBAPIA_00543	LCEEPAIL_00320	KKPAPPPE_00556	EKNCEEGM_00528	HDNGADJJ_00642	AHKMOKEP_00445	CGDPLPIB_00702	DAHDHGCJ_00104	ANOAGMCC_00313	ELAIBMPE_00692	ICDKJJMI_00647	FBGHDFNB_00144	BCMLLIFJ_00071	AMIJHECJ_00083	JDALFJNJ_00003	BBNCCIJK_00435	JGJMHJCE_00262	PMEGOFBP_00235	MGIEHDEP_00526	CIJFOIOK_00234	IEDOJDGI_00252	FLLPLCIB_00544	JCCPDCOP_00606	LDCLEOAN_00235	MDKLELAN_00543	CHEBCLHG_00234	HPOBEEMN_00551
tuf		Elongation factor Tu	tuf	This protein promotes the GTP-dependent binding of aminoacyl-tRNA to the A-site of ribosomes during protein biosynthesis	tuf	99	99	1	588	1271				1208	1208	1208	CPMPEIPG_00116	BJCMMOAH_00611	JOHDHNAO_00178	CJCEDOKP_00398	EFEJHPIM_00608	MJHJOMFM_00379	EMOBAPIA_00707	LCEEPAIL_00420	KKPAPPPE_00513	EKNCEEGM_00515	HDNGADJJ_00686	AHKMOKEP_00427	CGDPLPIB_00723	DAHDHGCJ_00086	ANOAGMCC_00297	ELAIBMPE_00517	ICDKJJMI_00693	FBGHDFNB_00124	BCMLLIFJ_00055	AMIJHECJ_00066	JDALFJNJ_00019	BBNCCIJK_00452	JGJMHJCE_00279	PMEGOFBP_00252	MGIEHDEP_00543	CIJFOIOK_00251	IEDOJDGI_00269	FLLPLCIB_00527	JCCPDCOP_00588	LDCLEOAN_00252	MDKLELAN_00526	CHEBCLHG_00251	HPOBEEMN_00534
rplP		50S ribosomal protein L16	rplP	Binds 23S rRNA and is also seen to make contacts with the A and possibly P site tRNAs	NA	99	99	1	588	2358				410	410	410	CPMPEIPG_00484	BJCMMOAH_00209	JOHDHNAO_00720	CJCEDOKP_00138	EFEJHPIM_00514	MJHJOMFM_00128	EMOBAPIA_00187	LCEEPAIL_00577	KKPAPPPE_00310	EKNCEEGM_00478	HDNGADJJ_00069	AHKMOKEP_00033	CGDPLPIB_00335	DAHDHGCJ_00455	ANOAGMCC_00638	ELAIBMPE_00228	ICDKJJMI_00561	FBGHDFNB_00556	BCMLLIFJ_00522	AMIJHECJ_00460	JDALFJNJ_00210	BBNCCIJK_00086	JGJMHJCE_00645	PMEGOFBP_00616	MGIEHDEP_00589	CIJFOIOK_00615	IEDOJDGI_00636	FLLPLCIB_00671	JCCPDCOP_00261	LDCLEOAN_00617	MDKLELAN_00667	CHEBCLHG_00619	HPOBEEMN_00674
ktrA		Ktr system potassium uptake protein A	ktrA	potassium uptake protein	NA	99	99	1	588	3563				695	695	695	CPMPEIPG_00646	BJCMMOAH_00407	JOHDHNAO_00438	CJCEDOKP_00207	EFEJHPIM_00016	MJHJOMFM_00060	EMOBAPIA_00479	LCEEPAIL_00116	KKPAPPPE_00455	EKNCEEGM_00171	HDNGADJJ_00211	AHKMOKEP_00641	CGDPLPIB_00510	DAHDHGCJ_00294	ANOAGMCC_00243	ELAIBMPE_00674	ICDKJJMI_00493	FBGHDFNB_00358	BCMLLIFJ_00467	AMIJHECJ_00269	JDALFJNJ_00774	BBNCCIJK_00254	JGJMHJCE_00050	PMEGOFBP_00052	MGIEHDEP_00741	CIJFOIOK_00052	IEDOJDGI_00052	FLLPLCIB_00051	JCCPDCOP_00082	LDCLEOAN_00052	MDKLELAN_00049	CHEBCLHG_00052	HPOBEEMN_00049
rplS		50S ribosomal protein L19	rplS	This protein is located at the 30S-50S ribosomal subunit interface and may play a role in the structure and function of the aminoacyl-tRNA binding site	NA	99	99	1	588	2615				362	362	362	CPMPEIPG_00397	BJCMMOAH_00135	JOHDHNAO_00290	CJCEDOKP_00601	EFEJHPIM_00682	MJHJOMFM_00207	EMOBAPIA_00098	LCEEPAIL_00637	KKPAPPPE_00034	EKNCEEGM_00408	HDNGADJJ_00310	AHKMOKEP_00109	CGDPLPIB_00259	DAHDHGCJ_00531	ANOAGMCC_00403	ELAIBMPE_00070	ICDKJJMI_00165	FBGHDFNB_00637	BCMLLIFJ_00697	AMIJHECJ_00532	JDALFJNJ_00352	BBNCCIJK_00005	JGJMHJCE_00567	PMEGOFBP_00543	MGIEHDEP_00038	CIJFOIOK_00542	IEDOJDGI_00563	FLLPLCIB_00192	JCCPDCOP_00334	LDCLEOAN_00544	MDKLELAN_00222	CHEBCLHG_00546	HPOBEEMN_00225
rplQ		50S ribosomal protein L17	rplQ	Ribosomal protein L17	NA	99	99	1	588	2379				362	362	362	CPMPEIPG_00464	BJCMMOAH_00190	JOHDHNAO_00700	CJCEDOKP_00158	EFEJHPIM_00534	MJHJOMFM_00109	EMOBAPIA_00207	LCEEPAIL_00557	KKPAPPPE_00290	EKNCEEGM_00458	HDNGADJJ_00088	AHKMOKEP_00052	CGDPLPIB_00315	DAHDHGCJ_00474	ANOAGMCC_00668	ELAIBMPE_00248	ICDKJJMI_00581	FBGHDFNB_00576	BCMLLIFJ_00542	AMIJHECJ_00479	JDALFJNJ_00191	BBNCCIJK_00066	JGJMHJCE_00625	PMEGOFBP_00596	MGIEHDEP_00609	CIJFOIOK_00595	IEDOJDGI_00616	FLLPLCIB_00651	JCCPDCOP_00281	LDCLEOAN_00597	MDKLELAN_00647	CHEBCLHG_00599	HPOBEEMN_00654
nadE		NH(3)-dependent NAD(+) synthetase	nadE	Catalyzes the ATP-dependent amidation of deamido-NAD to form NAD. Uses ammonia as a nitrogen source	NA	99	99	1	588	661				740	740	740	CPMPEIPG_00260	BJCMMOAH_00667	JOHDHNAO_00129	CJCEDOKP_00341	EFEJHPIM_00676	MJHJOMFM_00692	EMOBAPIA_00409	LCEEPAIL_00464	KKPAPPPE_00662	EKNCEEGM_00136	HDNGADJJ_00179	AHKMOKEP_00367	CGDPLPIB_00028	DAHDHGCJ_00035	ANOAGMCC_00800	ELAIBMPE_00623	ICDKJJMI_00396	FBGHDFNB_00068	BCMLLIFJ_00602	AMIJHECJ_00023	JDALFJNJ_00724	BBNCCIJK_00507	JGJMHJCE_00328	PMEGOFBP_00307	MGIEHDEP_00285	CIJFOIOK_00305	IEDOJDGI_00324	FLLPLCIB_00474	JCCPDCOP_00570	LDCLEOAN_00307	MDKLELAN_00473	CHEBCLHG_00306	HPOBEEMN_00481
rpsD		30S ribosomal protein S4	rpsD	One of the primary rRNA binding proteins, it binds directly to 16S rRNA where it nucleates assembly of the body of the 30S subunit	NA	99	99	1	588	2612				617	617	617	CPMPEIPG_00400	BJCMMOAH_00138	JOHDHNAO_00287	CJCEDOKP_00604	EFEJHPIM_00476	MJHJOMFM_00210	EMOBAPIA_00101	LCEEPAIL_00640	KKPAPPPE_00037	EKNCEEGM_00109	HDNGADJJ_00307	AHKMOKEP_00106	CGDPLPIB_00262	DAHDHGCJ_00528	ANOAGMCC_00406	ELAIBMPE_00073	ICDKJJMI_00162	FBGHDFNB_00633	BCMLLIFJ_00171	AMIJHECJ_00529	JDALFJNJ_00134	BBNCCIJK_00008	JGJMHJCE_00570	PMEGOFBP_00546	MGIEHDEP_00035	CIJFOIOK_00545	IEDOJDGI_00566	FLLPLCIB_00189	JCCPDCOP_00331	LDCLEOAN_00547	MDKLELAN_00219	CHEBCLHG_00549	HPOBEEMN_00222
rpsS		30S ribosomal protein S19	rpsS	Protein S19 forms a complex with S13 that binds strongly to the 16S ribosomal RNA	NA	99	99	1	588	2355				275	275	275	CPMPEIPG_00487	BJCMMOAH_00212	JOHDHNAO_00723	CJCEDOKP_00135	EFEJHPIM_00511	MJHJOMFM_00131	EMOBAPIA_00184	LCEEPAIL_00580	KKPAPPPE_00313	EKNCEEGM_00481	HDNGADJJ_00066	AHKMOKEP_00030	CGDPLPIB_00338	DAHDHGCJ_00452	ANOAGMCC_00635	ELAIBMPE_00225	ICDKJJMI_00558	FBGHDFNB_00553	BCMLLIFJ_00519	AMIJHECJ_00457	JDALFJNJ_00213	BBNCCIJK_00089	JGJMHJCE_00648	PMEGOFBP_00619	MGIEHDEP_00586	CIJFOIOK_00618	IEDOJDGI_00639	FLLPLCIB_00674	JCCPDCOP_00258	LDCLEOAN_00620	MDKLELAN_00670	CHEBCLHG_00622	HPOBEEMN_00677
rpsI		30S ribosomal protein S9	rpsI	Belongs to the universal ribosomal protein uS9 family	NA	99	99	1	588	1065				395	395	395	CPMPEIPG_00054	BJCMMOAH_00554	JOHDHNAO_00236	CJCEDOKP_00446	EFEJHPIM_00187	MJHJOMFM_00443	EMOBAPIA_00646	LCEEPAIL_00160	KKPAPPPE_00435	EKNCEEGM_00024	HDNGADJJ_00008	AHKMOKEP_00487	CGDPLPIB_00659	DAHDHGCJ_00147	ANOAGMCC_00543	ELAIBMPE_00413	ICDKJJMI_00356	FBGHDFNB_00188	BCMLLIFJ_00418	AMIJHECJ_00126	JDALFJNJ_00342	BBNCCIJK_00393	JGJMHJCE_00218	PMEGOFBP_00192	MGIEHDEP_00229	CIJFOIOK_00191	IEDOJDGI_00209	FLLPLCIB_00586	JCCPDCOP_00648	LDCLEOAN_00192	MDKLELAN_00584	CHEBCLHG_00191	HPOBEEMN_00592
rplN		50S ribosomal protein L14	rplN	Binds to 23S rRNA. Forms part of two intersubunit bridges in the 70S ribosome	NA	99	99	1	588	2361				368	368	368	CPMPEIPG_00481	BJCMMOAH_00206	JOHDHNAO_00717	CJCEDOKP_00141	EFEJHPIM_00517	MJHJOMFM_00125	EMOBAPIA_00190	LCEEPAIL_00574	KKPAPPPE_00307	EKNCEEGM_00475	HDNGADJJ_00072	AHKMOKEP_00036	CGDPLPIB_00332	DAHDHGCJ_00458	ANOAGMCC_00641	ELAIBMPE_00231	ICDKJJMI_00564	FBGHDFNB_00559	BCMLLIFJ_00525	AMIJHECJ_00463	JDALFJNJ_00207	BBNCCIJK_00083	JGJMHJCE_00642	PMEGOFBP_00613	MGIEHDEP_00592	CIJFOIOK_00612	IEDOJDGI_00633	FLLPLCIB_00668	JCCPDCOP_00264	LDCLEOAN_00614	MDKLELAN_00664	CHEBCLHG_00616	HPOBEEMN_00671
pyrH		Uridylate kinase	pyrH	Catalyzes the reversible phosphorylation of UMP to UDP	NA	99	99	1	588	3552				710	710	710	CPMPEIPG_00656	BJCMMOAH_00415	JOHDHNAO_00447	CJCEDOKP_00215	EFEJHPIM_00008	MJHJOMFM_00068	EMOBAPIA_00487	LCEEPAIL_00124	KKPAPPPE_00464	EKNCEEGM_00180	HDNGADJJ_00220	AHKMOKEP_00632	CGDPLPIB_00518	DAHDHGCJ_00286	ANOAGMCC_00251	ELAIBMPE_00666	ICDKJJMI_00485	FBGHDFNB_00348	BCMLLIFJ_00459	AMIJHECJ_00261	JDALFJNJ_00782	BBNCCIJK_00262	JGJMHJCE_00059	PMEGOFBP_00061	MGIEHDEP_00366	CIJFOIOK_00060	IEDOJDGI_00060	FLLPLCIB_00059	JCCPDCOP_00074	LDCLEOAN_00061	MDKLELAN_00058	CHEBCLHG_00060	HPOBEEMN_00058
greA		Transcription elongation factor GreA	greA	Necessary for efficient RNA polymerase transcription elongation past template-encoded arresting sites. The arresting sites in DNA have the property of trapping a certain fraction of elongating RNA polymerases that pass through, resulting in locked ternary complexes. Cleavage of the nascent transcript by cleavage factors such as GreA or GreB allows the resumption of elongation from the new 3'termi…	NA	99	99	1	588	248				482	482	482	CPMPEIPG_00585	BJCMMOAH_00350	JOHDHNAO_00656	CJCEDOKP_00525	EFEJHPIM_00075	MJHJOMFM_00004	EMOBAPIA_00608	LCEEPAIL_00056	KKPAPPPE_00271	EKNCEEGM_00268	HDNGADJJ_00271	AHKMOKEP_00703	CGDPLPIB_00448	DAHDHGCJ_00352	ANOAGMCC_00185	ELAIBMPE_00490	ICDKJJMI_00038	FBGHDFNB_00419	BCMLLIFJ_00317	AMIJHECJ_00330	JDALFJNJ_00162	BBNCCIJK_00194	JGJMHJCE_00744	PMEGOFBP_00729	MGIEHDEP_00118	CIJFOIOK_00728	IEDOJDGI_00749	FLLPLCIB_00785	JCCPDCOP_00143	LDCLEOAN_00730	MDKLELAN_00774	CHEBCLHG_00732	HPOBEEMN_00782
fusA		Elongation factor G	fusA	Catalyzes the GTP-dependent ribosomal translocation step during translation elongation. During this step, the ribosome changes from the pre-translocational (PRE) to the post- translocational (POST) state as the newly formed A-site-bound peptidyl-tRNA and P-site-bound deacylated tRNA move to the P and E sites, respectively. Catalyzes the coordinated movement of the two tRNA molecules, the mRNA and…	NA	99	99	1	588	1299				2084	2084	2084	CPMPEIPG_00093	BJCMMOAH_00593	JOHDHNAO_00197	CJCEDOKP_00376	EFEJHPIM_00148	MJHJOMFM_00360	EMOBAPIA_00545	LCEEPAIL_00322	KKPAPPPE_00558	EKNCEEGM_00526	HDNGADJJ_00644	AHKMOKEP_00447	CGDPLPIB_00700	DAHDHGCJ_00106	ANOAGMCC_00315	ELAIBMPE_00694	ICDKJJMI_00645	FBGHDFNB_00146	BCMLLIFJ_00073	AMIJHECJ_00085	JDALFJNJ_00001	BBNCCIJK_00433	JGJMHJCE_00260	PMEGOFBP_00233	MGIEHDEP_00524	CIJFOIOK_00232	IEDOJDGI_00250	FLLPLCIB_00546	JCCPDCOP_00608	LDCLEOAN_00233	MDKLELAN_00545	CHEBCLHG_00232	HPOBEEMN_00553
pdp		Pyrimidine-nucleoside phosphorylase	deoA	phosphorylase	NA	99	99	1	588	1265				1283	1283	1283	CPMPEIPG_00121	BJCMMOAH_00616	JOHDHNAO_00173	CJCEDOKP_00403	EFEJHPIM_00603	MJHJOMFM_00384	EMOBAPIA_00712	LCEEPAIL_00425	KKPAPPPE_00508	EKNCEEGM_00520	HDNGADJJ_00694	AHKMOKEP_00422	CGDPLPIB_00728	DAHDHGCJ_00081	ANOAGMCC_00292	ELAIBMPE_00512	ICDKJJMI_00688	FBGHDFNB_00119	BCMLLIFJ_00050	AMIJHECJ_00061	JDALFJNJ_00024	BBNCCIJK_00457	JGJMHJCE_00284	PMEGOFBP_00257	MGIEHDEP_00548	CIJFOIOK_00255	IEDOJDGI_00274	FLLPLCIB_00522	JCCPDCOP_00583	LDCLEOAN_00257	MDKLELAN_00521	CHEBCLHG_00256	HPOBEEMN_00529
rplA		50S ribosomal protein L1	rplA	Binds directly to 23S rRNA. The L1 stalk is quite mobile in the ribosome, and is involved in E site tRNA release	NA	99	99	1	588	3655				695	695	695	CPMPEIPG_00642	BJCMMOAH_00403	JOHDHNAO_00434	CJCEDOKP_00203	EFEJHPIM_00020	MJHJOMFM_00056	EMOBAPIA_00475	LCEEPAIL_00112	KKPAPPPE_00451	EKNCEEGM_00167	HDNGADJJ_00207	AHKMOKEP_00645	CGDPLPIB_00506	DAHDHGCJ_00298	ANOAGMCC_00239	ELAIBMPE_00678	ICDKJJMI_00497	FBGHDFNB_00362	BCMLLIFJ_00471	AMIJHECJ_00273	JDALFJNJ_00770	BBNCCIJK_00250	JGJMHJCE_00046	PMEGOFBP_00048	MGIEHDEP_00737	CIJFOIOK_00048	IEDOJDGI_00048	FLLPLCIB_00047	JCCPDCOP_00086	LDCLEOAN_00048	MDKLELAN_00045	CHEBCLHG_00048	HPOBEEMN_00045
pheS		Phenylalanine--tRNA ligase alpha subunit	pheS	Belongs to the class-II aminoacyl-tRNA synthetase family. Phe-tRNA synthetase alpha subunit type 1 subfamily	NA	99	99	1	588	2645				680	680	680	CPMPEIPG_00379	BJCMMOAH_00113	JOHDHNAO_00312	CJCEDOKP_00682	EFEJHPIM_00394	MJHJOMFM_00188	EMOBAPIA_00073	LCEEPAIL_00616	KKPAPPPE_00011	EKNCEEGM_00385	HDNGADJJ_00328	AHKMOKEP_00127	CGDPLPIB_00239	DAHDHGCJ_00552	ANOAGMCC_00709	ELAIBMPE_00048	ICDKJJMI_00184	FBGHDFNB_00659	BCMLLIFJ_00585	AMIJHECJ_00556	JDALFJNJ_00606	BBNCCIJK_00723	JGJMHJCE_00547	PMEGOFBP_00521	MGIEHDEP_00060	CIJFOIOK_00520	IEDOJDGI_00541	FLLPLCIB_00214	JCCPDCOP_00356	LDCLEOAN_00522	MDKLELAN_00244	CHEBCLHG_00524	HPOBEEMN_00245
rplB		50S ribosomal protein L2	rplB	One of the primary rRNA binding proteins. Required for association of the 30S and 50S subunits to form the 70S ribosome, for tRNA binding and peptide bond formation. It has been suggested to have peptidyltransferase activity	NA	99	99	1	588	2354				848	848	848	CPMPEIPG_00488	BJCMMOAH_00213	JOHDHNAO_00724	CJCEDOKP_00134	EFEJHPIM_00510	MJHJOMFM_00132	EMOBAPIA_00183	LCEEPAIL_00581	KKPAPPPE_00314	EKNCEEGM_00482	HDNGADJJ_00065	AHKMOKEP_00029	CGDPLPIB_00339	DAHDHGCJ_00451	ANOAGMCC_00634	ELAIBMPE_00224	ICDKJJMI_00557	FBGHDFNB_00552	BCMLLIFJ_00518	AMIJHECJ_00456	JDALFJNJ_00214	BBNCCIJK_00090	JGJMHJCE_00649	PMEGOFBP_00620	MGIEHDEP_00585	CIJFOIOK_00619	IEDOJDGI_00640	FLLPLCIB_00675	JCCPDCOP_00257	LDCLEOAN_00621	MDKLELAN_00671	CHEBCLHG_00623	HPOBEEMN_00678
rpmA		50S ribosomal protein L27	rpmA	Belongs to the bacterial ribosomal protein bL27 family	NA	99	99	1	588	3528				254	254	254	CPMPEIPG_00665	BJCMMOAH_00428	JOHDHNAO_00457	CJCEDOKP_00223	EFEJHPIM_00554	MJHJOMFM_00076	EMOBAPIA_00564	LCEEPAIL_00517	KKPAPPPE_00372	EKNCEEGM_00187	HDNGADJJ_00232	AHKMOKEP_00624	CGDPLPIB_00526	DAHDHGCJ_00278	ANOAGMCC_00262	ELAIBMPE_00788	ICDKJJMI_00477	FBGHDFNB_00333	BCMLLIFJ_00402	AMIJHECJ_00249	JDALFJNJ_00793	BBNCCIJK_00270	JGJMHJCE_00072	PMEGOFBP_00071	MGIEHDEP_00374	CIJFOIOK_00070	IEDOJDGI_00070	FLLPLCIB_00068	JCCPDCOP_00064	LDCLEOAN_00071	MDKLELAN_00067	CHEBCLHG_00070	HPOBEEMN_00067
rpsC		30S ribosomal protein S3	rpsC	Binds the lower part of the 30S subunit head. Binds mRNA in the 70S ribosome, positioning it for translation	NA	99	99	1	588	2357				683	683	683	CPMPEIPG_00485	BJCMMOAH_00210	JOHDHNAO_00721	CJCEDOKP_00137	EFEJHPIM_00513	MJHJOMFM_00129	EMOBAPIA_00186	LCEEPAIL_00578	KKPAPPPE_00311	EKNCEEGM_00479	HDNGADJJ_00068	AHKMOKEP_00032	CGDPLPIB_00336	DAHDHGCJ_00454	ANOAGMCC_00637	ELAIBMPE_00227	ICDKJJMI_00560	FBGHDFNB_00555	BCMLLIFJ_00521	AMIJHECJ_00459	JDALFJNJ_00211	BBNCCIJK_00087	JGJMHJCE_00646	PMEGOFBP_00617	MGIEHDEP_00588	CIJFOIOK_00616	IEDOJDGI_00637	FLLPLCIB_00672	JCCPDCOP_00260	LDCLEOAN_00618	MDKLELAN_00668	CHEBCLHG_00620	HPOBEEMN_00675
uvrA		UvrABC system protein A	uvrA	The UvrABC repair system catalyzes the recognition and processing of DNA lesions. UvrA is an ATPase and a DNA-binding protein. A damage recognition complex composed of 2 UvrA and 2 UvrB subunits scans DNA for abnormalities. When the presence of a lesion has been verified by UvrB, the UvrA molecules dissociate	NA	99	99	1	588	2691				2843	2846	2843	CPMPEIPG_00355	BJCMMOAH_00082	JOHDHNAO_00336	CJCEDOKP_00656	EFEJHPIM_00450	MJHJOMFM_00458	EMOBAPIA_00522	LCEEPAIL_00411	KKPAPPPE_00580	EKNCEEGM_00507	HDNGADJJ_00553	AHKMOKEP_00153	CGDPLPIB_00215	DAHDHGCJ_00578	ANOAGMCC_00510	ELAIBMPE_00024	ICDKJJMI_00207	FBGHDFNB_00688	BCMLLIFJ_00442	AMIJHECJ_00582	JDALFJNJ_00138	BBNCCIJK_00695	JGJMHJCE_00516	PMEGOFBP_00494	MGIEHDEP_00089	CIJFOIOK_00494	IEDOJDGI_00514	FLLPLCIB_00263	JCCPDCOP_00384	LDCLEOAN_00495	MDKLELAN_00273	CHEBCLHG_00497	HPOBEEMN_00275
ihfB		Integration host factor subunit beta	hup	regulation of translation	NA	99	99	1	588	2242				272	272	272	CPMPEIPG_00514	BJCMMOAH_00244	JOHDHNAO_00056	CJCEDOKP_00170	EFEJHPIM_00204	MJHJOMFM_00623	EMOBAPIA_00502	LCEEPAIL_00354	KKPAPPPE_00083	EKNCEEGM_00436	HDNGADJJ_00113	AHKMOKEP_00006	CGDPLPIB_00365	DAHDHGCJ_00428	ANOAGMCC_00599	ELAIBMPE_00188	ICDKJJMI_00108	FBGHDFNB_00525	BCMLLIFJ_00644	AMIJHECJ_00430	JDALFJNJ_00237	BBNCCIJK_00108	JGJMHJCE_00674	PMEGOFBP_00645	MGIEHDEP_00325	CIJFOIOK_00644	IEDOJDGI_00665	FLLPLCIB_00705	JCCPDCOP_00227	LDCLEOAN_00646	MDKLELAN_00697	CHEBCLHG_00648	HPOBEEMN_00704
pta		Phosphate acetyltransferase	pta	phosphate acetyltransferase	NA	99	99	1	588	1413				953	953	953	CPMPEIPG_00302	BJCMMOAH_00022	JOHDHNAO_00681	CJCEDOKP_00066	EFEJHPIM_00718	MJHJOMFM_00716	EMOBAPIA_00266	LCEEPAIL_00713	KKPAPPPE_00623	EKNCEEGM_00628	HDNGADJJ_00670	AHKMOKEP_00219	CGDPLPIB_00165	DAHDHGCJ_00630	ANOAGMCC_00590	ELAIBMPE_00731	ICDKJJMI_00289	FBGHDFNB_00768	BCMLLIFJ_00502	AMIJHECJ_00639	JDALFJNJ_00146	BBNCCIJK_00630	JGJMHJCE_00459	PMEGOFBP_00439	MGIEHDEP_00638	CIJFOIOK_00439	IEDOJDGI_00459	FLLPLCIB_00317	JCCPDCOP_00437	LDCLEOAN_00440	MDKLELAN_00327	CHEBCLHG_00442	HPOBEEMN_00329
recR		Recombination protein RecR	recR	May play a role in DNA repair. It seems to be involved in an RecBC-independent recombinational process of DNA repair. It may act with RecF and RecO	NA	99	99	1	588	2591				584	584	584	CPMPEIPG_00413	BJCMMOAH_00149	JOHDHNAO_00276	CJCEDOKP_00615	EFEJHPIM_00487	MJHJOMFM_00251	EMOBAPIA_00388	LCEEPAIL_00256	KKPAPPPE_00048	EKNCEEGM_00098	HDNGADJJ_00296	AHKMOKEP_00095	CGDPLPIB_00273	DAHDHGCJ_00517	ANOAGMCC_00417	ELAIBMPE_00084	ICDKJJMI_00151	FBGHDFNB_00621	BCMLLIFJ_00332	AMIJHECJ_00518	JDALFJNJ_00123	BBNCCIJK_00019	JGJMHJCE_00582	PMEGOFBP_00557	MGIEHDEP_00023	CIJFOIOK_00556	IEDOJDGI_00577	FLLPLCIB_00178	JCCPDCOP_00320	LDCLEOAN_00558	MDKLELAN_00207	CHEBCLHG_00560	HPOBEEMN_00210
rpsZ		30S ribosomal protein S14 type Z	rpsN	Binds 16S rRNA, required for the assembly of 30S particles and may also be responsible for determining the conformation of the 16S rRNA at the A site	NA	99	99	1	588	2364				185	185	185	CPMPEIPG_00478	BJCMMOAH_00203	JOHDHNAO_00714	CJCEDOKP_00144	EFEJHPIM_00520	MJHJOMFM_00122	EMOBAPIA_00193	LCEEPAIL_00571	KKPAPPPE_00304	EKNCEEGM_00472	HDNGADJJ_00075	AHKMOKEP_00039	CGDPLPIB_00329	DAHDHGCJ_00461	ANOAGMCC_00654	ELAIBMPE_00234	ICDKJJMI_00567	FBGHDFNB_00562	BCMLLIFJ_00528	AMIJHECJ_00466	JDALFJNJ_00204	BBNCCIJK_00080	JGJMHJCE_00639	PMEGOFBP_00610	MGIEHDEP_00595	CIJFOIOK_00609	IEDOJDGI_00630	FLLPLCIB_00665	JCCPDCOP_00267	LDCLEOAN_00611	MDKLELAN_00661	CHEBCLHG_00613	HPOBEEMN_00668
rpmG2		50S ribosomal protein L33 2	rpmG	Belongs to the bacterial ribosomal protein bL33 family	NA	99	99	1	588	1076				152	152	152	CPMPEIPG_00063	BJCMMOAH_00563	JOHDHNAO_00227	CJCEDOKP_00455	EFEJHPIM_00178	MJHJOMFM_00434	EMOBAPIA_00733	LCEEPAIL_00292	KKPAPPPE_00444	EKNCEEGM_00015	HDNGADJJ_00681	AHKMOKEP_00478	CGDPLPIB_00668	DAHDHGCJ_00138	ANOAGMCC_00552	ELAIBMPE_00726	ICDKJJMI_00365	FBGHDFNB_00179	BCMLLIFJ_00409	AMIJHECJ_00117	JDALFJNJ_00058	BBNCCIJK_00402	JGJMHJCE_00227	PMEGOFBP_00201	MGIEHDEP_00238	CIJFOIOK_00200	IEDOJDGI_00218	FLLPLCIB_00577	JCCPDCOP_00639	LDCLEOAN_00201	MDKLELAN_00575	CHEBCLHG_00200	HPOBEEMN_00583
hrcA		Heat-inducible transcription repressor HrcA	hrcA	Negative regulator of class I heat shock genes (grpE- dnaK-dnaJ and groELS operons). Prevents heat-shock induction of these operons	NA	99	99	1	588	277				1007	1007	1007	CPMPEIPG_00604	BJCMMOAH_00369	JOHDHNAO_00637	CJCEDOKP_00499	EFEJHPIM_00056	MJHJOMFM_00023	EMOBAPIA_00036	LCEEPAIL_00393	KKPAPPPE_00252	EKNCEEGM_00249	HDNGADJJ_00252	AHKMOKEP_00683	CGDPLPIB_00467	DAHDHGCJ_00331	ANOAGMCC_00204	ELAIBMPE_00471	ICDKJJMI_00019	FBGHDFNB_00401	BCMLLIFJ_00268	AMIJHECJ_00311	JDALFJNJ_00659	BBNCCIJK_00213	JGJMHJCE_00010	PMEGOFBP_00010	MGIEHDEP_00436	CIJFOIOK_00010	IEDOJDGI_00010	FLLPLCIB_00010	JCCPDCOP_00124	LDCLEOAN_00010	MDKLELAN_00010	CHEBCLHG_00010	HPOBEEMN_00010
pdhC		Dihydrolipoyllysine-residue acetyltransferase component of pyruvate dehydrogenase complex	pdhC	component of pyruvate dehydrogenase complex	NA	99	99	1	588	693				929	935	929	CPMPEIPG_00242	BJCMMOAH_00688	JOHDHNAO_00578	CJCEDOKP_00323	EFEJHPIM_00258	MJHJOMFM_00575	EMOBAPIA_00456	LCEEPAIL_00206	KKPAPPPE_00616	EKNCEEGM_00118	HDNGADJJ_00161	AHKMOKEP_00344	CGDPLPIB_00046	DAHDHGCJ_00017	ANOAGMCC_00645	ELAIBMPE_00334	ICDKJJMI_00416	FBGHDFNB_00048	BCMLLIFJ_00131	AMIJHECJ_00004	JDALFJNJ_00456	BBNCCIJK_00526	JGJMHJCE_00349	PMEGOFBP_00327	MGIEHDEP_00266	CIJFOIOK_00325	IEDOJDGI_00344	FLLPLCIB_00454	JCCPDCOP_00550	LDCLEOAN_00327	MDKLELAN_00454	CHEBCLHG_00326	HPOBEEMN_00462
ugpA		sn-glycerol-3-phosphate transport system permease protein UgpA	ugpA	ABC transporter permease	NA	99	99	1	588	772				1010	1010	1010	CPMPEIPG_00229	BJCMMOAH_00703	JOHDHNAO_00589	CJCEDOKP_00310	EFEJHPIM_00248	MJHJOMFM_00602	EMOBAPIA_00601	LCEEPAIL_00649	KKPAPPPE_00182	EKNCEEGM_00365	HDNGADJJ_00347	AHKMOKEP_00332	CGDPLPIB_00056	DAHDHGCJ_00006	ANOAGMCC_00562	ELAIBMPE_00318	ICDKJJMI_00218	FBGHDFNB_00031	BCMLLIFJ_00727	AMIJHECJ_00731	JDALFJNJ_00441	BBNCCIJK_00540	JGJMHJCE_00365	PMEGOFBP_00340	MGIEHDEP_00173	CIJFOIOK_00338	IEDOJDGI_00357	FLLPLCIB_00438	JCCPDCOP_00537	LDCLEOAN_00340	MDKLELAN_00436	CHEBCLHG_00339	HPOBEEMN_00444
group_4355		hypothetical protein	rpmB	Belongs to the bacterial ribosomal protein bL28 family	NA	99	99	1	588	3513				194	194	194	CPMPEIPG_00676	BJCMMOAH_00438	JOHDHNAO_00467	CJCEDOKP_00233	EFEJHPIM_00564	MJHJOMFM_00086	EMOBAPIA_00574	LCEEPAIL_00507	KKPAPPPE_00362	EKNCEEGM_00197	HDNGADJJ_00242	AHKMOKEP_00614	CGDPLPIB_00536	DAHDHGCJ_00268	ANOAGMCC_00272	ELAIBMPE_00543	ICDKJJMI_00467	FBGHDFNB_00323	BCMLLIFJ_00392	AMIJHECJ_00239	JDALFJNJ_00803	BBNCCIJK_00280	JGJMHJCE_00082	PMEGOFBP_00081	MGIEHDEP_00384	CIJFOIOK_00080	IEDOJDGI_00080	FLLPLCIB_00078	JCCPDCOP_00054	LDCLEOAN_00081	MDKLELAN_00077	CHEBCLHG_00080	HPOBEEMN_00077
eno2		Enolase 2	eno	Catalyzes the reversible conversion of 2- phosphoglycerate into phosphoenolpyruvate. It is essential for the degradation of carbohydrates via glycolysis	eno	99	99	1	588	2580				1349	1355	1349	CPMPEIPG_00421	BJCMMOAH_00157	JOHDHNAO_00268	CJCEDOKP_00623	EFEJHPIM_00495	MJHJOMFM_00259	EMOBAPIA_00381	LCEEPAIL_00248	KKPAPPPE_00056	EKNCEEGM_00090	HDNGADJJ_00288	AHKMOKEP_00087	CGDPLPIB_00281	DAHDHGCJ_00509	ANOAGMCC_00425	ELAIBMPE_00092	ICDKJJMI_00143	FBGHDFNB_00612	BCMLLIFJ_00340	AMIJHECJ_00510	JDALFJNJ_00115	BBNCCIJK_00027	JGJMHJCE_00590	PMEGOFBP_00565	MGIEHDEP_00015	CIJFOIOK_00564	IEDOJDGI_00585	FLLPLCIB_00170	JCCPDCOP_00312	LDCLEOAN_00566	MDKLELAN_00199	CHEBCLHG_00568	HPOBEEMN_00202
dnaK		Chaperone protein DnaK	dnaK	Heat shock 70 kDa protein	NA	99	99	1	588	2238				1796	1799	1796	CPMPEIPG_00518	BJCMMOAH_00248	JOHDHNAO_00060	CJCEDOKP_00166	EFEJHPIM_00208	MJHJOMFM_00619	EMOBAPIA_00506	LCEEPAIL_00350	KKPAPPPE_00087	EKNCEEGM_00440	HDNGADJJ_00117	AHKMOKEP_00002	CGDPLPIB_00369	DAHDHGCJ_00424	ANOAGMCC_00595	ELAIBMPE_00184	ICDKJJMI_00104	FBGHDFNB_00520	BCMLLIFJ_00648	AMIJHECJ_00426	JDALFJNJ_00241	BBNCCIJK_00112	JGJMHJCE_00678	PMEGOFBP_00649	MGIEHDEP_00329	CIJFOIOK_00648	IEDOJDGI_00669	FLLPLCIB_00709	JCCPDCOP_00223	LDCLEOAN_00650	MDKLELAN_00701	CHEBCLHG_00652	HPOBEEMN_00708
trmD		tRNA (guanine-N(1)-)-methyltransferase	trmD	Belongs to the RNA methyltransferase TrmD family	NA	99	99	1	588	2614				683	689	685	CPMPEIPG_00398	BJCMMOAH_00136	JOHDHNAO_00289	CJCEDOKP_00602	EFEJHPIM_00683	MJHJOMFM_00208	EMOBAPIA_00099	LCEEPAIL_00638	KKPAPPPE_00035	EKNCEEGM_00409	HDNGADJJ_00309	AHKMOKEP_00108	CGDPLPIB_00260	DAHDHGCJ_00530	ANOAGMCC_00404	ELAIBMPE_00071	ICDKJJMI_00164	FBGHDFNB_00636	BCMLLIFJ_00698	AMIJHECJ_00531	JDALFJNJ_00351	BBNCCIJK_00006	JGJMHJCE_00568	PMEGOFBP_00544	MGIEHDEP_00037	CIJFOIOK_00543	IEDOJDGI_00564	FLLPLCIB_00191	JCCPDCOP_00333	LDCLEOAN_00545	MDKLELAN_00221	CHEBCLHG_00547	HPOBEEMN_00224
ysdC		Putative aminopeptidase YsdC	ytoP	aminopeptidase	NA	99	99	1	588	3521				1070	1070	1070	CPMPEIPG_00668	BJCMMOAH_00431	JOHDHNAO_00460	CJCEDOKP_00226	EFEJHPIM_00557	MJHJOMFM_00079	EMOBAPIA_00567	LCEEPAIL_00514	KKPAPPPE_00369	EKNCEEGM_00190	HDNGADJJ_00235	AHKMOKEP_00621	CGDPLPIB_00529	DAHDHGCJ_00275	ANOAGMCC_00265	ELAIBMPE_00536	ICDKJJMI_00474	FBGHDFNB_00330	BCMLLIFJ_00399	AMIJHECJ_00246	JDALFJNJ_00796	BBNCCIJK_00273	JGJMHJCE_00075	PMEGOFBP_00074	MGIEHDEP_00377	CIJFOIOK_00073	IEDOJDGI_00073	FLLPLCIB_00071	JCCPDCOP_00061	LDCLEOAN_00074	MDKLELAN_00070	CHEBCLHG_00073	HPOBEEMN_00070
rplC		50S ribosomal protein L3	rplC	One of the primary rRNA binding proteins, it binds directly near the 3'-end of the 23S rRNA, where it nucleates assembly of the 50S subunit	NA	99	99	1	588	2351				695	695	695	CPMPEIPG_00491	BJCMMOAH_00216	JOHDHNAO_00727	CJCEDOKP_00131	EFEJHPIM_00507	MJHJOMFM_00135	EMOBAPIA_00180	LCEEPAIL_00584	KKPAPPPE_00317	EKNCEEGM_00485	HDNGADJJ_00062	AHKMOKEP_00026	CGDPLPIB_00342	DAHDHGCJ_00448	ANOAGMCC_00631	ELAIBMPE_00221	ICDKJJMI_00554	FBGHDFNB_00549	BCMLLIFJ_00515	AMIJHECJ_00453	JDALFJNJ_00217	BBNCCIJK_00093	JGJMHJCE_00652	PMEGOFBP_00623	MGIEHDEP_00582	CIJFOIOK_00622	IEDOJDGI_00643	FLLPLCIB_00678	JCCPDCOP_00254	LDCLEOAN_00624	MDKLELAN_00674	CHEBCLHG_00626	HPOBEEMN_00681
scpA		Segregation and condensation protein A	scpA	Participates in chromosomal partition during cell division. May act via the formation of a condensin-like complex containing Smc and ScpB that pull DNA away from mid-cell into both cell halves	NA	99	99	1	588	2188				737	737	737	CPMPEIPG_00561	BJCMMOAH_00291	JOHDHNAO_00543	CJCEDOKP_00534	EFEJHPIM_00668	MJHJOMFM_00330	EMOBAPIA_00723	LCEEPAIL_00102	KKPAPPPE_00658	EKNCEEGM_00660	HDNGADJJ_00376	AHKMOKEP_00738	CGDPLPIB_00416	DAHDHGCJ_00378	ANOAGMCC_00367	ELAIBMPE_00142	ICDKJJMI_00062	FBGHDFNB_00472	BCMLLIFJ_00308	AMIJHECJ_00384	JDALFJNJ_00283	BBNCCIJK_00154	JGJMHJCE_00721	PMEGOFBP_00692	MGIEHDEP_00155	CIJFOIOK_00691	IEDOJDGI_00712	FLLPLCIB_00754	JCCPDCOP_00180	LDCLEOAN_00693	MDKLELAN_00746	CHEBCLHG_00695	HPOBEEMN_00753
tpx		Thiol peroxidase	tpx	Thiol-specific peroxidase that catalyzes the reduction of hydrogen peroxide and organic hydroperoxides to water and alcohols, respectively. Plays a role in cell protection against oxidative stress by detoxifying peroxides	NA	99	99	1	588	3672				491	491	491	CPMPEIPG_00633	BJCMMOAH_00394	JOHDHNAO_00425	CJCEDOKP_00194	EFEJHPIM_00029	MJHJOMFM_00047	EMOBAPIA_00009	LCEEPAIL_00369	KKPAPPPE_00605	EKNCEEGM_00601	HDNGADJJ_00198	AHKMOKEP_00654	CGDPLPIB_00495	DAHDHGCJ_00307	ANOAGMCC_00230	ELAIBMPE_00687	ICDKJJMI_00506	FBGHDFNB_00372	BCMLLIFJ_00615	AMIJHECJ_00282	JDALFJNJ_00689	BBNCCIJK_00241	JGJMHJCE_00036	PMEGOFBP_00039	MGIEHDEP_00462	CIJFOIOK_00039	IEDOJDGI_00039	FLLPLCIB_00038	JCCPDCOP_00095	LDCLEOAN_00039	MDKLELAN_00036	CHEBCLHG_00039	HPOBEEMN_00036
group_4387		hypothetical protein	rplD	One of the primary rRNA binding proteins, this protein initially binds near the 5'-end of the 23S rRNA. It is important during the early stages of 50S assembly. It makes multiple contacts with different domains of the 23S rRNA in the assembled 50S subunit and ribosome	NA	99	99	1	588	2352				659	659	659	CPMPEIPG_00490	BJCMMOAH_00215	JOHDHNAO_00726	CJCEDOKP_00132	EFEJHPIM_00508	MJHJOMFM_00134	EMOBAPIA_00181	LCEEPAIL_00583	KKPAPPPE_00316	EKNCEEGM_00484	HDNGADJJ_00063	AHKMOKEP_00027	CGDPLPIB_00341	DAHDHGCJ_00449	ANOAGMCC_00632	ELAIBMPE_00222	ICDKJJMI_00555	FBGHDFNB_00550	BCMLLIFJ_00516	AMIJHECJ_00454	JDALFJNJ_00216	BBNCCIJK_00092	JGJMHJCE_00651	PMEGOFBP_00622	MGIEHDEP_00583	CIJFOIOK_00621	IEDOJDGI_00642	FLLPLCIB_00677	JCCPDCOP_00255	LDCLEOAN_00623	MDKLELAN_00673	CHEBCLHG_00625	HPOBEEMN_00680
dnaE2		Error-prone DNA polymerase	dnaE	dna polymerase	NA	99	99	1	588	997				2375	2945	2926	CPMPEIPG_00012	BJCMMOAH_00511	JOHDHNAO_00387	CJCEDOKP_00010	EFEJHPIM_00632	MJHJOMFM_00702	EMOBAPIA_00110	LCEEPAIL_00009	KKPAPPPE_00572	EKNCEEGM_00707	HDNGADJJ_00566	AHKMOKEP_00539	CGDPLPIB_00615	DAHDHGCJ_00192	ANOAGMCC_00037	ELAIBMPE_00370	ICDKJJMI_00612	FBGHDFNB_00236	BCMLLIFJ_00107	AMIJHECJ_00170	JDALFJNJ_00512	BBNCCIJK_00350	JGJMHJCE_00175	PMEGOFBP_00149	MGIEHDEP_00186	CIJFOIOK_00148	IEDOJDGI_00166	FLLPLCIB_00630	JCCPDCOP_00691	LDCLEOAN_00149	MDKLELAN_00627	CHEBCLHG_00148	HPOBEEMN_00635
ribF		hypothetical protein	ribF	riboflavin kinase	NA	99	99	1	588	2640				845	845	845	CPMPEIPG_00389	BJCMMOAH_00123	JOHDHNAO_00302	CJCEDOKP_00692	EFEJHPIM_00404	MJHJOMFM_00198	EMOBAPIA_00083	LCEEPAIL_00626	KKPAPPPE_00021	EKNCEEGM_00395	HDNGADJJ_00318	AHKMOKEP_00117	CGDPLPIB_00249	DAHDHGCJ_00542	ANOAGMCC_00719	ELAIBMPE_00058	ICDKJJMI_00174	FBGHDFNB_00650	BCMLLIFJ_00576	AMIJHECJ_00546	JDALFJNJ_00596	BBNCCIJK_00733	JGJMHJCE_00556	PMEGOFBP_00531	MGIEHDEP_00050	CIJFOIOK_00530	IEDOJDGI_00551	FLLPLCIB_00204	JCCPDCOP_00346	LDCLEOAN_00532	MDKLELAN_00234	CHEBCLHG_00534	HPOBEEMN_00235
group_769		hypothetical protein	NA	NA	NA	99	99	1	588	2850				359	1676	1647	CPMPEIPG_00185	BJCMMOAH_00746	JOHDHNAO_00080	CJCEDOKP_00085	EFEJHPIM_00609	MJHJOMFM_00274	EMOBAPIA_00592	LCEEPAIL_00070	KKPAPPPE_00224	EKNCEEGM_00330	HDNGADJJ_00505	AHKMOKEP_00289	CGDPLPIB_00099	DAHDHGCJ_00700	ANOAGMCC_00156	ELAIBMPE_00276	ICDKJJMI_00260	FBGHDFNB_00837	BCMLLIFJ_00561	AMIJHECJ_00690	JDALFJNJ_00396	BBNCCIJK_00581	JGJMHJCE_00413	PMEGOFBP_00383	MGIEHDEP_00473	CIJFOIOK_00381	IEDOJDGI_00400	FLLPLCIB_00374	JCCPDCOP_00493	LDCLEOAN_00383	MDKLELAN_00391	CHEBCLHG_00382	HPOBEEMN_00402
tsaE		hypothetical protein	yjeE	tRNA threonylcarbamoyladenosine modification	NA	99	99	1	588	2185				413	419	418	CPMPEIPG_00564	BJCMMOAH_00294	JOHDHNAO_00546	CJCEDOKP_00537	EFEJHPIM_00579	MJHJOMFM_00327	EMOBAPIA_00288	LCEEPAIL_00099	KKPAPPPE_00403	EKNCEEGM_00339	HDNGADJJ_00379	AHKMOKEP_00735	CGDPLPIB_00419	DAHDHGCJ_00375	ANOAGMCC_00364	ELAIBMPE_00138	ICDKJJMI_00059	FBGHDFNB_00469	BCMLLIFJ_00305	AMIJHECJ_00381	JDALFJNJ_00287	BBNCCIJK_00158	JGJMHJCE_00724	PMEGOFBP_00695	MGIEHDEP_00152	CIJFOIOK_00694	IEDOJDGI_00715	FLLPLCIB_00757	JCCPDCOP_00177	LDCLEOAN_00696	MDKLELAN_00750	CHEBCLHG_00698	HPOBEEMN_00756
pheT		Phenylalanine--tRNA ligase beta subunit	pheT	Belongs to the phenylalanyl-tRNA synthetase beta subunit family. Type 1 subfamily	NA	99	99	1	588	2644				2054	2174	2154	CPMPEIPG_00380	BJCMMOAH_00114	JOHDHNAO_00311	CJCEDOKP_00683	EFEJHPIM_00395	MJHJOMFM_00189	EMOBAPIA_00074	LCEEPAIL_00617	KKPAPPPE_00012	EKNCEEGM_00386	HDNGADJJ_00327	AHKMOKEP_00126	CGDPLPIB_00240	DAHDHGCJ_00551	ANOAGMCC_00710	ELAIBMPE_00049	ICDKJJMI_00183	FBGHDFNB_00658	BCMLLIFJ_00584	AMIJHECJ_00555	JDALFJNJ_00605	BBNCCIJK_00724	JGJMHJCE_00548	PMEGOFBP_00522	MGIEHDEP_00059	CIJFOIOK_00521	IEDOJDGI_00542	FLLPLCIB_00213	JCCPDCOP_00355	LDCLEOAN_00523	MDKLELAN_00243	CHEBCLHG_00525	HPOBEEMN_00244
sufU		hypothetical protein	NA	NA	NA	99	99	1	588	3493				422	431	422	CPMPEIPG_00696	BJCMMOAH_00459	JOHDHNAO_00485	CJCEDOKP_00252	EFEJHPIM_00473	MJHJOMFM_00502	EMOBAPIA_00246	LCEEPAIL_00490	KKPAPPPE_00343	EKNCEEGM_00216	HDNGADJJ_00428	AHKMOKEP_00595	CGDPLPIB_00559	DAHDHGCJ_00249	ANOAGMCC_00089	ELAIBMPE_00564	ICDKJJMI_00429	FBGHDFNB_00303	BCMLLIFJ_00237	AMIJHECJ_00220	JDALFJNJ_00075	BBNCCIJK_00297	JGJMHJCE_00118	PMEGOFBP_00099	MGIEHDEP_00403	CIJFOIOK_00098	IEDOJDGI_00098	FLLPLCIB_00097	JCCPDCOP_00036	LDCLEOAN_00099	MDKLELAN_00098	CHEBCLHG_00098	HPOBEEMN_00098
group_820		hypothetical protein	NA	NA	NA	99	99	1	588	1503				800	3035	2979	CPMPEIPG_00333	BJCMMOAH_00058	JOHDHNAO_00019	CJCEDOKP_00711	EFEJHPIM_00098	MJHJOMFM_00335	EMOBAPIA_00338	LCEEPAIL_00137	KKPAPPPE_00179	EKNCEEGM_00576	HDNGADJJ_00460	AHKMOKEP_00184	CGDPLPIB_00193	DAHDHGCJ_00601	ANOAGMCC_00687	ELAIBMPE_00631	ICDKJJMI_00318	FBGHDFNB_00712	BCMLLIFJ_00191	AMIJHECJ_00607	JDALFJNJ_00760	BBNCCIJK_00664	JGJMHJCE_00491	PMEGOFBP_00471	MGIEHDEP_00113	CIJFOIOK_00471	IEDOJDGI_00491	FLLPLCIB_00285	JCCPDCOP_00407	LDCLEOAN_00472	MDKLELAN_00296	CHEBCLHG_00474	HPOBEEMN_00297
group_827		hypothetical protein	yigZ	Uncharacterized protein family UPF0029	NA	99	99	1	588	2671				566	566	566	CPMPEIPG_00367	BJCMMOAH_00098	JOHDHNAO_00324	CJCEDOKP_00668	EFEJHPIM_00438	MJHJOMFM_00470	EMOBAPIA_00059	LCEEPAIL_00533	KKPAPPPE_00652	EKNCEEGM_00650	HDNGADJJ_00340	AHKMOKEP_00141	CGDPLPIB_00227	DAHDHGCJ_00565	ANOAGMCC_00497	ELAIBMPE_00037	ICDKJJMI_00195	FBGHDFNB_00675	BCMLLIFJ_00430	AMIJHECJ_00570	JDALFJNJ_00639	BBNCCIJK_00707	JGJMHJCE_00530	PMEGOFBP_00507	MGIEHDEP_00077	CIJFOIOK_00506	IEDOJDGI_00527	FLLPLCIB_00251	JCCPDCOP_00370	LDCLEOAN_00508	MDKLELAN_00261	CHEBCLHG_00510	HPOBEEMN_00263
group_838		hypothetical protein	NA	NA	NA	99	99	1	588	3519				791	791	791	CPMPEIPG_00670	BJCMMOAH_00433	JOHDHNAO_00462	CJCEDOKP_00228	EFEJHPIM_00559	MJHJOMFM_00081	EMOBAPIA_00569	LCEEPAIL_00512	KKPAPPPE_00367	EKNCEEGM_00192	HDNGADJJ_00237	AHKMOKEP_00619	CGDPLPIB_00531	DAHDHGCJ_00273	ANOAGMCC_00267	ELAIBMPE_00538	ICDKJJMI_00472	FBGHDFNB_00328	BCMLLIFJ_00397	AMIJHECJ_00244	JDALFJNJ_00798	BBNCCIJK_00275	JGJMHJCE_00077	PMEGOFBP_00076	MGIEHDEP_00379	CIJFOIOK_00075	IEDOJDGI_00075	FLLPLCIB_00073	JCCPDCOP_00059	LDCLEOAN_00076	MDKLELAN_00072	CHEBCLHG_00075	HPOBEEMN_00072
gltX		Glutamate--tRNA ligase	gltX	Catalyzes the attachment of glutamate to tRNA(Glu) in a two-step reaction glutamate is first activated by ATP to form Glu-AMP and then transferred to the acceptor end of tRNA(Glu)	NA	99	99	1	588	1100				1403	1430	1404	CPMPEIPG_00083	BJCMMOAH_00583	JOHDHNAO_00207	CJCEDOKP_00475	EFEJHPIM_00158	MJHJOMFM_00563	EMOBAPIA_00619	LCEEPAIL_00458	KKPAPPPE_00500	EKNCEEGM_00590	HDNGADJJ_00571	AHKMOKEP_00458	CGDPLPIB_00690	DAHDHGCJ_00116	ANOAGMCC_00325	ELAIBMPE_00704	ICDKJJMI_00633	FBGHDFNB_00159	BCMLLIFJ_00102	AMIJHECJ_00097	JDALFJNJ_00038	BBNCCIJK_00422	JGJMHJCE_00247	PMEGOFBP_00221	MGIEHDEP_00513	CIJFOIOK_00220	IEDOJDGI_00238	FLLPLCIB_00557	JCCPDCOP_00619	LDCLEOAN_00221	MDKLELAN_00556	CHEBCLHG_00220	HPOBEEMN_00564
rluD_1		Ribosomal large subunit pseudouridine synthase D	rluC	Belongs to the pseudouridine synthase RluA family	NA	99	99	1	588	282				725	851	849	CPMPEIPG_00609	BJCMMOAH_00374	JOHDHNAO_00632	CJCEDOKP_00504	EFEJHPIM_00051	MJHJOMFM_00028	EMOBAPIA_00031	LCEEPAIL_00388	KKPAPPPE_00247	EKNCEEGM_00244	HDNGADJJ_00247	AHKMOKEP_00678	CGDPLPIB_00472	DAHDHGCJ_00326	ANOAGMCC_00209	ELAIBMPE_00466	ICDKJJMI_00014	FBGHDFNB_00396	BCMLLIFJ_00263	AMIJHECJ_00306	JDALFJNJ_00664	BBNCCIJK_00218	JGJMHJCE_00015	PMEGOFBP_00015	MGIEHDEP_00441	CIJFOIOK_00015	IEDOJDGI_00015	FLLPLCIB_00015	JCCPDCOP_00119	LDCLEOAN_00015	MDKLELAN_00015	CHEBCLHG_00015	HPOBEEMN_00015
rnj		Ribonuclease J	rnj	An RNase that has 5'-3' exonuclease and possibly endonuclease activity. Involved in maturation of rRNA and in some organisms also mRNA maturation and or decay	NA	99	99	1	588	2692				2504	2552	2519	CPMPEIPG_00354	BJCMMOAH_00081	JOHDHNAO_00337	CJCEDOKP_00655	EFEJHPIM_00451	MJHJOMFM_00457	EMOBAPIA_00523	LCEEPAIL_00410	KKPAPPPE_00579	EKNCEEGM_00506	HDNGADJJ_00554	AHKMOKEP_00154	CGDPLPIB_00214	DAHDHGCJ_00579	ANOAGMCC_00511	ELAIBMPE_00023	ICDKJJMI_00208	FBGHDFNB_00689	BCMLLIFJ_00443	AMIJHECJ_00583	JDALFJNJ_00139	BBNCCIJK_00694	JGJMHJCE_00515	PMEGOFBP_00493	MGIEHDEP_00090	CIJFOIOK_00493	IEDOJDGI_00513	FLLPLCIB_00264	JCCPDCOP_00385	LDCLEOAN_00494	MDKLELAN_00274	CHEBCLHG_00496	HPOBEEMN_00276
group_907		hypothetical protein	NA	NA	NA	99	99	1	588	2251				956	1025	956	CPMPEIPG_00511	BJCMMOAH_00241	JOHDHNAO_00053	CJCEDOKP_00173	EFEJHPIM_00201	MJHJOMFM_00626	EMOBAPIA_00499	LCEEPAIL_00357	KKPAPPPE_00080	EKNCEEGM_00433	HDNGADJJ_00110	AHKMOKEP_00009	CGDPLPIB_00362	DAHDHGCJ_00431	ANOAGMCC_00602	ELAIBMPE_00191	ICDKJJMI_00111	FBGHDFNB_00527	BCMLLIFJ_00641	AMIJHECJ_00433	JDALFJNJ_00234	BBNCCIJK_00105	JGJMHJCE_00671	PMEGOFBP_00642	MGIEHDEP_00322	CIJFOIOK_00641	IEDOJDGI_00662	FLLPLCIB_00702	JCCPDCOP_00230	LDCLEOAN_00643	MDKLELAN_00694	CHEBCLHG_00645	HPOBEEMN_00701
hslO		33 kDa chaperonin	cinA	Belongs to the CinA family	NA	99	99	1	588	1109				1238	1238	1238	CPMPEIPG_00090	BJCMMOAH_00590	JOHDHNAO_00200	CJCEDOKP_00482	EFEJHPIM_00151	MJHJOMFM_00707	EMOBAPIA_00612	LCEEPAIL_00524	KKPAPPPE_00688	EKNCEEGM_00583	HDNGADJJ_00578	AHKMOKEP_00451	CGDPLPIB_00697	DAHDHGCJ_00109	ANOAGMCC_00318	ELAIBMPE_00697	ICDKJJMI_00641	FBGHDFNB_00151	BCMLLIFJ_00078	AMIJHECJ_00090	JDALFJNJ_00031	BBNCCIJK_00429	JGJMHJCE_00256	PMEGOFBP_00228	MGIEHDEP_00520	CIJFOIOK_00227	IEDOJDGI_00245	FLLPLCIB_00550	JCCPDCOP_00612	LDCLEOAN_00228	MDKLELAN_00549	CHEBCLHG_00227	HPOBEEMN_00557
metK		S-adenosylmethionine synthase	metK	Catalyzes the formation of S-adenosylmethionine (AdoMet) from methionine and ATP. The overall synthetic reaction is composed of two sequential steps, AdoMet formation and the subsequent tripolyphosphate hydrolysis which occurs prior to release of AdoMet from the enzyme	NA	99	99	1	588	1807				1016	1151	1148	CPMPEIPG_00160	BJCMMOAH_00006	JOHDHNAO_00031	CJCEDOKP_00029	EFEJHPIM_00427	MJHJOMFM_00671	EMOBAPIA_00321	LCEEPAIL_00438	KKPAPPPE_00595	EKNCEEGM_00417	HDNGADJJ_00617	AHKMOKEP_00259	CGDPLPIB_00129	DAHDHGCJ_00672	ANOAGMCC_00124	ELAIBMPE_00443	ICDKJJMI_00532	FBGHDFNB_00795	BCMLLIFJ_00420	AMIJHECJ_00659	JDALFJNJ_00565	BBNCCIJK_00611	JGJMHJCE_00429	PMEGOFBP_00414	MGIEHDEP_00682	CIJFOIOK_00413	IEDOJDGI_00434	FLLPLCIB_00339	JCCPDCOP_00457	LDCLEOAN_00415	MDKLELAN_00354	CHEBCLHG_00417	HPOBEEMN_00365
dinB		DNA polymerase IV	dinB	Poorly processive, error-prone DNA polymerase involved in untargeted mutagenesis. Copies undamaged DNA at stalled replication forks, which arise in vivo from mismatched or misaligned primer ends. These misaligned primers can be extended by PolIV. Exhibits no 3'-5' exonuclease (proofreading) activity. May be involved in translesional synthesis, in conjunction with the beta clamp from PolIII	NA	99	99	1	588	2209				1154	1154	1154	CPMPEIPG_00543	BJCMMOAH_00272	JOHDHNAO_00525	CJCEDOKP_00580	EFEJHPIM_00232	MJHJOMFM_00234	EMOBAPIA_00154	LCEEPAIL_00696	KKPAPPPE_00111	EKNCEEGM_00283	HDNGADJJ_00141	AHKMOKEP_00757	CGDPLPIB_00393	DAHDHGCJ_00400	ANOAGMCC_00385	ELAIBMPE_00160	ICDKJJMI_00080	FBGHDFNB_00492	BCMLLIFJ_00672	AMIJHECJ_00402	JDALFJNJ_00265	BBNCCIJK_00136	JGJMHJCE_00702	PMEGOFBP_00673	MGIEHDEP_00353	CIJFOIOK_00672	IEDOJDGI_00693	FLLPLCIB_00733	JCCPDCOP_00199	LDCLEOAN_00674	MDKLELAN_00725	CHEBCLHG_00676	HPOBEEMN_00732
group_1006		hypothetical protein	NA	NA	NA	98	98	1	588	2349	1	2028		395	1283	1258	CPMPEIPG_00493	BJCMMOAH_00218	JOHDHNAO_00729	CJCEDOKP_00129	EFEJHPIM_00505	MJHJOMFM_00137	EMOBAPIA_00178	LCEEPAIL_00586	KKPAPPPE_00319	EKNCEEGM_00487	HDNGADJJ_00060	AHKMOKEP_00024	CGDPLPIB_00344	DAHDHGCJ_00446	ANOAGMCC_00629	ELAIBMPE_00219	ICDKJJMI_00552		BCMLLIFJ_00513	AMIJHECJ_00451	JDALFJNJ_00219	BBNCCIJK_00095	JGJMHJCE_00654	PMEGOFBP_00625	MGIEHDEP_00580	CIJFOIOK_00624	IEDOJDGI_00645	FLLPLCIB_00680	JCCPDCOP_00252	LDCLEOAN_00626	MDKLELAN_00676	CHEBCLHG_00628	HPOBEEMN_00683
ypdF		Aminopeptidase YpdF	pepP	XAA-PRO aminopeptidase	NA	98	98	1	588	1077	1	1023		599	1034	1029	CPMPEIPG_00064	BJCMMOAH_00564	JOHDHNAO_00226	CJCEDOKP_00456	EFEJHPIM_00177	MJHJOMFM_00433	EMOBAPIA_00734	LCEEPAIL_00291	KKPAPPPE_00445	EKNCEEGM_00014	HDNGADJJ_00682	AHKMOKEP_00477	CGDPLPIB_00669	DAHDHGCJ_00137	ANOAGMCC_00553	ELAIBMPE_00725	ICDKJJMI_00366	FBGHDFNB_00178	BCMLLIFJ_00408	AMIJHECJ_00116	JDALFJNJ_00057	BBNCCIJK_00403	JGJMHJCE_00228	PMEGOFBP_00202	MGIEHDEP_00239	CIJFOIOK_00201	IEDOJDGI_00219	FLLPLCIB_00576	JCCPDCOP_00638	LDCLEOAN_00202	MDKLELAN_00574	CHEBCLHG_00201	HPOBEEMN_00582
group_1359		hypothetical protein	NA	NA	NA	98	98	1	588	1485	1	1867		2225	2261	2244	CPMPEIPG_00324	BJCMMOAH_00049	JOHDHNAO_00010	CJCEDOKP_00702	EFEJHPIM_00107	MJHJOMFM_00344	EMOBAPIA_00347	LCEEPAIL_00146	KKPAPPPE_00170	EKNCEEGM_00567	HDNGADJJ_00451	AHKMOKEP_00193	CGDPLPIB_00184	DAHDHGCJ_00610	ANOAGMCC_00696	ELAIBMPE_00640	ICDKJJMI_00309	FBGHDFNB_00721	BCMLLIFJ_00200	AMIJHECJ_00617	JDALFJNJ_00751	BBNCCIJK_00655	JGJMHJCE_00482	PMEGOFBP_00462	MGIEHDEP_00757	CIJFOIOK_00462	IEDOJDGI_00482	FLLPLCIB_00294	JCCPDCOP_00416	LDCLEOAN_00463	MDKLELAN_00305	CHEBCLHG_00465	HPOBEEMN_00306
group_1456		putative protein MG039	glpO	FAD dependent oxidoreductase	NA	98	98	1	588	2886	1	2086		1133	1154	1133	CPMPEIPG_00210	BJCMMOAH_00720	JOHDHNAO_00606	CJCEDOKP_00110	EFEJHPIM_00542	MJHJOMFM_00299	EMOBAPIA_00434	LCEEPAIL_00665	KKPAPPPE_00199	EKNCEEGM_00305	HDNGADJJ_00363	AHKMOKEP_00314	CGDPLPIB_00074	DAHDHGCJ_00725	ANOAGMCC_00181	ELAIBMPE_00301	ICDKJJMI_00235	FBGHDFNB_00864	BCMLLIFJ_00182	AMIJHECJ_00715	JDALFJNJ_00421		JGJMHJCE_00383	PMEGOFBP_00358	MGIEHDEP_00498	CIJFOIOK_00356	IEDOJDGI_00375	FLLPLCIB_00399	JCCPDCOP_00518	LDCLEOAN_00358	MDKLELAN_00416	CHEBCLHG_00357	HPOBEEMN_00427
serS		Serine--tRNA ligase	serS	Catalyzes the attachment of serine to tRNA(Ser). Is also able to aminoacylate tRNA(Sec) with serine, to form the misacylated tRNA L-seryl-tRNA(Sec), which will be further converted into selenocysteinyl-tRNA(Sec)	NA	98	98	1	588	2581	1	1379		1241	1241	1241	CPMPEIPG_00420	BJCMMOAH_00156	JOHDHNAO_00269	CJCEDOKP_00622	EFEJHPIM_00494	MJHJOMFM_00258	EMOBAPIA_00382	LCEEPAIL_00249	KKPAPPPE_00055	EKNCEEGM_00091	HDNGADJJ_00289	AHKMOKEP_00088	CGDPLPIB_00280	DAHDHGCJ_00510	ANOAGMCC_00424	ELAIBMPE_00091	ICDKJJMI_00144	FBGHDFNB_00613	BCMLLIFJ_00339	AMIJHECJ_00511	JDALFJNJ_00116	BBNCCIJK_00026	JGJMHJCE_00589	PMEGOFBP_00564	MGIEHDEP_00016	CIJFOIOK_00563	IEDOJDGI_00584	FLLPLCIB_00171	JCCPDCOP_00313	LDCLEOAN_00565	MDKLELAN_00200	CHEBCLHG_00567	HPOBEEMN_00203
lysS		Lysine--tRNA ligase	lysS	Belongs to the class-II aminoacyl-tRNA synthetase family	NA	98	98	1	588	1014	1	1044		692	1466	1454	CPMPEIPG_00027	BJCMMOAH_00526	JOHDHNAO_00402	CJCEDOKP_00418	EFEJHPIM_00281	MJHJOMFM_00160	EMOBAPIA_00125	LCEEPAIL_00024	KKPAPPPE_00394	EKNCEEGM_00052	HDNGADJJ_00036		CGDPLPIB_00631	DAHDHGCJ_00175	ANOAGMCC_00021	ELAIBMPE_00385	ICDKJJMI_00627	FBGHDFNB_00220	BCMLLIFJ_00631	AMIJHECJ_00155	JDALFJNJ_00497	BBNCCIJK_00365	JGJMHJCE_00190	PMEGOFBP_00164	MGIEHDEP_00201	CIJFOIOK_00163	IEDOJDGI_00181	FLLPLCIB_00614	JCCPDCOP_00676	LDCLEOAN_00164	MDKLELAN_00612	CHEBCLHG_00163	HPOBEEMN_00620
group_1784		hypothetical protein	NA	NA	NA	98	98	1	588	1489	1	1009		593	1541	1521	CPMPEIPG_00328	BJCMMOAH_00053	JOHDHNAO_00014	CJCEDOKP_00706	EFEJHPIM_00103	MJHJOMFM_00340	EMOBAPIA_00343	LCEEPAIL_00142	KKPAPPPE_00174	EKNCEEGM_00571	HDNGADJJ_00455	AHKMOKEP_00189	CGDPLPIB_00188	DAHDHGCJ_00606	ANOAGMCC_00692	ELAIBMPE_00636	ICDKJJMI_00313	FBGHDFNB_00717	BCMLLIFJ_00196	AMIJHECJ_00613	JDALFJNJ_00755	BBNCCIJK_00659	JGJMHJCE_00486	PMEGOFBP_00466	MGIEHDEP_00761	CIJFOIOK_00466	IEDOJDGI_00486	FLLPLCIB_00290	JCCPDCOP_00412	LDCLEOAN_00467	MDKLELAN_00301	CHEBCLHG_00469	HPOBEEMN_00302
group_1804		hypothetical protein	NA	NA	NA	98	98	1	588	3186	1	2402		173	335	329	CPMPEIPG_00721	BJCMMOAH_00482	JOHDHNAO_00356	CJCEDOKP_00275	EFEJHPIM_00356	MJHJOMFM_00632	EMOBAPIA_00419	LCEEPAIL_00336	KKPAPPPE_00480	EKNCEEGM_00501	HDNGADJJ_00402	AHKMOKEP_00572	CGDPLPIB_00584	DAHDHGCJ_00220	ANOAGMCC_00066	ELAIBMPE_00774	ICDKJJMI_00452	FBGHDFNB_00272	BCMLLIFJ_00029	AMIJHECJ_00198		BBNCCIJK_00322	JGJMHJCE_00147	PMEGOFBP_00122	MGIEHDEP_00631	CIJFOIOK_00121	IEDOJDGI_00121	FLLPLCIB_00119	JCCPDCOP_00013	LDCLEOAN_00122	MDKLELAN_00146	CHEBCLHG_00121	HPOBEEMN_00146
upp		Uracil phosphoribosyltransferase	upp	Catalyzes the conversion of uracil and 5-phospho-alpha- D-ribose 1-diphosphate (PRPP) to UMP and diphosphate	NA	98	98	1	588	1267	8	3		614	614	614	CPMPEIPG_00119	BJCMMOAH_00614	JOHDHNAO_00175	CJCEDOKP_00401	EFEJHPIM_00605	MJHJOMFM_00382	EMOBAPIA_00710	LCEEPAIL_00423	KKPAPPPE_00510	EKNCEEGM_00518	HDNGADJJ_00692	AHKMOKEP_00424	CGDPLPIB_00726	DAHDHGCJ_00083	ANOAGMCC_00294	ELAIBMPE_00514	ICDKJJMI_00690	FBGHDFNB_00121	BCMLLIFJ_00052	AMIJHECJ_00063	JDALFJNJ_00022	BBNCCIJK_00455	JGJMHJCE_00282	PMEGOFBP_00255	MGIEHDEP_00546	CIJFOIOK_00253	IEDOJDGI_00272	FLLPLCIB_00524	JCCPDCOP_00585	LDCLEOAN_00255	MDKLELAN_00523	CHEBCLHG_00254	HPOBEEMN_00531
group_1979		hypothetical protein	NA	NA	NA	98	98	1	588	2431	1	2516		1349	1361	1358	CPMPEIPG_00430	BJCMMOAH_00166	JOHDHNAO_00259	CJCEDOKP_00632	EFEJHPIM_00638	MJHJOMFM_00268	EMOBAPIA_00629	LCEEPAIL_00239	KKPAPPPE_00065	EKNCEEGM_00081	HDNGADJJ_00279	AHKMOKEP_00077	CGDPLPIB_00290	DAHDHGCJ_00500	ANOAGMCC_00434	ELAIBMPE_00101	ICDKJJMI_00134	FBGHDFNB_00602	BCMLLIFJ_00349	AMIJHECJ_00501	JDALFJNJ_00364		JGJMHJCE_00601	PMEGOFBP_00574	MGIEHDEP_00006	CIJFOIOK_00573	IEDOJDGI_00594	FLLPLCIB_00161	JCCPDCOP_00303	LDCLEOAN_00575	MDKLELAN_00190	CHEBCLHG_00577	HPOBEEMN_00193
dnaJ		Chaperone protein DnaJ	dnaJ	ATP binding to DnaK triggers the release of the substrate protein, thus completing the reaction cycle. Several rounds of ATP-dependent interactions between DnaJ, DnaK and GrpE are required for fully efficient folding. Also involved, together with DnaK and GrpE, in the DNA replication of plasmids through activation of initiation proteins	NA	98	98	1	588	2239	7	4		1124	1136	1127	CPMPEIPG_00517	BJCMMOAH_00247	JOHDHNAO_00059	CJCEDOKP_00167	EFEJHPIM_00207	MJHJOMFM_00620	EMOBAPIA_00505	LCEEPAIL_00351	KKPAPPPE_00086	EKNCEEGM_00439	HDNGADJJ_00116		CGDPLPIB_00368	DAHDHGCJ_00425	ANOAGMCC_00596	ELAIBMPE_00185	ICDKJJMI_00105	FBGHDFNB_00521	BCMLLIFJ_00647	AMIJHECJ_00427	JDALFJNJ_00240	BBNCCIJK_00111	JGJMHJCE_00677	PMEGOFBP_00648	MGIEHDEP_00328	CIJFOIOK_00647	IEDOJDGI_00668	FLLPLCIB_00708	JCCPDCOP_00224	LDCLEOAN_00649	MDKLELAN_00700	CHEBCLHG_00651	HPOBEEMN_00707
ppa		Inorganic pyrophosphatase	ppa	Catalyzes the hydrolysis of inorganic pyrophosphate (PPi) forming two phosphate ions	NA	98	98	1	588	315	1	2450		557	557	557	CPMPEIPG_00617	BJCMMOAH_00382	JOHDHNAO_00624	CJCEDOKP_00512	EFEJHPIM_00043	MJHJOMFM_00036	EMOBAPIA_00023	LCEEPAIL_00380	KKPAPPPE_00239	EKNCEEGM_00236	HDNGADJJ_00597	AHKMOKEP_00670	CGDPLPIB_00480	DAHDHGCJ_00318	ANOAGMCC_00217	ELAIBMPE_00458	ICDKJJMI_00006	FBGHDFNB_00388	BCMLLIFJ_00255	AMIJHECJ_00298	JDALFJNJ_00672	BBNCCIJK_00226	JGJMHJCE_00023	PMEGOFBP_00023	MGIEHDEP_00449	CIJFOIOK_00023	IEDOJDGI_00023		JCCPDCOP_00111	LDCLEOAN_00023	MDKLELAN_00023	CHEBCLHG_00023	HPOBEEMN_00023
trxA		Thioredoxin	NA	NA	NA	98	98	1	588	2868	1	2055		329	329	329	CPMPEIPG_00200	BJCMMOAH_00731	JOHDHNAO_00065	CJCEDOKP_00100	EFEJHPIM_00624	MJHJOMFM_00289	EMOBAPIA_00577	LCEEPAIL_00085	KKPAPPPE_00209	EKNCEEGM_00315	HDNGADJJ_00520	AHKMOKEP_00304	CGDPLPIB_00084	DAHDHGCJ_00715	ANOAGMCC_00171	ELAIBMPE_00291	ICDKJJMI_00245	FBGHDFNB_00854	BCMLLIFJ_00546	AMIJHECJ_00705	JDALFJNJ_00411	BBNCCIJK_00566	JGJMHJCE_00398	PMEGOFBP_00368	MGIEHDEP_00488	CIJFOIOK_00366	IEDOJDGI_00385	FLLPLCIB_00389	JCCPDCOP_00508	LDCLEOAN_00368	MDKLELAN_00406	CHEBCLHG_00367	HPOBEEMN_00417
group_2049		hypothetical protein	NA	NA	NA	98	98	1	588	1488	1	1008		542	545	544	CPMPEIPG_00327	BJCMMOAH_00052	JOHDHNAO_00013	CJCEDOKP_00705	EFEJHPIM_00104	MJHJOMFM_00341	EMOBAPIA_00344	LCEEPAIL_00143	KKPAPPPE_00173	EKNCEEGM_00570	HDNGADJJ_00454	AHKMOKEP_00190	CGDPLPIB_00187	DAHDHGCJ_00607	ANOAGMCC_00693	ELAIBMPE_00637	ICDKJJMI_00312	FBGHDFNB_00718	BCMLLIFJ_00197	AMIJHECJ_00614	JDALFJNJ_00754	BBNCCIJK_00658	JGJMHJCE_00485	PMEGOFBP_00465	MGIEHDEP_00760	CIJFOIOK_00465	IEDOJDGI_00485	FLLPLCIB_00291	JCCPDCOP_00413	LDCLEOAN_00466	MDKLELAN_00302	CHEBCLHG_00468	HPOBEEMN_00303
recU		Holliday junction resolvase RecU	recU	Endonuclease that resolves Holliday junction intermediates in genetic recombination. Cleaves mobile four-strand junctions by introducing symmetrical nicks in paired strands. Promotes annealing of linear ssDNA with homologous dsDNA. Required for DNA repair, homologous recombination and chromosome segregation	NA	98	98	1	588	2221	2	7		485	683	499	CPMPEIPG_00533	BJCMMOAH_00262	JOHDHNAO_00515	CJCEDOKP_00570	EFEJHPIM_00222	MJHJOMFM_00224	EMOBAPIA_00164	LCEEPAIL_00686	KKPAPPPE_00101	EKNCEEGM_00293	HDNGADJJ_00131	AHKMOKEP_00767	CGDPLPIB_00383	DAHDHGCJ_00410		ELAIBMPE_00170	ICDKJJMI_00090	FBGHDFNB_00502	BCMLLIFJ_00662	AMIJHECJ_00412	JDALFJNJ_00255	BBNCCIJK_00126	JGJMHJCE_00692	PMEGOFBP_00663	MGIEHDEP_00343	CIJFOIOK_00662	IEDOJDGI_00683	FLLPLCIB_00723	JCCPDCOP_00209	LDCLEOAN_00664	MDKLELAN_00715	CHEBCLHG_00666	HPOBEEMN_00722
rpmE		50S ribosomal protein L31	rpmE	50S ribosomal protein L31	NA	98	98	1	588	1793	40	1		224	227	224		BJCMMOAH_00010	JOHDHNAO_00027	CJCEDOKP_00025	EFEJHPIM_00431	MJHJOMFM_00667	EMOBAPIA_00317	LCEEPAIL_00434	KKPAPPPE_00591	EKNCEEGM_00413	HDNGADJJ_00621	AHKMOKEP_00255	CGDPLPIB_00133	DAHDHGCJ_00668	ANOAGMCC_00120	ELAIBMPE_00439	ICDKJJMI_00528	FBGHDFNB_00791	BCMLLIFJ_00424	AMIJHECJ_00655	JDALFJNJ_00561	BBNCCIJK_00615	JGJMHJCE_00433	PMEGOFBP_00418	MGIEHDEP_00686	CIJFOIOK_00417	IEDOJDGI_00438	FLLPLCIB_00335	JCCPDCOP_00453	LDCLEOAN_00419	MDKLELAN_00350	CHEBCLHG_00421	HPOBEEMN_00361
group_2293		hypothetical protein	NA	NA	NA	98	98	1	588	2693	1	35		335	335	335	CPMPEIPG_00353	BJCMMOAH_00080	JOHDHNAO_00338	CJCEDOKP_00654	EFEJHPIM_00452	MJHJOMFM_00456	EMOBAPIA_00524	LCEEPAIL_00409	KKPAPPPE_00578	EKNCEEGM_00505	HDNGADJJ_00555	AHKMOKEP_00155	CGDPLPIB_00213	DAHDHGCJ_00580	ANOAGMCC_00512	ELAIBMPE_00022	ICDKJJMI_00209	FBGHDFNB_00690	BCMLLIFJ_00444	AMIJHECJ_00584	JDALFJNJ_00140	BBNCCIJK_00693	JGJMHJCE_00514	PMEGOFBP_00492	MGIEHDEP_00091	CIJFOIOK_00492	IEDOJDGI_00512	FLLPLCIB_00265	JCCPDCOP_00386	LDCLEOAN_00493	MDKLELAN_00275	CHEBCLHG_00495	HPOBEEMN_00277
group_2306		hypothetical protein	NA	NA	NA	98	98	1	588	2208	36	1		425	425	425	CPMPEIPG_00544	BJCMMOAH_00273	JOHDHNAO_00526	CJCEDOKP_00581	EFEJHPIM_00233	MJHJOMFM_00235	EMOBAPIA_00153	LCEEPAIL_00697	KKPAPPPE_00112	EKNCEEGM_00282	HDNGADJJ_00142	AHKMOKEP_00756	CGDPLPIB_00394	DAHDHGCJ_00399	ANOAGMCC_00384	ELAIBMPE_00159	ICDKJJMI_00079	FBGHDFNB_00491	BCMLLIFJ_00673	AMIJHECJ_00401	JDALFJNJ_00266	BBNCCIJK_00137	JGJMHJCE_00703	PMEGOFBP_00674	MGIEHDEP_00354	CIJFOIOK_00673	IEDOJDGI_00694	FLLPLCIB_00734	JCCPDCOP_00198	LDCLEOAN_00675	MDKLELAN_00726	CHEBCLHG_00677	HPOBEEMN_00733
btuD_1		Vitamin B12 import ATP-binding protein BtuD	potA	Part of the ABC transporter complex PotABCD involved in spermidine putrescine import. Responsible for energy coupling to the transport system	NA	98	98	1	588	3561	11	9		935	1334	1329	CPMPEIPG_00648	BJCMMOAH_00408	JOHDHNAO_00440	CJCEDOKP_00208	EFEJHPIM_00015	MJHJOMFM_00061	EMOBAPIA_00480	LCEEPAIL_00117	KKPAPPPE_00457	EKNCEEGM_00173	HDNGADJJ_00213	AHKMOKEP_00639	CGDPLPIB_00511	DAHDHGCJ_00293	ANOAGMCC_00244	ELAIBMPE_00673	ICDKJJMI_00492	FBGHDFNB_00355	BCMLLIFJ_00466	AMIJHECJ_00268	JDALFJNJ_00775	BBNCCIJK_00255	JGJMHJCE_00052	PMEGOFBP_00054		CIJFOIOK_00053	IEDOJDGI_00053	FLLPLCIB_00052	JCCPDCOP_00081	LDCLEOAN_00054	MDKLELAN_00051	CHEBCLHG_00053	HPOBEEMN_00051
group_2323		hypothetical protein	zip	transporter	NA	98	98	1	588	3503	1	1404		716	716	716	CPMPEIPG_00680	BJCMMOAH_00443	JOHDHNAO_00470	CJCEDOKP_00236	EFEJHPIM_00567	MJHJOMFM_00486	EMOBAPIA_00263	LCEEPAIL_00504	KKPAPPPE_00359	EKNCEEGM_00200	HDNGADJJ_00412	AHKMOKEP_00611	CGDPLPIB_00543	DAHDHGCJ_00265	ANOAGMCC_00103	ELAIBMPE_00547	ICDKJJMI_00685	FBGHDFNB_00319	BCMLLIFJ_00488	AMIJHECJ_00236	JDALFJNJ_00089	BBNCCIJK_00283	JGJMHJCE_00104	PMEGOFBP_00084	MGIEHDEP_00387	CIJFOIOK_00083	IEDOJDGI_00083	FLLPLCIB_00081	JCCPDCOP_00051	LDCLEOAN_00084	MDKLELAN_00080	CHEBCLHG_00083	HPOBEEMN_00080
rplM		50S ribosomal protein L13	rplM	This protein is one of the early assembly proteins of the 50S ribosomal subunit, although it is not seen to bind rRNA by itself. It is important during the early stages of 50S assembly	NA	98	98	1	588	1066	1	1574		437	614	494	CPMPEIPG_00055	BJCMMOAH_00555	JOHDHNAO_00235	CJCEDOKP_00447	EFEJHPIM_00186	MJHJOMFM_00442	EMOBAPIA_00647	LCEEPAIL_00161	KKPAPPPE_00436	EKNCEEGM_00023	HDNGADJJ_00007	AHKMOKEP_00486	CGDPLPIB_00660	DAHDHGCJ_00146	ANOAGMCC_00544	ELAIBMPE_00414	ICDKJJMI_00357		BCMLLIFJ_00417	AMIJHECJ_00125	JDALFJNJ_00341	BBNCCIJK_00394	JGJMHJCE_00219	PMEGOFBP_00193	MGIEHDEP_00230	CIJFOIOK_00192	IEDOJDGI_00210	FLLPLCIB_00585	JCCPDCOP_00647	LDCLEOAN_00193	MDKLELAN_00583	CHEBCLHG_00192	HPOBEEMN_00591
atpA_1		ATP synthase subunit alpha	atpA-2	ATP synthase	NA	98	98	1	588	1484	1	1868		935	1526	1519	CPMPEIPG_00323	BJCMMOAH_00048	JOHDHNAO_00009	CJCEDOKP_00701	EFEJHPIM_00108	MJHJOMFM_00345	EMOBAPIA_00348	LCEEPAIL_00147	KKPAPPPE_00169	EKNCEEGM_00566	HDNGADJJ_00450	AHKMOKEP_00194	CGDPLPIB_00183	DAHDHGCJ_00611	ANOAGMCC_00697	ELAIBMPE_00641	ICDKJJMI_00308	FBGHDFNB_00722	BCMLLIFJ_00201	AMIJHECJ_00618	JDALFJNJ_00750	BBNCCIJK_00654	JGJMHJCE_00481	PMEGOFBP_00461	MGIEHDEP_00756	CIJFOIOK_00461	IEDOJDGI_00481	FLLPLCIB_00295	JCCPDCOP_00417	LDCLEOAN_00462	MDKLELAN_00306	CHEBCLHG_00464	HPOBEEMN_00307
group_2578		hypothetical protein	NA	NA	NA	98	98	1	588	2853	15	3	Hypothetical protein with no hits to refseq/uniprot/clusters/cdd/tigrfams/pfam overlapping another protein with hits	284	566	560	CPMPEIPG_00188	BJCMMOAH_00743	JOHDHNAO_00077	CJCEDOKP_00088	EFEJHPIM_00612	MJHJOMFM_00277	EMOBAPIA_00589	LCEEPAIL_00073	KKPAPPPE_00221	EKNCEEGM_00327	HDNGADJJ_00508	AHKMOKEP_00292	CGDPLPIB_00096	DAHDHGCJ_00703	ANOAGMCC_00159	ELAIBMPE_00279	ICDKJJMI_00257	FBGHDFNB_00840	BCMLLIFJ_00558	AMIJHECJ_00693	JDALFJNJ_00399	BBNCCIJK_00578	JGJMHJCE_00410	PMEGOFBP_00380	MGIEHDEP_00476	CIJFOIOK_00378	IEDOJDGI_00397	FLLPLCIB_00377	JCCPDCOP_00496	LDCLEOAN_00380	MDKLELAN_00394	CHEBCLHG_00379	HPOBEEMN_00405
group_2602		Phospho-furanose lactonase	NA	NA	NA	98	98	1	588	2677	1	1752		692	1061	1057	CPMPEIPG_00362	BJCMMOAH_00092	JOHDHNAO_00329	CJCEDOKP_00663	EFEJHPIM_00443	MJHJOMFM_00465	EMOBAPIA_00054	LCEEPAIL_00543	KKPAPPPE_00703	EKNCEEGM_00514	HDNGADJJ_00696	AHKMOKEP_00146	CGDPLPIB_00222	DAHDHGCJ_00570	ANOAGMCC_00503	ELAIBMPE_00031	ICDKJJMI_00200	FBGHDFNB_00680	BCMLLIFJ_00435	AMIJHECJ_00575	JDALFJNJ_00644	BBNCCIJK_00702	JGJMHJCE_00524	PMEGOFBP_00502	MGIEHDEP_00082	CIJFOIOK_00501	IEDOJDGI_00522	FLLPLCIB_00256	JCCPDCOP_00375	LDCLEOAN_00503	MDKLELAN_00266	CHEBCLHG_00505	HPOBEEMN_00268
rnpA		Ribonuclease P protein component	rnpA	RNaseP catalyzes the removal of the 5'-leader sequence from pre-tRNA to produce the mature 5'-terminus. It can also cleave other RNA substrates such as 4.5S RNA. The protein component plays an auxiliary but essential role in vivo by binding to the 5'-leader sequence and broadening the substrate specificity of the ribozyme	NA	98	98	1	588	266	28	2		338	338	338	CPMPEIPG_00593	BJCMMOAH_00358	JOHDHNAO_00648	CJCEDOKP_00488	EFEJHPIM_00067	MJHJOMFM_00012	EMOBAPIA_00047	LCEEPAIL_00404	KKPAPPPE_00263	EKNCEEGM_00260	HDNGADJJ_00263	AHKMOKEP_00694	CGDPLPIB_00456	DAHDHGCJ_00342	ANOAGMCC_00193	ELAIBMPE_00482	ICDKJJMI_00030		BCMLLIFJ_00279	AMIJHECJ_00322	JDALFJNJ_00648	BBNCCIJK_00202	JGJMHJCE_00752	PMEGOFBP_00737	MGIEHDEP_00425	CIJFOIOK_00736	IEDOJDGI_00757	FLLPLCIB_00793	JCCPDCOP_00135	LDCLEOAN_00738	MDKLELAN_00782	CHEBCLHG_00740	HPOBEEMN_00790
gpmI		2,3-bisphosphoglycerate-independent phosphoglycerate mutase	gpmI	Catalyzes the interconversion of 2-phosphoglycerate and 3-phosphoglycerate	NA	98	98	1	588	2874	1	2062		1511	1517	1514	CPMPEIPG_00202	BJCMMOAH_00728	JOHDHNAO_00614	CJCEDOKP_00102		MJHJOMFM_00291	EMOBAPIA_00426	LCEEPAIL_00673	KKPAPPPE_00207	EKNCEEGM_00313	HDNGADJJ_00371	AHKMOKEP_00306	CGDPLPIB_00082	DAHDHGCJ_00717	ANOAGMCC_00173	ELAIBMPE_00293	ICDKJJMI_00243	FBGHDFNB_00856	BCMLLIFJ_00174	AMIJHECJ_00707	JDALFJNJ_00413	BBNCCIJK_00564	JGJMHJCE_00375	PMEGOFBP_00366	MGIEHDEP_00490	CIJFOIOK_00364	IEDOJDGI_00383	FLLPLCIB_00391	JCCPDCOP_00510	LDCLEOAN_00366	MDKLELAN_00408	CHEBCLHG_00365	HPOBEEMN_00419
nrdF2		Ribonucleoside-diphosphate reductase subunit beta nrdF2	nrdF	ribonucleoside-diphosphate reductase beta	NA	98	98	1	588	3182	1	2401		1046	1052	1046	CPMPEIPG_00722	BJCMMOAH_00483	JOHDHNAO_00357	CJCEDOKP_00276	EFEJHPIM_00357	MJHJOMFM_00633	EMOBAPIA_00418	LCEEPAIL_00337	KKPAPPPE_00479	EKNCEEGM_00500	HDNGADJJ_00401	AHKMOKEP_00571	CGDPLPIB_00585	DAHDHGCJ_00219	ANOAGMCC_00065	ELAIBMPE_00775	ICDKJJMI_00453	FBGHDFNB_00271	BCMLLIFJ_00028	AMIJHECJ_00197		BBNCCIJK_00323	JGJMHJCE_00148	PMEGOFBP_00123	MGIEHDEP_00630	CIJFOIOK_00122	IEDOJDGI_00122	FLLPLCIB_00120	JCCPDCOP_00012	LDCLEOAN_00123	MDKLELAN_00147	CHEBCLHG_00122	HPOBEEMN_00147
gyrB		DNA gyrase subunit B	gyrB	A type II topoisomerase that negatively supercoils closed circular double-stranded (ds) DNA in an ATP-dependent manner to modulate DNA topology and maintain chromosomes in an underwound state. Negative supercoiling favors strand separation, and DNA replication, transcription, recombination and repair, all of which involve strand separation. Also able to catalyze the interconversion of other topol…	NA	98	98	1	588	983	1	2332		1919	1928	1919	CPMPEIPG_00007	BJCMMOAH_00505	JOHDHNAO_00381	CJCEDOKP_00019	EFEJHPIM_00628		EMOBAPIA_00104	LCEEPAIL_00004	KKPAPPPE_00576	EKNCEEGM_00702	HDNGADJJ_00559	AHKMOKEP_00545	CGDPLPIB_00609	DAHDHGCJ_00199	ANOAGMCC_00043	ELAIBMPE_00365	ICDKJJMI_00607	FBGHDFNB_00241	BCMLLIFJ_00114	AMIJHECJ_00176	JDALFJNJ_00518	BBNCCIJK_00344	JGJMHJCE_00169	PMEGOFBP_00143	MGIEHDEP_00180	CIJFOIOK_00142	IEDOJDGI_00160	FLLPLCIB_00636	JCCPDCOP_00697	LDCLEOAN_00143	MDKLELAN_00633	CHEBCLHG_00142	HPOBEEMN_00640
rpsO		30S ribosomal protein S15	rpsO	Forms an intersubunit bridge (bridge B4) with the 23S rRNA of the 50S subunit in the ribosome	NA	98	98	1	588	3658	13	1		266	266	266	CPMPEIPG_00640	BJCMMOAH_00401	JOHDHNAO_00432	CJCEDOKP_00201	EFEJHPIM_00022	MJHJOMFM_00054	EMOBAPIA_00002	LCEEPAIL_00109	KKPAPPPE_00449	EKNCEEGM_00165	HDNGADJJ_00205	AHKMOKEP_00647	CGDPLPIB_00504	DAHDHGCJ_00300	ANOAGMCC_00237	ELAIBMPE_00680	ICDKJJMI_00499	FBGHDFNB_00364	BCMLLIFJ_00473	AMIJHECJ_00275	JDALFJNJ_00768	BBNCCIJK_00248	JGJMHJCE_00044	PMEGOFBP_00046	MGIEHDEP_00735	CIJFOIOK_00046	IEDOJDGI_00046	FLLPLCIB_00045	JCCPDCOP_00088	LDCLEOAN_00046	MDKLELAN_00043	CHEBCLHG_00046	HPOBEEMN_00043
uvrC		UvrABC system protein C	uvrC	The UvrABC repair system catalyzes the recognition and processing of DNA lesions. UvrC both incises the 5' and 3' sides of the lesion. The N-terminal half is responsible for the 3' incision and the C-terminal half is responsible for the 5' incision	NA	98	98	1	588	2236	1	2098		1049	1580	1574	CPMPEIPG_00520	BJCMMOAH_00250	JOHDHNAO_00062	CJCEDOKP_00164	EFEJHPIM_00210	MJHJOMFM_00617	EMOBAPIA_00508	LCEEPAIL_00348	KKPAPPPE_00089	EKNCEEGM_00442	HDNGADJJ_00119		CGDPLPIB_00371	DAHDHGCJ_00422	ANOAGMCC_00593	ELAIBMPE_00182	ICDKJJMI_00102	FBGHDFNB_00518	BCMLLIFJ_00650	AMIJHECJ_00424	JDALFJNJ_00243	BBNCCIJK_00114	JGJMHJCE_00680	PMEGOFBP_00651	MGIEHDEP_00331	CIJFOIOK_00650	IEDOJDGI_00671	FLLPLCIB_00711	JCCPDCOP_00221	LDCLEOAN_00652	MDKLELAN_00703	CHEBCLHG_00654	HPOBEEMN_00710
rpoD		RNA polymerase sigma factor RpoD	rpoD	Sigma factors are initiation factors that promote the attachment of RNA polymerase to specific initiation sites and are then released	NA	98	98	1	588	2227	4	3		1994	2006	1999	CPMPEIPG_00527	BJCMMOAH_00256	JOHDHNAO_00509	CJCEDOKP_00564	EFEJHPIM_00216	MJHJOMFM_00218	EMOBAPIA_00170	LCEEPAIL_00680	KKPAPPPE_00095	EKNCEEGM_00299	HDNGADJJ_00125	AHKMOKEP_00773	CGDPLPIB_00377	DAHDHGCJ_00416	ANOAGMCC_00729	ELAIBMPE_00176	ICDKJJMI_00096	FBGHDFNB_00510	BCMLLIFJ_00656	AMIJHECJ_00418	JDALFJNJ_00249	BBNCCIJK_00120	JGJMHJCE_00686	PMEGOFBP_00657	MGIEHDEP_00337	CIJFOIOK_00656	IEDOJDGI_00677	FLLPLCIB_00717	JCCPDCOP_00215	LDCLEOAN_00658	MDKLELAN_00709	CHEBCLHG_00660	HPOBEEMN_00716
group_807		GTP cyclohydrolase 1 type 2	NA	NA	NA	98	98	1	588	2228	4	2		773	773	773	CPMPEIPG_00526	BJCMMOAH_00255	JOHDHNAO_00508	CJCEDOKP_00563	EFEJHPIM_00215	MJHJOMFM_00217	EMOBAPIA_00171	LCEEPAIL_00679	KKPAPPPE_00094	EKNCEEGM_00300	HDNGADJJ_00124	AHKMOKEP_00774	CGDPLPIB_00376	DAHDHGCJ_00417	ANOAGMCC_00728	ELAIBMPE_00177	ICDKJJMI_00097	FBGHDFNB_00511	BCMLLIFJ_00655	AMIJHECJ_00419	JDALFJNJ_00248	BBNCCIJK_00119	JGJMHJCE_00685	PMEGOFBP_00656	MGIEHDEP_00336	CIJFOIOK_00655	IEDOJDGI_00676	FLLPLCIB_00716	JCCPDCOP_00216	LDCLEOAN_00657	MDKLELAN_00708	CHEBCLHG_00659	HPOBEEMN_00715
ung		Uracil-DNA glycosylase	ung	Excises uracil residues from the DNA which can arise as a result of misincorporation of dUMP residues by DNA polymerase or due to deamination of cytosine	NA	98	98	1	588	3522	35	1		659	659	659	CPMPEIPG_00667	BJCMMOAH_00430	JOHDHNAO_00459	CJCEDOKP_00225	EFEJHPIM_00556	MJHJOMFM_00078	EMOBAPIA_00566	LCEEPAIL_00515	KKPAPPPE_00370	EKNCEEGM_00189	HDNGADJJ_00234	AHKMOKEP_00622	CGDPLPIB_00528	DAHDHGCJ_00276	ANOAGMCC_00264	ELAIBMPE_00535	ICDKJJMI_00475	FBGHDFNB_00331	BCMLLIFJ_00400	AMIJHECJ_00247	JDALFJNJ_00795	BBNCCIJK_00272	JGJMHJCE_00074	PMEGOFBP_00073	MGIEHDEP_00376	CIJFOIOK_00072	IEDOJDGI_00072	FLLPLCIB_00070	JCCPDCOP_00062	LDCLEOAN_00073	MDKLELAN_00069	CHEBCLHG_00072	HPOBEEMN_00069
rsmA		Ribosomal RNA small subunit methyltransferase A	ksgA	Specifically dimethylates two adjacent adenosines (A1518 and A1519) in the loop of a conserved hairpin near the 3'-end of 16S rRNA in the 30S particle. May play a critical role in biogenesis of 30S subunits	NA	97	97	1	588	1067	1	1575		593	785	783	CPMPEIPG_00056	BJCMMOAH_00556	JOHDHNAO_00234	CJCEDOKP_00448	EFEJHPIM_00185	MJHJOMFM_00441	EMOBAPIA_00648	LCEEPAIL_00162	KKPAPPPE_00437	EKNCEEGM_00022	HDNGADJJ_00006	AHKMOKEP_00485	CGDPLPIB_00661	DAHDHGCJ_00145	ANOAGMCC_00545	ELAIBMPE_00415	ICDKJJMI_00358	FBGHDFNB_00187	BCMLLIFJ_00416	AMIJHECJ_00124	JDALFJNJ_00340	BBNCCIJK_00395	JGJMHJCE_00220	PMEGOFBP_00194	MGIEHDEP_00231	CIJFOIOK_00193	IEDOJDGI_00211	FLLPLCIB_00584	JCCPDCOP_00646	LDCLEOAN_00194	MDKLELAN_00582	CHEBCLHG_00193	HPOBEEMN_00590
metG		Methionine--tRNA ligase	metG	Is required not only for elongation of protein synthesis but also for the initiation of all mRNA translation through initiator tRNA(fMet) aminoacylation	NA	97	97	1	588	2855	32	1		1541	1541	1541	CPMPEIPG_00190	BJCMMOAH_00741	JOHDHNAO_00075	CJCEDOKP_00090	EFEJHPIM_00614	MJHJOMFM_00279	EMOBAPIA_00587	LCEEPAIL_00075	KKPAPPPE_00219	EKNCEEGM_00325	HDNGADJJ_00510	AHKMOKEP_00294	CGDPLPIB_00094	DAHDHGCJ_00705	ANOAGMCC_00161	ELAIBMPE_00281	ICDKJJMI_00255	FBGHDFNB_00842	BCMLLIFJ_00556	AMIJHECJ_00695	JDALFJNJ_00401	BBNCCIJK_00576	JGJMHJCE_00408	PMEGOFBP_00378	MGIEHDEP_00478	CIJFOIOK_00376	IEDOJDGI_00395	FLLPLCIB_00379	JCCPDCOP_00498	LDCLEOAN_00378	MDKLELAN_00396	CHEBCLHG_00377	HPOBEEMN_00407
group_1219		hypothetical protein	NA	NA	NA	97	97	1	588	1445	1	1895		962	974	962	CPMPEIPG_00312	BJCMMOAH_00039	JOHDHNAO_00101	CJCEDOKP_00074	EFEJHPIM_00118	MJHJOMFM_00354	EMOBAPIA_00683		KKPAPPPE_00160	EKNCEEGM_00450	HDNGADJJ_00612	AHKMOKEP_00209	CGDPLPIB_00175	DAHDHGCJ_00621	ANOAGMCC_00580		ICDKJJMI_00299	FBGHDFNB_00752	BCMLLIFJ_00686	AMIJHECJ_00627	JDALFJNJ_00742	BBNCCIJK_00645	JGJMHJCE_00472	PMEGOFBP_00452	MGIEHDEP_00649	CIJFOIOK_00452	IEDOJDGI_00472	FLLPLCIB_00303	JCCPDCOP_00425	LDCLEOAN_00453	MDKLELAN_00315	CHEBCLHG_00455	HPOBEEMN_00316
tig		Trigger factor	tig	Involved in protein export. Acts as a chaperone by maintaining the newly synthesized protein in an open conformation. Functions as a peptidyl-prolyl cis-trans isomerase	NA	97	97	1	588	1110	1	1179		1361	1502	1405	CPMPEIPG_00091	BJCMMOAH_00591	JOHDHNAO_00199	CJCEDOKP_00483	EFEJHPIM_00150	MJHJOMFM_00708	EMOBAPIA_00611	LCEEPAIL_00523	KKPAPPPE_00687	EKNCEEGM_00582	HDNGADJJ_00579	AHKMOKEP_00450	CGDPLPIB_00698	DAHDHGCJ_00108	ANOAGMCC_00317	ELAIBMPE_00696	ICDKJJMI_00642	FBGHDFNB_00150	BCMLLIFJ_00077	AMIJHECJ_00089	JDALFJNJ_00030	BBNCCIJK_00430	JGJMHJCE_00257	PMEGOFBP_00229	MGIEHDEP_00521	CIJFOIOK_00228	IEDOJDGI_00246	FLLPLCIB_00549	JCCPDCOP_00611	LDCLEOAN_00229	MDKLELAN_00548	CHEBCLHG_00228	HPOBEEMN_00556
thiK		Thiamine kinase	licA	PTS system, lichenan-specific IIA component	NA	97	97	1	588	2203	1	385		722	722	722	CPMPEIPG_00548	BJCMMOAH_00277	JOHDHNAO_00530	CJCEDOKP_00585	EFEJHPIM_00237	MJHJOMFM_00239	EMOBAPIA_00149	LCEEPAIL_00701	KKPAPPPE_00116	EKNCEEGM_00278	HDNGADJJ_00146	AHKMOKEP_00752	CGDPLPIB_00398	DAHDHGCJ_00395	ANOAGMCC_00380	ELAIBMPE_00155	ICDKJJMI_00075	FBGHDFNB_00487	BCMLLIFJ_00677	AMIJHECJ_00397	JDALFJNJ_00270	BBNCCIJK_00141	JGJMHJCE_00707	PMEGOFBP_00678	MGIEHDEP_00358	CIJFOIOK_00677	IEDOJDGI_00698	FLLPLCIB_00738	JCCPDCOP_00194	LDCLEOAN_00679	MDKLELAN_00730	CHEBCLHG_00681	HPOBEEMN_00737
group_133		hypothetical protein	NA	NA	NA	97	97	1	588	292	9	24		1583	3584	3435	CPMPEIPG_00613	BJCMMOAH_00378	JOHDHNAO_00628	CJCEDOKP_00508	EFEJHPIM_00047	MJHJOMFM_00032	EMOBAPIA_00027	LCEEPAIL_00384	KKPAPPPE_00243	EKNCEEGM_00240	HDNGADJJ_00243	AHKMOKEP_00674	CGDPLPIB_00476	DAHDHGCJ_00322	ANOAGMCC_00213	ELAIBMPE_00462	ICDKJJMI_00010	FBGHDFNB_00392	BCMLLIFJ_00259	AMIJHECJ_00302	JDALFJNJ_00668	BBNCCIJK_00222	JGJMHJCE_00019	PMEGOFBP_00019	MGIEHDEP_00445	CIJFOIOK_00019	IEDOJDGI_00019	FLLPLCIB_00019	JCCPDCOP_00115	LDCLEOAN_00019	MDKLELAN_00019	CHEBCLHG_00019	HPOBEEMN_00019
group_1531		hypothetical protein	NA	NA	NA	97	97	1	588	1072	1	1585	Hypothetical protein with no hits to refseq/uniprot/clusters/cdd/tigrfams/pfam overlapping another protein with hits	215	215	215	CPMPEIPG_00060	BJCMMOAH_00560	JOHDHNAO_00230	CJCEDOKP_00452	EFEJHPIM_00181	MJHJOMFM_00437	EMOBAPIA_00652	LCEEPAIL_00166	KKPAPPPE_00441	EKNCEEGM_00018	HDNGADJJ_00002	AHKMOKEP_00481	CGDPLPIB_00665	DAHDHGCJ_00141	ANOAGMCC_00549	ELAIBMPE_00419	ICDKJJMI_00362	FBGHDFNB_00183	BCMLLIFJ_00412	AMIJHECJ_00120	JDALFJNJ_00336	BBNCCIJK_00399	JGJMHJCE_00224	PMEGOFBP_00198	MGIEHDEP_00235	CIJFOIOK_00197	IEDOJDGI_00215	FLLPLCIB_00580	JCCPDCOP_00642	LDCLEOAN_00198	MDKLELAN_00578	CHEBCLHG_00197	HPOBEEMN_00586
gmuF		putative mannose-6-phosphate isomerase GmuF	manA	isomerase	NA	97	97	1	588	1510	1	1786		905	905	905	CPMPEIPG_00338	BJCMMOAH_00063	JOHDHNAO_00024	CJCEDOKP_00716	EFEJHPIM_00093	MJHJOMFM_00710	EMOBAPIA_00469	LCEEPAIL_00132	KKPAPPPE_00524	EKNCEEGM_00618	HDNGADJJ_00668	AHKMOKEP_00179	CGDPLPIB_00198	DAHDHGCJ_00596	ANOAGMCC_00742	ELAIBMPE_00005	ICDKJJMI_00323	FBGHDFNB_00707	BCMLLIFJ_00186	AMIJHECJ_00602	JDALFJNJ_00765	BBNCCIJK_00669	JGJMHJCE_00496	PMEGOFBP_00476	MGIEHDEP_00108	CIJFOIOK_00476	IEDOJDGI_00496	FLLPLCIB_00280	JCCPDCOP_00402	LDCLEOAN_00477	MDKLELAN_00291	CHEBCLHG_00479	HPOBEEMN_00292
copA		Copper-exporting P-type ATPase	copA	E1-E2 ATPase	NA	97	97	1	588	1074	1	1588		2039	2051	2040	CPMPEIPG_00061	BJCMMOAH_00561	JOHDHNAO_00229	CJCEDOKP_00453	EFEJHPIM_00180	MJHJOMFM_00436	EMOBAPIA_00653	LCEEPAIL_00167	KKPAPPPE_00442	EKNCEEGM_00017	HDNGADJJ_00001	AHKMOKEP_00480	CGDPLPIB_00666	DAHDHGCJ_00140	ANOAGMCC_00550	ELAIBMPE_00420	ICDKJJMI_00363	FBGHDFNB_00182	BCMLLIFJ_00411	AMIJHECJ_00119	JDALFJNJ_00335	BBNCCIJK_00400	JGJMHJCE_00225	PMEGOFBP_00199	MGIEHDEP_00236	CIJFOIOK_00198	IEDOJDGI_00216	FLLPLCIB_00579	JCCPDCOP_00641	LDCLEOAN_00199	MDKLELAN_00577	CHEBCLHG_00198	HPOBEEMN_00585
glpF		putative glycerol uptake facilitator protein	glpF	Belongs to the MIP aquaporin (TC 1.A.8) family	NA	97	97	1	588	804	1	2093		737	737	737	CPMPEIPG_00214	BJCMMOAH_00716	JOHDHNAO_00604	CJCEDOKP_00296	EFEJHPIM_00544	MJHJOMFM_00301	EMOBAPIA_00436	LCEEPAIL_00663	KKPAPPPE_00197	EKNCEEGM_00379	HDNGADJJ_00361	AHKMOKEP_00318	CGDPLPIB_00072	DAHDHGCJ_00727	ANOAGMCC_00575	ELAIBMPE_00305	ICDKJJMI_00231	FBGHDFNB_00015	BCMLLIFJ_00713		JDALFJNJ_00427	BBNCCIJK_00554	JGJMHJCE_00389	PMEGOFBP_00354	MGIEHDEP_00503	CIJFOIOK_00352	IEDOJDGI_00371	FLLPLCIB_00403	JCCPDCOP_00523	LDCLEOAN_00354	MDKLELAN_00421	CHEBCLHG_00353	HPOBEEMN_00429
group_1871		Putative phosphatase	NA	NA	NA	97	97	1	588	1490	1	1011		803	836	803	CPMPEIPG_00329	BJCMMOAH_00054	JOHDHNAO_00015	CJCEDOKP_00707	EFEJHPIM_00102	MJHJOMFM_00339	EMOBAPIA_00342	LCEEPAIL_00141	KKPAPPPE_00175	EKNCEEGM_00572	HDNGADJJ_00456	AHKMOKEP_00188	CGDPLPIB_00189	DAHDHGCJ_00605	ANOAGMCC_00691	ELAIBMPE_00635	ICDKJJMI_00314	FBGHDFNB_00716	BCMLLIFJ_00195	AMIJHECJ_00612	JDALFJNJ_00756	BBNCCIJK_00660	JGJMHJCE_00487	PMEGOFBP_00467	MGIEHDEP_00762	CIJFOIOK_00467	IEDOJDGI_00487	FLLPLCIB_00289	JCCPDCOP_00411	LDCLEOAN_00468	MDKLELAN_00300	CHEBCLHG_00470	HPOBEEMN_00301
group_1873		hypothetical protein	NA	NA	NA	97	97	1	588	1507	1	1784		266	269	268	CPMPEIPG_00337	BJCMMOAH_00062	JOHDHNAO_00023	CJCEDOKP_00715	EFEJHPIM_00094	MJHJOMFM_00711	EMOBAPIA_00470	LCEEPAIL_00133	KKPAPPPE_00525	EKNCEEGM_00619	HDNGADJJ_00667	AHKMOKEP_00180	CGDPLPIB_00197	DAHDHGCJ_00597	ANOAGMCC_00743	ELAIBMPE_00004	ICDKJJMI_00322	FBGHDFNB_00708	BCMLLIFJ_00187	AMIJHECJ_00603	JDALFJNJ_00764	BBNCCIJK_00668	JGJMHJCE_00495	PMEGOFBP_00475	MGIEHDEP_00109	CIJFOIOK_00475	IEDOJDGI_00495	FLLPLCIB_00281	JCCPDCOP_00403	LDCLEOAN_00476	MDKLELAN_00292	CHEBCLHG_00478	HPOBEEMN_00293
obg		GTPase Obg	obg	An essential GTPase which binds GTP, GDP and possibly (p)ppGpp with moderate affinity, with high nucleotide exchange rates and a fairly low GTP hydrolysis rate. Plays a role in control of the cell cycle, stress response, ribosome biogenesis and in those bacteria that undergo differentiation, in morphogenesis control	NA	97	97	1	588	2204	1	380		1265	1265	1265	CPMPEIPG_00547	BJCMMOAH_00276	JOHDHNAO_00529	CJCEDOKP_00584	EFEJHPIM_00236	MJHJOMFM_00238	EMOBAPIA_00150	LCEEPAIL_00700	KKPAPPPE_00115	EKNCEEGM_00279	HDNGADJJ_00145	AHKMOKEP_00753	CGDPLPIB_00397	DAHDHGCJ_00396	ANOAGMCC_00381	ELAIBMPE_00156	ICDKJJMI_00076	FBGHDFNB_00488	BCMLLIFJ_00676	AMIJHECJ_00398	JDALFJNJ_00269	BBNCCIJK_00140	JGJMHJCE_00706	PMEGOFBP_00677	MGIEHDEP_00357	CIJFOIOK_00676	IEDOJDGI_00697	FLLPLCIB_00737	JCCPDCOP_00195	LDCLEOAN_00678	MDKLELAN_00729	CHEBCLHG_00680	HPOBEEMN_00736
group_2038		hypothetical protein	NA	NA	NA	97	97	1	588	667	1	1961		317	434	426	CPMPEIPG_00257	BJCMMOAH_00670	JOHDHNAO_00125	CJCEDOKP_00338	EFEJHPIM_00673	MJHJOMFM_00695	EMOBAPIA_00412	LCEEPAIL_00467	KKPAPPPE_00665	EKNCEEGM_00133	HDNGADJJ_00176	AHKMOKEP_00364	CGDPLPIB_00031	DAHDHGCJ_00032	ANOAGMCC_00686	ELAIBMPE_00626	ICDKJJMI_00399	FBGHDFNB_00065	BCMLLIFJ_00605	AMIJHECJ_00020	JDALFJNJ_00727	BBNCCIJK_00510	JGJMHJCE_00331	PMEGOFBP_00310	MGIEHDEP_00282	CIJFOIOK_00308	IEDOJDGI_00327	FLLPLCIB_00471	JCCPDCOP_00567	LDCLEOAN_00310	MDKLELAN_00470	CHEBCLHG_00309	HPOBEEMN_00478
atpD_1		ATP synthase subunit beta	NA	NA	NA	97	97	1	588	1483	1	1871		974	1373	1368	CPMPEIPG_00322	BJCMMOAH_00047	JOHDHNAO_00008	CJCEDOKP_00700	EFEJHPIM_00109	MJHJOMFM_00346	EMOBAPIA_00349	LCEEPAIL_00148	KKPAPPPE_00168	EKNCEEGM_00565	HDNGADJJ_00449	AHKMOKEP_00195	CGDPLPIB_00182	DAHDHGCJ_00612	ANOAGMCC_00698	ELAIBMPE_00642	ICDKJJMI_00307	FBGHDFNB_00723	BCMLLIFJ_00202	AMIJHECJ_00619	JDALFJNJ_00749	BBNCCIJK_00653	JGJMHJCE_00480	PMEGOFBP_00460	MGIEHDEP_00755	CIJFOIOK_00460	IEDOJDGI_00480	FLLPLCIB_00296	JCCPDCOP_00418	LDCLEOAN_00461	MDKLELAN_00307	CHEBCLHG_00463	HPOBEEMN_00308
group_2299		hypothetical protein	trsE	ice cds17	NA	97	97	1	588	2418	1	2491		1085	2642	2613	CPMPEIPG_00434	BJCMMOAH_00170	JOHDHNAO_00255	CJCEDOKP_00636	EFEJHPIM_00634	MJHJOMFM_00272	EMOBAPIA_00625	LCEEPAIL_00235	KKPAPPPE_00069	EKNCEEGM_00077	HDNGADJJ_00275	AHKMOKEP_00072	CGDPLPIB_00294	DAHDHGCJ_00495	ANOAGMCC_00439	ELAIBMPE_00105	ICDKJJMI_00130	FBGHDFNB_00598	BCMLLIFJ_00353	AMIJHECJ_00497	JDALFJNJ_00174	BBNCCIJK_00041	JGJMHJCE_00606	PMEGOFBP_00578	MGIEHDEP_00002	CIJFOIOK_00577	IEDOJDGI_00598	FLLPLCIB_00156	JCCPDCOP_00299	LDCLEOAN_00579	MDKLELAN_00184	CHEBCLHG_00581	HPOBEEMN_00187
ffh		Signal recognition particle protein	ffh	Involved in targeting and insertion of nascent membrane proteins into the cytoplasmic membrane. Binds to the hydrophobic signal sequence of the ribosome-nascent chain (RNC) as it emerges from the ribosomes. The SRP-RNC complex is then targeted to the cytoplasmic membrane where it interacts with the SRP receptor FtsY. Interaction with FtsY leads to the transfer of the RNC complex to the Sec transl…	NA	97	97	1	588	2224	2	1		881	1325	1316	CPMPEIPG_00530	BJCMMOAH_00259	JOHDHNAO_00512	CJCEDOKP_00567	EFEJHPIM_00219	MJHJOMFM_00221	EMOBAPIA_00167	LCEEPAIL_00683	KKPAPPPE_00098	EKNCEEGM_00296	HDNGADJJ_00128	AHKMOKEP_00770	CGDPLPIB_00380	DAHDHGCJ_00413		ELAIBMPE_00173	ICDKJJMI_00093	FBGHDFNB_00507	BCMLLIFJ_00659	AMIJHECJ_00415	JDALFJNJ_00252	BBNCCIJK_00123	JGJMHJCE_00689	PMEGOFBP_00660	MGIEHDEP_00340	CIJFOIOK_00659	IEDOJDGI_00680	FLLPLCIB_00720	JCCPDCOP_00212	LDCLEOAN_00661	MDKLELAN_00712	CHEBCLHG_00663	HPOBEEMN_00719
prs		Ribose-phosphate pyrophosphokinase	prs	Involved in the biosynthesis of the central metabolite phospho-alpha-D-ribosyl-1-pyrophosphate (PRPP) via the transfer of pyrophosphoryl group from ATP to 1-hydroxyl of ribose-5-phosphate (Rib-5-P)	NA	97	97	1	588	1069	1	1577		767	992	989	CPMPEIPG_00058	BJCMMOAH_00558	JOHDHNAO_00232	CJCEDOKP_00450	EFEJHPIM_00183	MJHJOMFM_00439	EMOBAPIA_00650	LCEEPAIL_00164	KKPAPPPE_00439	EKNCEEGM_00020	HDNGADJJ_00004	AHKMOKEP_00483	CGDPLPIB_00663	DAHDHGCJ_00143	ANOAGMCC_00547	ELAIBMPE_00417	ICDKJJMI_00360	FBGHDFNB_00185	BCMLLIFJ_00414	AMIJHECJ_00122	JDALFJNJ_00338	BBNCCIJK_00397	JGJMHJCE_00222	PMEGOFBP_00196	MGIEHDEP_00233	CIJFOIOK_00195	IEDOJDGI_00213	FLLPLCIB_00582	JCCPDCOP_00644	LDCLEOAN_00196	MDKLELAN_00580	CHEBCLHG_00195	HPOBEEMN_00588
group_2616		hypothetical protein	NA	NA	NA	97	97	1	588	2206	1	379		335	362	361	CPMPEIPG_00546	BJCMMOAH_00275	JOHDHNAO_00528	CJCEDOKP_00583	EFEJHPIM_00235	MJHJOMFM_00237	EMOBAPIA_00151	LCEEPAIL_00699	KKPAPPPE_00114	EKNCEEGM_00280	HDNGADJJ_00144	AHKMOKEP_00754	CGDPLPIB_00396	DAHDHGCJ_00397	ANOAGMCC_00382	ELAIBMPE_00157	ICDKJJMI_00077	FBGHDFNB_00489	BCMLLIFJ_00675	AMIJHECJ_00399	JDALFJNJ_00268	BBNCCIJK_00139	JGJMHJCE_00705	PMEGOFBP_00676	MGIEHDEP_00356	CIJFOIOK_00675	IEDOJDGI_00696	FLLPLCIB_00736	JCCPDCOP_00196	LDCLEOAN_00677	MDKLELAN_00728	CHEBCLHG_00679	HPOBEEMN_00735
pyk		Pyruvate kinase	pyk	Belongs to the pyruvate kinase family	NA	97	97	1	588	3518	26	1		1082	1436	1432	CPMPEIPG_00671	BJCMMOAH_00434	JOHDHNAO_00463	CJCEDOKP_00229	EFEJHPIM_00560	MJHJOMFM_00082	EMOBAPIA_00570	LCEEPAIL_00511	KKPAPPPE_00366	EKNCEEGM_00193	HDNGADJJ_00238	AHKMOKEP_00618	CGDPLPIB_00532	DAHDHGCJ_00272	ANOAGMCC_00268		ICDKJJMI_00471	FBGHDFNB_00327	BCMLLIFJ_00396	AMIJHECJ_00243	JDALFJNJ_00799	BBNCCIJK_00276	JGJMHJCE_00078	PMEGOFBP_00077	MGIEHDEP_00380	CIJFOIOK_00076	IEDOJDGI_00076	FLLPLCIB_00074	JCCPDCOP_00058	LDCLEOAN_00077	MDKLELAN_00073	CHEBCLHG_00076	HPOBEEMN_00073
sipS		Signal peptidase I S	sipS	Signal peptidase, peptidase S26	NA	97	97	1	588	3495	1	1391		212	503	460	CPMPEIPG_00694	BJCMMOAH_00457	JOHDHNAO_00483	CJCEDOKP_00250	EFEJHPIM_00475	MJHJOMFM_00500	EMOBAPIA_00248	LCEEPAIL_00492	KKPAPPPE_00345	EKNCEEGM_00214	HDNGADJJ_00426	AHKMOKEP_00597	CGDPLPIB_00557	DAHDHGCJ_00251	ANOAGMCC_00091	ELAIBMPE_00562	ICDKJJMI_00427	FBGHDFNB_00305	BCMLLIFJ_00239	AMIJHECJ_00222	JDALFJNJ_00077	BBNCCIJK_00295	JGJMHJCE_00116	PMEGOFBP_00097	MGIEHDEP_00401	CIJFOIOK_00096	IEDOJDGI_00096	FLLPLCIB_00095	JCCPDCOP_00038	LDCLEOAN_00097	MDKLELAN_00096	CHEBCLHG_00096	HPOBEEMN_00096
dtd3		D-aminoacyl-tRNA deacylase	tatD	hmm tigr00010	NA	97	97	1	588	1068	1	1576		1235	1259	1241	CPMPEIPG_00057	BJCMMOAH_00557	JOHDHNAO_00233	CJCEDOKP_00449	EFEJHPIM_00184	MJHJOMFM_00440	EMOBAPIA_00649	LCEEPAIL_00163	KKPAPPPE_00438	EKNCEEGM_00021	HDNGADJJ_00005	AHKMOKEP_00484	CGDPLPIB_00662	DAHDHGCJ_00144	ANOAGMCC_00546	ELAIBMPE_00416	ICDKJJMI_00359	FBGHDFNB_00186	BCMLLIFJ_00415	AMIJHECJ_00123	JDALFJNJ_00339	BBNCCIJK_00396	JGJMHJCE_00221	PMEGOFBP_00195	MGIEHDEP_00232	CIJFOIOK_00194	IEDOJDGI_00212	FLLPLCIB_00583	JCCPDCOP_00645	LDCLEOAN_00195	MDKLELAN_00581	CHEBCLHG_00194	HPOBEEMN_00589
bglK		Beta-glucoside kinase	nagC	ROK family	NA	96	96	1	588	1028	1	1033		824	866	862	CPMPEIPG_00032	BJCMMOAH_00531	JOHDHNAO_00407	CJCEDOKP_00423	EFEJHPIM_00286	MJHJOMFM_00165	EMOBAPIA_00130	LCEEPAIL_00030	KKPAPPPE_00389	EKNCEEGM_00047	HDNGADJJ_00031	AHKMOKEP_00517	CGDPLPIB_00636	DAHDHGCJ_00170	ANOAGMCC_00016	ELAIBMPE_00390	ICDKJJMI_00333	FBGHDFNB_00214	BCMLLIFJ_00636	AMIJHECJ_00150	JDALFJNJ_00492	BBNCCIJK_00370	JGJMHJCE_00195	PMEGOFBP_00169	MGIEHDEP_00206	CIJFOIOK_00168	IEDOJDGI_00186	FLLPLCIB_00609	JCCPDCOP_00671	LDCLEOAN_00169	MDKLELAN_00607	CHEBCLHG_00168	HPOBEEMN_00615
ycjT		Kojibiose phosphorylase	treP	Glycosyl hydrolase family 65 central catalytic domain	NA	96	96	1	588	1942	1	3099		248	2372	2336	CPMPEIPG_00175	BJCMMOAH_00764	JOHDHNAO_00045	CJCEDOKP_00044	EFEJHPIM_00413	MJHJOMFM_00525	EMOBAPIA_00335	LCEEPAIL_00063	KKPAPPPE_00530	EKNCEEGM_00557	HDNGADJJ_00542	AHKMOKEP_00277	CGDPLPIB_00113	DAHDHGCJ_00688	ANOAGMCC_00141	ELAIBMPE_00260	ICDKJJMI_00274	FBGHDFNB_00816	BCMLLIFJ_00119	AMIJHECJ_00677	JDALFJNJ_00584	BBNCCIJK_00592	JGJMHJCE_00423	PMEGOFBP_00394	MGIEHDEP_00670	CIJFOIOK_00393	IEDOJDGI_00412	FLLPLCIB_00361	JCCPDCOP_00477	LDCLEOAN_00394	MDKLELAN_00376	CHEBCLHG_00394	HPOBEEMN_00387
ycjU		Beta-phosphoglucomutase	pgmB	beta-phosphoglucomutase	NA	96	96	1	588	1941	1	3097		662	662	662	CPMPEIPG_00176	BJCMMOAH_00763	JOHDHNAO_00046	CJCEDOKP_00045	EFEJHPIM_00412	MJHJOMFM_00526	EMOBAPIA_00336	LCEEPAIL_00064	KKPAPPPE_00529	EKNCEEGM_00558	HDNGADJJ_00543	AHKMOKEP_00278	CGDPLPIB_00112	DAHDHGCJ_00689	ANOAGMCC_00142	ELAIBMPE_00261	ICDKJJMI_00273	FBGHDFNB_00817	BCMLLIFJ_00118	AMIJHECJ_00678	JDALFJNJ_00585	BBNCCIJK_00591	JGJMHJCE_00422	PMEGOFBP_00393	MGIEHDEP_00671	CIJFOIOK_00392	IEDOJDGI_00411	FLLPLCIB_00362	JCCPDCOP_00478	LDCLEOAN_00393	MDKLELAN_00377	CHEBCLHG_00393	HPOBEEMN_00388
rsmG		Ribosomal RNA small subunit methyltransferase G	gidB	Specifically methylates the N7 position of a guanine in 16S rRNA	NA	96	96	1	588	1070	1	1580		554	608	607	CPMPEIPG_00059	BJCMMOAH_00559	JOHDHNAO_00231	CJCEDOKP_00451	EFEJHPIM_00182	MJHJOMFM_00438	EMOBAPIA_00651	LCEEPAIL_00165	KKPAPPPE_00440	EKNCEEGM_00019	HDNGADJJ_00003	AHKMOKEP_00482	CGDPLPIB_00664	DAHDHGCJ_00142	ANOAGMCC_00548	ELAIBMPE_00418	ICDKJJMI_00361		BCMLLIFJ_00413	AMIJHECJ_00121	JDALFJNJ_00337	BBNCCIJK_00398	JGJMHJCE_00223	PMEGOFBP_00197	MGIEHDEP_00234	CIJFOIOK_00196	IEDOJDGI_00214	FLLPLCIB_00581	JCCPDCOP_00643	LDCLEOAN_00197	MDKLELAN_00579	CHEBCLHG_00196	HPOBEEMN_00587
dprA		DNA processing protein DprA	smf	DNA processing protein	NA	96	96	1	588	2425	1	2517		779	785	779	CPMPEIPG_00431	BJCMMOAH_00167	JOHDHNAO_00258	CJCEDOKP_00633	EFEJHPIM_00637	MJHJOMFM_00269	EMOBAPIA_00628	LCEEPAIL_00238	KKPAPPPE_00066	EKNCEEGM_00080	HDNGADJJ_00278	AHKMOKEP_00075	CGDPLPIB_00291	DAHDHGCJ_00498	ANOAGMCC_00436	ELAIBMPE_00102	ICDKJJMI_00133	FBGHDFNB_00601	BCMLLIFJ_00350	AMIJHECJ_00500	JDALFJNJ_00171	BBNCCIJK_00038	JGJMHJCE_00603	PMEGOFBP_00575	MGIEHDEP_00005	CIJFOIOK_00574	IEDOJDGI_00595	FLLPLCIB_00159	JCCPDCOP_00302	LDCLEOAN_00576	MDKLELAN_00188	CHEBCLHG_00578	HPOBEEMN_00191
nanE		Putative N-acetylmannosamine-6-phosphate 2-epimerase	nanE	Converts N-acetylmannosamine-6-phosphate (ManNAc-6-P) to N-acetylglucosamine-6-phosphate (GlcNAc-6-P)	NA	96	96	1	588	1020	1	1040		698	698	698	CPMPEIPG_00029	BJCMMOAH_00528	JOHDHNAO_00404	CJCEDOKP_00420	EFEJHPIM_00283	MJHJOMFM_00162	EMOBAPIA_00127	LCEEPAIL_00027	KKPAPPPE_00392	EKNCEEGM_00050	HDNGADJJ_00034	AHKMOKEP_00520	CGDPLPIB_00633	DAHDHGCJ_00173	ANOAGMCC_00019	ELAIBMPE_00387	ICDKJJMI_00330	FBGHDFNB_00217	BCMLLIFJ_00633	AMIJHECJ_00153	JDALFJNJ_00495	BBNCCIJK_00367	JGJMHJCE_00192	PMEGOFBP_00166	MGIEHDEP_00203	CIJFOIOK_00165	IEDOJDGI_00183	FLLPLCIB_00612	JCCPDCOP_00674	LDCLEOAN_00166	MDKLELAN_00610	CHEBCLHG_00165	HPOBEEMN_00618
group_1501		hypothetical protein	NA	NA	NA	96	96	1	588	249	27	2		1034	1565	1559	CPMPEIPG_00586	BJCMMOAH_00351	JOHDHNAO_00655	CJCEDOKP_00526	EFEJHPIM_00074	MJHJOMFM_00005	EMOBAPIA_00607	LCEEPAIL_00057	KKPAPPPE_00270	EKNCEEGM_00267	HDNGADJJ_00270	AHKMOKEP_00701	CGDPLPIB_00449	DAHDHGCJ_00351	ANOAGMCC_00186	ELAIBMPE_00489	ICDKJJMI_00037	FBGHDFNB_00418		AMIJHECJ_00329	JDALFJNJ_00163	BBNCCIJK_00195	JGJMHJCE_00745	PMEGOFBP_00730	MGIEHDEP_00117	CIJFOIOK_00729	IEDOJDGI_00750	FLLPLCIB_00786	JCCPDCOP_00142	LDCLEOAN_00731	MDKLELAN_00775	CHEBCLHG_00733	HPOBEEMN_00783
malL		Oligo-1,6-glucosidase	NA	NA	NA	96	96	1	588	1943	1	3100		1634	1634	1634	CPMPEIPG_00174	BJCMMOAH_00765	JOHDHNAO_00044	CJCEDOKP_00043	EFEJHPIM_00414	MJHJOMFM_00524	EMOBAPIA_00334	LCEEPAIL_00062	KKPAPPPE_00531	EKNCEEGM_00556	HDNGADJJ_00541	AHKMOKEP_00276	CGDPLPIB_00114	DAHDHGCJ_00687	ANOAGMCC_00140	ELAIBMPE_00259	ICDKJJMI_00275	FBGHDFNB_00815	BCMLLIFJ_00120	AMIJHECJ_00676	JDALFJNJ_00583	BBNCCIJK_00593	JGJMHJCE_00424	PMEGOFBP_00395	MGIEHDEP_00669	CIJFOIOK_00394	IEDOJDGI_00413	FLLPLCIB_00360	JCCPDCOP_00476	LDCLEOAN_00395	MDKLELAN_00375	CHEBCLHG_00395	HPOBEEMN_00386
group_1550		hypothetical protein	NA	NA	NA	96	96	1	588	785	1	2081		476	485	476	CPMPEIPG_00221	BJCMMOAH_00710	JOHDHNAO_00597	CJCEDOKP_00303	EFEJHPIM_00241	MJHJOMFM_00610	EMOBAPIA_00593	LCEEPAIL_00656	KKPAPPPE_00189	EKNCEEGM_00372	HDNGADJJ_00355	AHKMOKEP_00324	CGDPLPIB_00064	DAHDHGCJ_00735	ANOAGMCC_00569	ELAIBMPE_00311	ICDKJJMI_00225	FBGHDFNB_00023	BCMLLIFJ_00720	AMIJHECJ_00724	JDALFJNJ_00434	BBNCCIJK_00547	JGJMHJCE_00373	PMEGOFBP_00347	MGIEHDEP_00166	CIJFOIOK_00345	IEDOJDGI_00364	FLLPLCIB_00430	JCCPDCOP_00530	LDCLEOAN_00347	MDKLELAN_00429	CHEBCLHG_00346	HPOBEEMN_00437
nanA		N-acetylneuraminate lyase	nanA	Dihydrodipicolinate synthetase family	NA	96	96	1	588	1024	1	1035		863	881	880	CPMPEIPG_00031	BJCMMOAH_00530	JOHDHNAO_00406	CJCEDOKP_00422	EFEJHPIM_00285	MJHJOMFM_00164	EMOBAPIA_00129	LCEEPAIL_00029	KKPAPPPE_00390	EKNCEEGM_00048	HDNGADJJ_00032	AHKMOKEP_00518	CGDPLPIB_00635	DAHDHGCJ_00171	ANOAGMCC_00017	ELAIBMPE_00389	ICDKJJMI_00332	FBGHDFNB_00215	BCMLLIFJ_00635	AMIJHECJ_00151	JDALFJNJ_00493	BBNCCIJK_00369	JGJMHJCE_00194	PMEGOFBP_00168	MGIEHDEP_00205	CIJFOIOK_00167	IEDOJDGI_00185	FLLPLCIB_00610	JCCPDCOP_00672	LDCLEOAN_00168	MDKLELAN_00608	CHEBCLHG_00167	HPOBEEMN_00616
tsf		Elongation factor Ts	tsf	Associates with the EF-Tu.GDP complex and induces the exchange of GDP to GTP. It remains bound to the aminoacyl-tRNA.EF- Tu.GTP complex up to the GTP hydrolysis stage on the ribosome	NA	96	96	1	588	2223	2	3		344	902	895	CPMPEIPG_00531	BJCMMOAH_00260	JOHDHNAO_00513	CJCEDOKP_00568	EFEJHPIM_00220	MJHJOMFM_00222	EMOBAPIA_00166	LCEEPAIL_00684	KKPAPPPE_00099	EKNCEEGM_00295	HDNGADJJ_00129	AHKMOKEP_00769	CGDPLPIB_00381	DAHDHGCJ_00412	ANOAGMCC_00829	ELAIBMPE_00172	ICDKJJMI_00092	FBGHDFNB_00505	BCMLLIFJ_00660	AMIJHECJ_00414	JDALFJNJ_00253		JGJMHJCE_00690	PMEGOFBP_00661		CIJFOIOK_00660	IEDOJDGI_00681	FLLPLCIB_00721	JCCPDCOP_00211	LDCLEOAN_00662	MDKLELAN_00713	CHEBCLHG_00664	HPOBEEMN_00720
group_2176		putative oxidoreductase	baiH	NADH:flavin oxidoreductase / NADH oxidase family	NA	96	96	1	588	3176	1	2392		1172	1172	1172	CPMPEIPG_00726	BJCMMOAH_00487	JOHDHNAO_00361	CJCEDOKP_00280	EFEJHPIM_00361	MJHJOMFM_00528	EMOBAPIA_00359	LCEEPAIL_00180	KKPAPPPE_00475	EKNCEEGM_00496	HDNGADJJ_00486	AHKMOKEP_00567	CGDPLPIB_00591	DAHDHGCJ_00215	ANOAGMCC_00061	ELAIBMPE_00344	ICDKJJMI_00459	FBGHDFNB_00267	BCMLLIFJ_00024	AMIJHECJ_00193	JDALFJNJ_00531	BBNCCIJK_00327	JGJMHJCE_00152	PMEGOFBP_00127	MGIEHDEP_00626	CIJFOIOK_00126	IEDOJDGI_00126	FLLPLCIB_00124	JCCPDCOP_00008	LDCLEOAN_00127	MDKLELAN_00151	CHEBCLHG_00126	HPOBEEMN_00151
rpsB		hypothetical protein	rpsB	Belongs to the universal ribosomal protein uS2 family	NA	96	96	1	588	2222	2	6		287	977	965	CPMPEIPG_00532	BJCMMOAH_00261	JOHDHNAO_00514	CJCEDOKP_00569	EFEJHPIM_00221	MJHJOMFM_00223	EMOBAPIA_00165	LCEEPAIL_00685	KKPAPPPE_00100	EKNCEEGM_00294	HDNGADJJ_00130	AHKMOKEP_00768	CGDPLPIB_00382	DAHDHGCJ_00411	ANOAGMCC_00820	ELAIBMPE_00171	ICDKJJMI_00091	FBGHDFNB_00503	BCMLLIFJ_00661	AMIJHECJ_00413	JDALFJNJ_00254	BBNCCIJK_00125	JGJMHJCE_00691	PMEGOFBP_00662	MGIEHDEP_00342	CIJFOIOK_00661	IEDOJDGI_00682	FLLPLCIB_00722	JCCPDCOP_00210	LDCLEOAN_00663	MDKLELAN_00714	CHEBCLHG_00665	HPOBEEMN_00721
group_2330		Glycine cleavage system H-like protein	gcdH	glycine cleavage system h protein	NA	96	96	1	588	3168	1	2387		332	332	332	CPMPEIPG_00729	BJCMMOAH_00490	JOHDHNAO_00364	CJCEDOKP_00283	EFEJHPIM_00364	MJHJOMFM_00531	EMOBAPIA_00362	LCEEPAIL_00177	KKPAPPPE_00472	EKNCEEGM_00493	HDNGADJJ_00489	AHKMOKEP_00564	CGDPLPIB_00594	DAHDHGCJ_00212	ANOAGMCC_00058	ELAIBMPE_00347	ICDKJJMI_00462	FBGHDFNB_00263	BCMLLIFJ_00020	AMIJHECJ_00190	JDALFJNJ_00528	BBNCCIJK_00330	JGJMHJCE_00155	PMEGOFBP_00130	MGIEHDEP_00623	CIJFOIOK_00129	IEDOJDGI_00129	FLLPLCIB_00127	JCCPDCOP_00005	LDCLEOAN_00130	MDKLELAN_00154	CHEBCLHG_00129	HPOBEEMN_00154
group_2462		hypothetical protein	NA	NA	NA	96	96	1	588	2420	1	2493		311	311	311	CPMPEIPG_00432	BJCMMOAH_00168	JOHDHNAO_00257	CJCEDOKP_00634	EFEJHPIM_00636	MJHJOMFM_00270	EMOBAPIA_00627	LCEEPAIL_00237	KKPAPPPE_00067	EKNCEEGM_00079	HDNGADJJ_00277	AHKMOKEP_00074	CGDPLPIB_00292	DAHDHGCJ_00497	ANOAGMCC_00437	ELAIBMPE_00103	ICDKJJMI_00132	FBGHDFNB_00600	BCMLLIFJ_00351	AMIJHECJ_00499	JDALFJNJ_00172	BBNCCIJK_00039	JGJMHJCE_00604	PMEGOFBP_00576	MGIEHDEP_00004	CIJFOIOK_00575	IEDOJDGI_00596	FLLPLCIB_00158	JCCPDCOP_00301	LDCLEOAN_00577	MDKLELAN_00187	CHEBCLHG_00579	HPOBEEMN_00190
atpD_2		ATP synthase subunit beta, sodium ion specific	atpD	Produces ATP from ADP in the presence of a proton gradient across the membrane. The catalytic sites are hosted primarily by the beta subunits	NA	96	96	1	588	2219	18	1		416	1415	1404	CPMPEIPG_00535	BJCMMOAH_00264	JOHDHNAO_00517	CJCEDOKP_00572	EFEJHPIM_00224	MJHJOMFM_00226	EMOBAPIA_00162	LCEEPAIL_00688	KKPAPPPE_00103	EKNCEEGM_00291	HDNGADJJ_00133	AHKMOKEP_00765	CGDPLPIB_00385	DAHDHGCJ_00408	ANOAGMCC_00827	ELAIBMPE_00168	ICDKJJMI_00088	FBGHDFNB_00500	BCMLLIFJ_00664	AMIJHECJ_00410	JDALFJNJ_00257	BBNCCIJK_00128	JGJMHJCE_00694	PMEGOFBP_00665	MGIEHDEP_00345	CIJFOIOK_00664	IEDOJDGI_00685	FLLPLCIB_00725	JCCPDCOP_00207	LDCLEOAN_00666	MDKLELAN_00717	CHEBCLHG_00668	HPOBEEMN_00724
group_2982		Protein ADP-ribosyltransferase	NA	NA	NA	96	96	1	588	3170	1	2388		857	863	862	CPMPEIPG_00728	BJCMMOAH_00489	JOHDHNAO_00363	CJCEDOKP_00282	EFEJHPIM_00363	MJHJOMFM_00530	EMOBAPIA_00361	LCEEPAIL_00178	KKPAPPPE_00473	EKNCEEGM_00494	HDNGADJJ_00488	AHKMOKEP_00565	CGDPLPIB_00593	DAHDHGCJ_00213	ANOAGMCC_00059	ELAIBMPE_00346	ICDKJJMI_00461	FBGHDFNB_00264	BCMLLIFJ_00021	AMIJHECJ_00191	JDALFJNJ_00529	BBNCCIJK_00329	JGJMHJCE_00154	PMEGOFBP_00129	MGIEHDEP_00624	CIJFOIOK_00128	IEDOJDGI_00128	FLLPLCIB_00126	JCCPDCOP_00006	LDCLEOAN_00129	MDKLELAN_00153	CHEBCLHG_00128	HPOBEEMN_00153
recA		Protein RecA	recA	Can catalyze the hydrolysis of ATP in the presence of single-stranded DNA, the ATP-dependent uptake of single-stranded DNA by duplex DNA, and the ATP-dependent hybridization of homologous single-stranded DNAs. It interacts with LexA causing its activation and leading to its autocatalytic cleavage	NA	96	96	1	588	2202	1	390		1013	1013	1013	CPMPEIPG_00549	BJCMMOAH_00278	JOHDHNAO_00531	CJCEDOKP_00586	EFEJHPIM_00238	MJHJOMFM_00240	EMOBAPIA_00148	LCEEPAIL_00702	KKPAPPPE_00117	EKNCEEGM_00277	HDNGADJJ_00147	AHKMOKEP_00751	CGDPLPIB_00399	DAHDHGCJ_00394	ANOAGMCC_00379	ELAIBMPE_00154	ICDKJJMI_00074	FBGHDFNB_00486	BCMLLIFJ_00678	AMIJHECJ_00396	JDALFJNJ_00271	BBNCCIJK_00142	JGJMHJCE_00708	PMEGOFBP_00679	MGIEHDEP_00359	CIJFOIOK_00678	IEDOJDGI_00699	FLLPLCIB_00739	JCCPDCOP_00193	LDCLEOAN_00680	MDKLELAN_00731	CHEBCLHG_00682	HPOBEEMN_00738
group_461		hypothetical protein	NA	NA	NA	96	96	1	588	1049	1	1843		602	6128	6044	CPMPEIPG_00041	BJCMMOAH_00541	JOHDHNAO_00416	CJCEDOKP_00433	EFEJHPIM_00295	MJHJOMFM_00175	EMOBAPIA_00139	LCEEPAIL_00040	KKPAPPPE_00379	EKNCEEGM_00037	HDNGADJJ_00021		CGDPLPIB_00646	DAHDHGCJ_00160	ANOAGMCC_00007	ELAIBMPE_00400	ICDKJJMI_00343	FBGHDFNB_00203	BCMLLIFJ_00688	AMIJHECJ_00140	JDALFJNJ_00481	BBNCCIJK_00379	JGJMHJCE_00205	PMEGOFBP_00179	MGIEHDEP_00216	CIJFOIOK_00178	IEDOJDGI_00196	FLLPLCIB_00599	JCCPDCOP_00661	LDCLEOAN_00179	MDKLELAN_00597	CHEBCLHG_00178	HPOBEEMN_00605
group_821		hypothetical protein	NA	NA	NA	96	96	1	588	2684	1	2650		578	812	804	CPMPEIPG_00357	BJCMMOAH_00086	JOHDHNAO_00334	CJCEDOKP_00658	EFEJHPIM_00448	MJHJOMFM_00460	EMOBAPIA_00520		KKPAPPPE_00582	EKNCEEGM_00509	HDNGADJJ_00551	AHKMOKEP_00151	CGDPLPIB_00217	DAHDHGCJ_00576	ANOAGMCC_00508	ELAIBMPE_00026	ICDKJJMI_00205	FBGHDFNB_00686	BCMLLIFJ_00440	AMIJHECJ_00580	JDALFJNJ_00136	BBNCCIJK_00697	JGJMHJCE_00518	PMEGOFBP_00496	MGIEHDEP_00087	CIJFOIOK_00496	IEDOJDGI_00516	FLLPLCIB_00261	JCCPDCOP_00382	LDCLEOAN_00497	MDKLELAN_00271	CHEBCLHG_00499	HPOBEEMN_00273
nagB		Glucosamine-6-phosphate deaminase 1	nagB	Catalyzes the reversible isomerization-deamination of glucosamine 6-phosphate (GlcN6P) to form fructose 6-phosphate (Fru6P) and ammonium ion	NA	96	96	1	588	3142	1	2365		764	764	764	CPMPEIPG_00739	BJCMMOAH_00501	JOHDHNAO_00377	CJCEDOKP_00187	EFEJHPIM_00378	MJHJOMFM_00544	EMOBAPIA_00371	LCEEPAIL_00168	KKPAPPPE_00638	EKNCEEGM_00653	HDNGADJJ_00500	AHKMOKEP_00554	CGDPLPIB_00605	DAHDHGCJ_00203	ANOAGMCC_00047	ELAIBMPE_00361	ICDKJJMI_00663	FBGHDFNB_00247	BCMLLIFJ_00011	AMIJHECJ_00180	JDALFJNJ_00523	BBNCCIJK_00340	JGJMHJCE_00164	PMEGOFBP_00139	MGIEHDEP_00773	CIJFOIOK_00138	IEDOJDGI_00156	FLLPLCIB_00135	JCCPDCOP_00701	LDCLEOAN_00139	MDKLELAN_00163	CHEBCLHG_00138	HPOBEEMN_00166
nrdI		Protein NrdI	nrdI	Probably involved in ribonucleotide reductase function	NA	95	95	1	588	3181	1	2397		455	455	455	CPMPEIPG_00723	BJCMMOAH_00484	JOHDHNAO_00358	CJCEDOKP_00277	EFEJHPIM_00358	MJHJOMFM_00634	EMOBAPIA_00417	LCEEPAIL_00338	KKPAPPPE_00478	EKNCEEGM_00499	HDNGADJJ_00400	AHKMOKEP_00570	CGDPLPIB_00586	DAHDHGCJ_00218	ANOAGMCC_00064	ELAIBMPE_00776	ICDKJJMI_00454	FBGHDFNB_00270	BCMLLIFJ_00027	AMIJHECJ_00196		BBNCCIJK_00324	JGJMHJCE_00149	PMEGOFBP_00124	MGIEHDEP_00629	CIJFOIOK_00123	IEDOJDGI_00123	FLLPLCIB_00121	JCCPDCOP_00011	LDCLEOAN_00124	MDKLELAN_00148	CHEBCLHG_00123	HPOBEEMN_00148
alsE		D-allulose-6-phosphate 3-epimerase	NA	NA	NA	95	95	1	588	597	1	502		611	908	680	CPMPEIPG_00284	BJCMMOAH_00641	JOHDHNAO_00156	CJCEDOKP_00366	EFEJHPIM_00302	MJHJOMFM_00644	EMOBAPIA_00702	LCEEPAIL_00453	KKPAPPPE_00127	EKNCEEGM_00161	HDNGADJJ_00656	AHKMOKEP_00391	CGDPLPIB_00004	DAHDHGCJ_00060	ANOAGMCC_00461	ELAIBMPE_00599	ICDKJJMI_00716	FBGHDFNB_00097	BCMLLIFJ_00709	AMIJHECJ_00046	JDALFJNJ_00694	BBNCCIJK_00479	JGJMHJCE_00305	PMEGOFBP_00275	MGIEHDEP_00564	CIJFOIOK_00273	IEDOJDGI_00292	FLLPLCIB_00503	JCCPDCOP_00723	LDCLEOAN_00275	MDKLELAN_00500	CHEBCLHG_00274	HPOBEEMN_00508
leuS		Leucine--tRNA ligase	leuS	Belongs to the class-I aminoacyl-tRNA synthetase family	NA	95	95	1	588	2391	1	1140		1376	2477	2364		BJCMMOAH_00182	JOHDHNAO_00693	CJCEDOKP_00648	EFEJHPIM_00335	MJHJOMFM_00098	EMOBAPIA_00217	LCEEPAIL_00223	KKPAPPPE_00283	EKNCEEGM_00065	HDNGADJJ_00098	AHKMOKEP_00060	CGDPLPIB_00306	DAHDHGCJ_00482		ELAIBMPE_00117	ICDKJJMI_00118	FBGHDFNB_00584	BCMLLIFJ_00365	AMIJHECJ_00485	JDALFJNJ_00186		JGJMHJCE_00618	PMEGOFBP_00590	MGIEHDEP_00726	CIJFOIOK_00589	IEDOJDGI_00610	FLLPLCIB_00144	JCCPDCOP_00287	LDCLEOAN_00591	MDKLELAN_00171	CHEBCLHG_00593	HPOBEEMN_00174
group_1315		hypothetical protein	NA	NA	NA	94	94	1	588	600	1	494		314	314	314	CPMPEIPG_00281	BJCMMOAH_00644	JOHDHNAO_00153	CJCEDOKP_00363	EFEJHPIM_00305	MJHJOMFM_00647	EMOBAPIA_00699	LCEEPAIL_00450	KKPAPPPE_00130	EKNCEEGM_00158	HDNGADJJ_00659	AHKMOKEP_00388	CGDPLPIB_00007	DAHDHGCJ_00057	ANOAGMCC_00464	ELAIBMPE_00602	ICDKJJMI_00713	FBGHDFNB_00094	BCMLLIFJ_00706	AMIJHECJ_00043	JDALFJNJ_00697	BBNCCIJK_00482	JGJMHJCE_00308	PMEGOFBP_00278	MGIEHDEP_00567	CIJFOIOK_00276	IEDOJDGI_00295	FLLPLCIB_00500	JCCPDCOP_00720	LDCLEOAN_00278	MDKLELAN_00497	CHEBCLHG_00277	HPOBEEMN_00505
group_1973		hypothetical protein	NA	NA	NA	94	94	1	588	1505	1	1782		173	833	816	CPMPEIPG_00335	BJCMMOAH_00060	JOHDHNAO_00021	CJCEDOKP_00713	EFEJHPIM_00096	MJHJOMFM_00713	EMOBAPIA_00472	LCEEPAIL_00135	KKPAPPPE_00527	EKNCEEGM_00621	HDNGADJJ_00665	AHKMOKEP_00182	CGDPLPIB_00195	DAHDHGCJ_00599	ANOAGMCC_00745	ELAIBMPE_00002	ICDKJJMI_00320	FBGHDFNB_00710	BCMLLIFJ_00189	AMIJHECJ_00605	JDALFJNJ_00762	BBNCCIJK_00666	JGJMHJCE_00493	PMEGOFBP_00473	MGIEHDEP_00111	CIJFOIOK_00473	IEDOJDGI_00493	FLLPLCIB_00283	JCCPDCOP_00405	LDCLEOAN_00474	MDKLELAN_00294	CHEBCLHG_00476	HPOBEEMN_00295
fruA		hypothetical protein	fruA	phosphotransferase system	NA	94	94	1	588	1506	1	1783		1685	1988	1984	CPMPEIPG_00336	BJCMMOAH_00061	JOHDHNAO_00022	CJCEDOKP_00714	EFEJHPIM_00095	MJHJOMFM_00712	EMOBAPIA_00471	LCEEPAIL_00134	KKPAPPPE_00526	EKNCEEGM_00620	HDNGADJJ_00666	AHKMOKEP_00181	CGDPLPIB_00196	DAHDHGCJ_00598	ANOAGMCC_00744	ELAIBMPE_00003	ICDKJJMI_00321	FBGHDFNB_00709	BCMLLIFJ_00188	AMIJHECJ_00604	JDALFJNJ_00763	BBNCCIJK_00667	JGJMHJCE_00494	PMEGOFBP_00474	MGIEHDEP_00110	CIJFOIOK_00474	IEDOJDGI_00494	FLLPLCIB_00282	JCCPDCOP_00404	LDCLEOAN_00475	MDKLELAN_00293	CHEBCLHG_00477	HPOBEEMN_00294
ruvB		Holliday junction ATP-dependent DNA helicase RuvB	ruvB	The RuvA-RuvB complex in the presence of ATP renatures cruciform structure in supercoiled DNA with palindromic sequence, indicating that it may promote strand exchange reactions in homologous recombination. RuvAB is a helicase that mediates the Holliday junction migration by localized denaturation and reannealing	NA	94	94	1	588	1058	1	1814		623	971	966	CPMPEIPG_00048	BJCMMOAH_00548	JOHDHNAO_00242	CJCEDOKP_00440	EFEJHPIM_00658	MJHJOMFM_00449	EMOBAPIA_00720	LCEEPAIL_00154	KKPAPPPE_00429	EKNCEEGM_00030	HDNGADJJ_00014	AHKMOKEP_00493	CGDPLPIB_00653	DAHDHGCJ_00153	ANOAGMCC_00537	ELAIBMPE_00407	ICDKJJMI_00350		BCMLLIFJ_00385	AMIJHECJ_00133		BBNCCIJK_00386	JGJMHJCE_00212	PMEGOFBP_00186	MGIEHDEP_00223	CIJFOIOK_00185	IEDOJDGI_00203	FLLPLCIB_00592	JCCPDCOP_00654	LDCLEOAN_00186	MDKLELAN_00590	CHEBCLHG_00185	HPOBEEMN_00598
group_273		hypothetical protein	NA	NA	NA	94	94	1	588	1257	1	831		428	4466	4148	CPMPEIPG_00125	BJCMMOAH_00620	JOHDHNAO_00169	CJCEDOKP_00407	EFEJHPIM_00599	MJHJOMFM_00388	EMOBAPIA_00706	LCEEPAIL_00417	KKPAPPPE_00503	EKNCEEGM_00524		AHKMOKEP_00418			ANOAGMCC_00288	ELAIBMPE_00508		FBGHDFNB_00114	BCMLLIFJ_00046	AMIJHECJ_00057	JDALFJNJ_00028	BBNCCIJK_00462	JGJMHJCE_00288	PMEGOFBP_00261	MGIEHDEP_00552	CIJFOIOK_00259	IEDOJDGI_00278	FLLPLCIB_00518	JCCPDCOP_00579	LDCLEOAN_00261	MDKLELAN_00517	CHEBCLHG_00260	HPOBEEMN_00525
araQ_2		L-arabinose transport system permease protein AraQ	malD	ABC transporter permease	NA	94	94	1	588	1956	1	3110		248	935	927	CPMPEIPG_00168	BJCMMOAH_00771	JOHDHNAO_00038	CJCEDOKP_00037	EFEJHPIM_00420	MJHJOMFM_00518	EMOBAPIA_00328	LCEEPAIL_00362	KKPAPPPE_00537	EKNCEEGM_00550	HDNGADJJ_00535	AHKMOKEP_00270	CGDPLPIB_00120	DAHDHGCJ_00681	ANOAGMCC_00134	ELAIBMPE_00253	ICDKJJMI_00281	FBGHDFNB_00809	BCMLLIFJ_00127	AMIJHECJ_00670	JDALFJNJ_00577	BBNCCIJK_00599		PMEGOFBP_00401	MGIEHDEP_00663	CIJFOIOK_00400	IEDOJDGI_00419	FLLPLCIB_00354	JCCPDCOP_00469	LDCLEOAN_00401	MDKLELAN_00369	CHEBCLHG_00403	HPOBEEMN_00380
group_788		hypothetical protein	NA	NA	NA	94	94	1	588	599	1	497		425	677	665	CPMPEIPG_00282	BJCMMOAH_00643	JOHDHNAO_00154	CJCEDOKP_00364	EFEJHPIM_00304	MJHJOMFM_00646	EMOBAPIA_00700	LCEEPAIL_00451	KKPAPPPE_00129	EKNCEEGM_00159	HDNGADJJ_00658	AHKMOKEP_00389	CGDPLPIB_00006	DAHDHGCJ_00058	ANOAGMCC_00463	ELAIBMPE_00601	ICDKJJMI_00714	FBGHDFNB_00095	BCMLLIFJ_00707	AMIJHECJ_00044	JDALFJNJ_00696	BBNCCIJK_00481	JGJMHJCE_00307	PMEGOFBP_00277	MGIEHDEP_00566	CIJFOIOK_00275	IEDOJDGI_00294	FLLPLCIB_00501	JCCPDCOP_00721	LDCLEOAN_00277	MDKLELAN_00498	CHEBCLHG_00276	HPOBEEMN_00506
group_1075		hypothetical protein	NA	NA	NA	93	93	1	588	1953	1	3107		455	506	496	CPMPEIPG_00170	BJCMMOAH_00769	JOHDHNAO_00040	CJCEDOKP_00039	EFEJHPIM_00418	MJHJOMFM_00520	EMOBAPIA_00330	LCEEPAIL_00360	KKPAPPPE_00535	EKNCEEGM_00552	HDNGADJJ_00537	AHKMOKEP_00272	CGDPLPIB_00118	DAHDHGCJ_00683	ANOAGMCC_00136	ELAIBMPE_00255	ICDKJJMI_00279	FBGHDFNB_00811	BCMLLIFJ_00124	AMIJHECJ_00672	JDALFJNJ_00579	BBNCCIJK_00597		PMEGOFBP_00399	MGIEHDEP_00665	CIJFOIOK_00398	IEDOJDGI_00417	FLLPLCIB_00356	JCCPDCOP_00471	LDCLEOAN_00399	MDKLELAN_00371	CHEBCLHG_00401	HPOBEEMN_00382
parE		DNA topoisomerase 4 subunit B	parE	A type II topoisomerase that negatively supercoils closed circular double-stranded (ds) DNA in an ATP-dependent manner to modulate DNA topology and maintain chromosomes in an underwound state. Negative supercoiling favors strand separation, and DNA replication, transcription, recombination and repair, all of which involve strand separation. Also able to catalyze the interconversion of other topol…	NA	93	93	1	588	2194	22	1		1382	1928	1922	CPMPEIPG_00555	BJCMMOAH_00285	JOHDHNAO_00537	CJCEDOKP_00592	EFEJHPIM_00652	MJHJOMFM_00663	EMOBAPIA_00142	LCEEPAIL_00346	KKPAPPPE_00124	EKNCEEGM_00271	HDNGADJJ_00153	AHKMOKEP_00744	CGDPLPIB_00407	DAHDHGCJ_00386	ANOAGMCC_00373	ELAIBMPE_00148	ICDKJJMI_00068	FBGHDFNB_00479	BCMLLIFJ_00377	AMIJHECJ_00390	JDALFJNJ_00277	BBNCCIJK_00148	JGJMHJCE_00715	PMEGOFBP_00685		CIJFOIOK_00684	IEDOJDGI_00705	FLLPLCIB_00747	JCCPDCOP_00187	LDCLEOAN_00686	MDKLELAN_00739	CHEBCLHG_00688	HPOBEEMN_00746
gyrA		DNA gyrase subunit A	gyrA	A type II topoisomerase that negatively supercoils closed circular double-stranded (ds) DNA in an ATP-dependent manner to modulate DNA topology and maintain chromosomes in an underwound state. Negative supercoiling favors strand separation, and DNA replication, transcription, recombination and repair, all of which involve strand separation. Also able to catalyze the interconversion of other topol…	NA	93	93	1	588	3510	1	1405		1436	2555	2542	CPMPEIPG_00679	BJCMMOAH_00442	JOHDHNAO_00469	CJCEDOKP_00235	EFEJHPIM_00566	MJHJOMFM_00485	EMOBAPIA_00264	LCEEPAIL_00505	KKPAPPPE_00360	EKNCEEGM_00199	HDNGADJJ_00411	AHKMOKEP_00612	CGDPLPIB_00542	DAHDHGCJ_00266	ANOAGMCC_00104	ELAIBMPE_00546	ICDKJJMI_00686	FBGHDFNB_00320	BCMLLIFJ_00487	AMIJHECJ_00237	JDALFJNJ_00090	BBNCCIJK_00282	JGJMHJCE_00085	PMEGOFBP_00083	MGIEHDEP_00386	CIJFOIOK_00082	IEDOJDGI_00082	FLLPLCIB_00080	JCCPDCOP_00052	LDCLEOAN_00083	MDKLELAN_00079	CHEBCLHG_00082	HPOBEEMN_00079
polA		DNA polymerase I	polA	In addition to polymerase activity, this DNA polymerase exhibits 5'-3' exonuclease activity	NA	93	108	1.17	588	996				170	890	796	CPMPEIPG_00011	BJCMMOAH_00510 BJCMMOAH_00508	JOHDHNAO_00386 JOHDHNAO_00384			MJHJOMFM_00701 MJHJOMFM_00698	EMOBAPIA_00109 EMOBAPIA_00107	LCEEPAIL_00008 LCEEPAIL_00007	KKPAPPPE_00573		HDNGADJJ_00565	AHKMOKEP_00540 AHKMOKEP_00542	CGDPLPIB_00614	DAHDHGCJ_00193	ANOAGMCC_00038	ELAIBMPE_00369	ICDKJJMI_00611	FBGHDFNB_00237	BCMLLIFJ_00108	AMIJHECJ_00171	JDALFJNJ_00513	BBNCCIJK_00349	JGJMHJCE_00174	PMEGOFBP_00148	MGIEHDEP_00185	CIJFOIOK_00147	IEDOJDGI_00165	FLLPLCIB_00631	JCCPDCOP_00692	LDCLEOAN_00148	MDKLELAN_00628 MDKLELAN_00630	CHEBCLHG_00147	HPOBEEMN_00636
htrA		hypothetical protein	NA	NA	NA	93	93	1	588	2381	1	1166		461	698	660	CPMPEIPG_00463	BJCMMOAH_00189	JOHDHNAO_00699	CJCEDOKP_00159	EFEJHPIM_00350	MJHJOMFM_00108	EMOBAPIA_00208	LCEEPAIL_00554	KKPAPPPE_00289	EKNCEEGM_00457	HDNGADJJ_00089	AHKMOKEP_00053	CGDPLPIB_00314	DAHDHGCJ_00475	ANOAGMCC_00669	ELAIBMPE_00249	ICDKJJMI_00582	FBGHDFNB_00577	BCMLLIFJ_00543	AMIJHECJ_00480	JDALFJNJ_00190	BBNCCIJK_00065	JGJMHJCE_00624	PMEGOFBP_00595	MGIEHDEP_00610	CIJFOIOK_00594	IEDOJDGI_00615	FLLPLCIB_00648	JCCPDCOP_00282	LDCLEOAN_00596	MDKLELAN_00644	CHEBCLHG_00598	HPOBEEMN_00651
group_680		hypothetical protein	NA	NA	NA	93	93	1	588	2744	1	3150		545	914	901	CPMPEIPG_00347	BJCMMOAH_00074	JOHDHNAO_00345	CJCEDOKP_00728	EFEJHPIM_00083	MJHJOMFM_00476	EMOBAPIA_00459	LCEEPAIL_00203			HDNGADJJ_00479	AHKMOKEP_00169	CGDPLPIB_00207	DAHDHGCJ_00587	ANOAGMCC_00732	ELAIBMPE_00015	ICDKJJMI_00697	FBGHDFNB_00697	BCMLLIFJ_00150	AMIJHECJ_00591	JDALFJNJ_00330	BBNCCIJK_00684	JGJMHJCE_00507	PMEGOFBP_00486	MGIEHDEP_00098	CIJFOIOK_00486	IEDOJDGI_00506	FLLPLCIB_00271	JCCPDCOP_00392	LDCLEOAN_00487	MDKLELAN_00282	CHEBCLHG_00489	HPOBEEMN_00283
group_966		hypothetical protein	NA	NA	NA	93	93	1	588	3536	1	2434		98	335	325	CPMPEIPG_00664	BJCMMOAH_00427	JOHDHNAO_00456	CJCEDOKP_00222	EFEJHPIM_00553	MJHJOMFM_00075	EMOBAPIA_00563	LCEEPAIL_00518	KKPAPPPE_00373	EKNCEEGM_00186		AHKMOKEP_00625	CGDPLPIB_00525	DAHDHGCJ_00279	ANOAGMCC_00261	ELAIBMPE_00787		FBGHDFNB_00334	BCMLLIFJ_00403	AMIJHECJ_00250	JDALFJNJ_00792	BBNCCIJK_00269	JGJMHJCE_00071	PMEGOFBP_00070	MGIEHDEP_00373	CIJFOIOK_00069	IEDOJDGI_00069	FLLPLCIB_00067	JCCPDCOP_00065	LDCLEOAN_00070	MDKLELAN_00066	CHEBCLHG_00069	HPOBEEMN_00066
polC		DNA polymerase III PolC-type	polC	Required for replicative DNA synthesis. This DNA polymerase also exhibits 3' to 5' exonuclease activity	NA	92	92	1	588	3546	3	15		3965	4391	4386	CPMPEIPG_00659	BJCMMOAH_00418	JOHDHNAO_00450	CJCEDOKP_00218	EFEJHPIM_00005			LCEEPAIL_00127			HDNGADJJ_00223	AHKMOKEP_00629	CGDPLPIB_00521	DAHDHGCJ_00283	ANOAGMCC_00254	ELAIBMPE_00663		FBGHDFNB_00344	BCMLLIFJ_00456	AMIJHECJ_00258	JDALFJNJ_00785	BBNCCIJK_00265	JGJMHJCE_00062	PMEGOFBP_00064	MGIEHDEP_00369	CIJFOIOK_00063	IEDOJDGI_00063	FLLPLCIB_00062	JCCPDCOP_00071	LDCLEOAN_00064	MDKLELAN_00061	CHEBCLHG_00063	HPOBEEMN_00061
pulA		Pullulanase	pulA	Belongs to the glycosyl hydrolase 13 family	NA	92	92	1	588	1945	1	3101		1355	2009	1999	CPMPEIPG_00173	BJCMMOAH_00766	JOHDHNAO_00043	CJCEDOKP_00042	EFEJHPIM_00415	MJHJOMFM_00523	EMOBAPIA_00333	LCEEPAIL_00061	KKPAPPPE_00532	EKNCEEGM_00555	HDNGADJJ_00540	AHKMOKEP_00275	CGDPLPIB_00115	DAHDHGCJ_00686	ANOAGMCC_00139	ELAIBMPE_00258	ICDKJJMI_00276	FBGHDFNB_00814	BCMLLIFJ_00121	AMIJHECJ_00675	JDALFJNJ_00582	BBNCCIJK_00594	JGJMHJCE_00425	PMEGOFBP_00396	MGIEHDEP_00668	CIJFOIOK_00395	IEDOJDGI_00414	FLLPLCIB_00359		LDCLEOAN_00396	MDKLELAN_00374		HPOBEEMN_00385
group_1529		hypothetical protein	NA	NA	NA	92	92	1	588	1059	1	1813		1070	1895	1867	CPMPEIPG_00049	BJCMMOAH_00549	JOHDHNAO_00241	CJCEDOKP_00441		MJHJOMFM_00448		LCEEPAIL_00155	KKPAPPPE_00430	EKNCEEGM_00029	HDNGADJJ_00013	AHKMOKEP_00492	CGDPLPIB_00654	DAHDHGCJ_00152	ANOAGMCC_00538	ELAIBMPE_00408	ICDKJJMI_00351	FBGHDFNB_00194	BCMLLIFJ_00386	AMIJHECJ_00132		BBNCCIJK_00388	JGJMHJCE_00213	PMEGOFBP_00187	MGIEHDEP_00224	CIJFOIOK_00186	IEDOJDGI_00204	FLLPLCIB_00591	JCCPDCOP_00653	LDCLEOAN_00187	MDKLELAN_00589	CHEBCLHG_00186	HPOBEEMN_00597
kbaY		D-tagatose-1,6-bisphosphate aldolase subunit KbaY	gatY-kbaY	Fructose-bisphosphate aldolase class-II	NA	92	92	1	588	3154	1	2368		830	830	830	CPMPEIPG_00737	BJCMMOAH_00499	JOHDHNAO_00375	CJCEDOKP_00185	EFEJHPIM_00375	MJHJOMFM_00542	EMOBAPIA_00369	LCEEPAIL_00170	KKPAPPPE_00640	EKNCEEGM_00655	HDNGADJJ_00498	AHKMOKEP_00556	CGDPLPIB_00603	DAHDHGCJ_00205	ANOAGMCC_00049	ELAIBMPE_00359	ICDKJJMI_00661	FBGHDFNB_00251	BCMLLIFJ_00013	AMIJHECJ_00182	JDALFJNJ_00525	BBNCCIJK_00337	JGJMHJCE_00162	PMEGOFBP_00137		CIJFOIOK_00136	IEDOJDGI_00154	FLLPLCIB_00133	JCCPDCOP_00703	LDCLEOAN_00137	MDKLELAN_00161	CHEBCLHG_00136	HPOBEEMN_00164
group_1966		hypothetical protein	NA	NA	NA	92	92	1	588	1973	1	3116		419	860	690	CPMPEIPG_00166		JOHDHNAO_00036	CJCEDOKP_00035	EFEJHPIM_00422	MJHJOMFM_00516	EMOBAPIA_00326	LCEEPAIL_00364	KKPAPPPE_00539	EKNCEEGM_00548	HDNGADJJ_00533	AHKMOKEP_00268	CGDPLPIB_00122	DAHDHGCJ_00679	ANOAGMCC_00132	ELAIBMPE_00251	ICDKJJMI_00283	FBGHDFNB_00807	BCMLLIFJ_00129	AMIJHECJ_00668	JDALFJNJ_00575	BBNCCIJK_00601		PMEGOFBP_00403	MGIEHDEP_00661	CIJFOIOK_00402	IEDOJDGI_00421	FLLPLCIB_00352	JCCPDCOP_00467	LDCLEOAN_00403	MDKLELAN_00367	CHEBCLHG_00405	HPOBEEMN_00378
pcrA		ATP-dependent DNA helicase PcrA	pcrA	DNA helicase	NA	92	92	1	588	1053	17	2		1580	2270	2251	CPMPEIPG_00045	BJCMMOAH_00545	JOHDHNAO_00245	CJCEDOKP_00437	EFEJHPIM_00661	MJHJOMFM_00452	EMOBAPIA_00717	LCEEPAIL_00151	KKPAPPPE_00426	EKNCEEGM_00033	HDNGADJJ_00017	AHKMOKEP_00496	CGDPLPIB_00650	DAHDHGCJ_00156	ANOAGMCC_00534	ELAIBMPE_00404	ICDKJJMI_00347	FBGHDFNB_00199		AMIJHECJ_00136	JDALFJNJ_00477	BBNCCIJK_00383	JGJMHJCE_00209	PMEGOFBP_00183	MGIEHDEP_00220	CIJFOIOK_00182	IEDOJDGI_00200	FLLPLCIB_00595	JCCPDCOP_00657	LDCLEOAN_00183	MDKLELAN_00593	CHEBCLHG_00182	HPOBEEMN_00601
ulaA_1		Ascorbate-specific PTS system EIIC component	ulaA	PTS system sugar-specific permease component	NA	92	92	1	588	603	1	489		791	1520	1504	CPMPEIPG_00278	BJCMMOAH_00647	JOHDHNAO_00150	CJCEDOKP_00360	EFEJHPIM_00308	MJHJOMFM_00650	EMOBAPIA_00696	LCEEPAIL_00447	KKPAPPPE_00133	EKNCEEGM_00155	HDNGADJJ_00662	AHKMOKEP_00385	CGDPLPIB_00010	DAHDHGCJ_00054	ANOAGMCC_00467	ELAIBMPE_00605	ICDKJJMI_00710	FBGHDFNB_00091	BCMLLIFJ_00703	AMIJHECJ_00040	JDALFJNJ_00700	BBNCCIJK_00485	JGJMHJCE_00311	PMEGOFBP_00281	MGIEHDEP_00570	CIJFOIOK_00279	IEDOJDGI_00298	FLLPLCIB_00497	JCCPDCOP_00717	LDCLEOAN_00281	MDKLELAN_00494	CHEBCLHG_00280	HPOBEEMN_00502
pfkA		ATP-dependent 6-phosphofructokinase isozyme 1	pfkA	Catalyzes the phosphorylation of D-fructose 6-phosphate to fructose 1,6-bisphosphate by ATP, the first committing step of glycolysis	NA	91	91	1	588	1085	5	4		968	968	968	CPMPEIPG_00073	BJCMMOAH_00573	JOHDHNAO_00217	CJCEDOKP_00465	EFEJHPIM_00168	MJHJOMFM_00553	EMOBAPIA_00670	LCEEPAIL_00282	KKPAPPPE_00490	EKNCEEGM_00005	HDNGADJJ_00586	AHKMOKEP_00468	CGDPLPIB_00679	DAHDHGCJ_00128	ANOAGMCC_00335	ELAIBMPE_00716	ICDKJJMI_00375	FBGHDFNB_00169	BCMLLIFJ_00092	AMIJHECJ_00107	JDALFJNJ_00048	BBNCCIJK_00412	JGJMHJCE_00237	PMEGOFBP_00211	MGIEHDEP_00248	CIJFOIOK_00210	IEDOJDGI_00228	FLLPLCIB_00567	JCCPDCOP_00629	LDCLEOAN_00211	MDKLELAN_00565	CHEBCLHG_00210	HPOBEEMN_00573
group_2452		hypothetical protein	NA	NA	NA	91	91	1	588	602	1	490		275	275	275	CPMPEIPG_00279	BJCMMOAH_00646	JOHDHNAO_00151	CJCEDOKP_00361	EFEJHPIM_00307	MJHJOMFM_00649	EMOBAPIA_00697	LCEEPAIL_00448	KKPAPPPE_00132	EKNCEEGM_00156	HDNGADJJ_00661	AHKMOKEP_00386	CGDPLPIB_00009	DAHDHGCJ_00055	ANOAGMCC_00466	ELAIBMPE_00604	ICDKJJMI_00711	FBGHDFNB_00092	BCMLLIFJ_00704		JDALFJNJ_00699	BBNCCIJK_00484	JGJMHJCE_00310	PMEGOFBP_00280	MGIEHDEP_00569	CIJFOIOK_00278	IEDOJDGI_00297	FLLPLCIB_00498	JCCPDCOP_00718	LDCLEOAN_00280	MDKLELAN_00495	CHEBCLHG_00279	HPOBEEMN_00503
group_608		hypothetical protein	NA	NA	NA	91	91	1	588	2348	1	2118		599	1625	1541	CPMPEIPG_00494	BJCMMOAH_00219	JOHDHNAO_00730	CJCEDOKP_00128	EFEJHPIM_00504	MJHJOMFM_00138	EMOBAPIA_00177	LCEEPAIL_00587	KKPAPPPE_00320	EKNCEEGM_00488	HDNGADJJ_00059	AHKMOKEP_00023	CGDPLPIB_00345	DAHDHGCJ_00445	ANOAGMCC_00628	ELAIBMPE_00218	ICDKJJMI_00551		BCMLLIFJ_00512	AMIJHECJ_00450	JDALFJNJ_00220	BBNCCIJK_00096	JGJMHJCE_00655	PMEGOFBP_00626	MGIEHDEP_00579	CIJFOIOK_00625	IEDOJDGI_00646	FLLPLCIB_00681	JCCPDCOP_00251	LDCLEOAN_00627	MDKLELAN_00677	CHEBCLHG_00629	HPOBEEMN_00684
group_825		hypothetical protein	NA	NA	NA	91	91	1	588	2681	1	2651		1565	2345	2327	CPMPEIPG_00358	BJCMMOAH_00087	JOHDHNAO_00333	CJCEDOKP_00659	EFEJHPIM_00447	MJHJOMFM_00461	EMOBAPIA_00519		KKPAPPPE_00583	EKNCEEGM_00510	HDNGADJJ_00550	AHKMOKEP_00150	CGDPLPIB_00218	DAHDHGCJ_00575	ANOAGMCC_00507	ELAIBMPE_00027	ICDKJJMI_00204	FBGHDFNB_00685	BCMLLIFJ_00439	AMIJHECJ_00579	JDALFJNJ_00135	BBNCCIJK_00698	JGJMHJCE_00519	PMEGOFBP_00497	MGIEHDEP_00086	CIJFOIOK_00497	IEDOJDGI_00517	FLLPLCIB_00260	JCCPDCOP_00381	LDCLEOAN_00498	MDKLELAN_00270	CHEBCLHG_00500	HPOBEEMN_00272
yraA		Putative cysteine protease YraA	NA	NA	NA	90	90	1	588	2582	1	1377		536	536	536	CPMPEIPG_00419	BJCMMOAH_00155	JOHDHNAO_00270	CJCEDOKP_00621	EFEJHPIM_00493	MJHJOMFM_00257		LCEEPAIL_00250	KKPAPPPE_00054	EKNCEEGM_00092	HDNGADJJ_00290	AHKMOKEP_00089	CGDPLPIB_00279	DAHDHGCJ_00511	ANOAGMCC_00423	ELAIBMPE_00090	ICDKJJMI_00145	FBGHDFNB_00614	BCMLLIFJ_00338	AMIJHECJ_00512	JDALFJNJ_00117	BBNCCIJK_00025	JGJMHJCE_00588	PMEGOFBP_00563	MGIEHDEP_00017	CIJFOIOK_00562	IEDOJDGI_00583	FLLPLCIB_00172	JCCPDCOP_00314	LDCLEOAN_00564	MDKLELAN_00201	CHEBCLHG_00566	HPOBEEMN_00204
clpB		Chaperone protein ClpB	clpB	Belongs to the ClpA ClpB family	NA	90	90	1	588	3662	1	1356		1490	2075	2062	CPMPEIPG_00638	BJCMMOAH_00399	JOHDHNAO_00430	CJCEDOKP_00199	EFEJHPIM_00024	MJHJOMFM_00052		LCEEPAIL_00107	KKPAPPPE_00447	EKNCEEGM_00163	HDNGADJJ_00203	AHKMOKEP_00649	CGDPLPIB_00502	DAHDHGCJ_00302	ANOAGMCC_00235	ELAIBMPE_00682	ICDKJJMI_00501	FBGHDFNB_00366	BCMLLIFJ_00475	AMIJHECJ_00277	JDALFJNJ_00766	BBNCCIJK_00246	JGJMHJCE_00042	PMEGOFBP_00044	MGIEHDEP_00733	CIJFOIOK_00044	IEDOJDGI_00044	FLLPLCIB_00043	JCCPDCOP_00090	LDCLEOAN_00044	MDKLELAN_00041	CHEBCLHG_00044	HPOBEEMN_00041
group_1128		hypothetical protein	NA	NA	NA	89	89	1	588	1447	1	1899		689	2114	2065	CPMPEIPG_00314	BJCMMOAH_00041		CJCEDOKP_00072	EFEJHPIM_00116	MJHJOMFM_00352			KKPAPPPE_00162	EKNCEEGM_00452		AHKMOKEP_00205	CGDPLPIB_00177	DAHDHGCJ_00619	ANOAGMCC_00578	ELAIBMPE_00649	ICDKJJMI_00301			AMIJHECJ_00625	JDALFJNJ_00744	BBNCCIJK_00648	JGJMHJCE_00474	PMEGOFBP_00454	MGIEHDEP_00651	CIJFOIOK_00454	IEDOJDGI_00474	FLLPLCIB_00301	JCCPDCOP_00423	LDCLEOAN_00455	MDKLELAN_00312	CHEBCLHG_00457	HPOBEEMN_00313
group_1352		hypothetical protein	NA	NA	NA	89	89	1	588	1946	1	3103		437	674	456	CPMPEIPG_00172	BJCMMOAH_00767	JOHDHNAO_00042	CJCEDOKP_00041	EFEJHPIM_00416	MJHJOMFM_00522	EMOBAPIA_00332	LCEEPAIL_00358	KKPAPPPE_00533	EKNCEEGM_00554	HDNGADJJ_00539	AHKMOKEP_00274	CGDPLPIB_00116	DAHDHGCJ_00685	ANOAGMCC_00138	ELAIBMPE_00257	ICDKJJMI_00277	FBGHDFNB_00813	BCMLLIFJ_00122	AMIJHECJ_00674	JDALFJNJ_00581	BBNCCIJK_00595		PMEGOFBP_00397	MGIEHDEP_00667	CIJFOIOK_00396	IEDOJDGI_00415	FLLPLCIB_00358	JCCPDCOP_00474	LDCLEOAN_00397	MDKLELAN_00373	CHEBCLHG_00397	HPOBEEMN_00384
group_1370		hypothetical protein	NA	NA	NA	89	89	1	588	1101	37	1		404	404	404		BJCMMOAH_00584	JOHDHNAO_00206	CJCEDOKP_00476	EFEJHPIM_00157	MJHJOMFM_00564	EMOBAPIA_00618	LCEEPAIL_00457	KKPAPPPE_00501	EKNCEEGM_00589	HDNGADJJ_00572		CGDPLPIB_00691	DAHDHGCJ_00115		ELAIBMPE_00703		FBGHDFNB_00158	BCMLLIFJ_00103	AMIJHECJ_00096	JDALFJNJ_00037	BBNCCIJK_00423	JGJMHJCE_00248	PMEGOFBP_00222	MGIEHDEP_00514	CIJFOIOK_00221	IEDOJDGI_00239	FLLPLCIB_00556	JCCPDCOP_00618	LDCLEOAN_00222	MDKLELAN_00555	CHEBCLHG_00221	HPOBEEMN_00563
smc		Chromosome partition protein Smc	smc	Required for chromosome condensation and partitioning	NA	89	89	1	588	1075	1	1589		1187	2936	2906	CPMPEIPG_00062	BJCMMOAH_00562	JOHDHNAO_00228	CJCEDOKP_00454	EFEJHPIM_00179		EMOBAPIA_00732	LCEEPAIL_00293		EKNCEEGM_00016	HDNGADJJ_00680	AHKMOKEP_00479		DAHDHGCJ_00139		ELAIBMPE_00727	ICDKJJMI_00364	FBGHDFNB_00180		AMIJHECJ_00118	JDALFJNJ_00059	BBNCCIJK_00401	JGJMHJCE_00226	PMEGOFBP_00200	MGIEHDEP_00237	CIJFOIOK_00199	IEDOJDGI_00217	FLLPLCIB_00578	JCCPDCOP_00640	LDCLEOAN_00200	MDKLELAN_00576	CHEBCLHG_00199	HPOBEEMN_00584
group_1537		hypothetical protein	NA	NA	NA	88	88	1	588	1086	5	5		119	143	122	CPMPEIPG_00074	BJCMMOAH_00574	JOHDHNAO_00216	CJCEDOKP_00466	EFEJHPIM_00167	MJHJOMFM_00554	EMOBAPIA_00671	LCEEPAIL_00281	KKPAPPPE_00491	EKNCEEGM_00004	HDNGADJJ_00585	AHKMOKEP_00467	CGDPLPIB_00680	DAHDHGCJ_00127	ANOAGMCC_00334	ELAIBMPE_00715	ICDKJJMI_00376	FBGHDFNB_00168	BCMLLIFJ_00093	AMIJHECJ_00106	JDALFJNJ_00047	BBNCCIJK_00413	JGJMHJCE_00238	PMEGOFBP_00212	MGIEHDEP_00249	CIJFOIOK_00211	IEDOJDGI_00229	FLLPLCIB_00566	JCCPDCOP_00628	LDCLEOAN_00212		CHEBCLHG_00211
tkt_1		Transketolase	tktA	Catalyzes the transfer of a two-carbon ketol group from a ketose donor to an aldose acceptor, via a covalent intermediate with the cofactor thiamine pyrophosphate	NA	88	88	1	588	606	1	486		827	1943	1899	CPMPEIPG_00277	BJCMMOAH_00648	JOHDHNAO_00149	CJCEDOKP_00359	EFEJHPIM_00309	MJHJOMFM_00651	EMOBAPIA_00695	LCEEPAIL_00446	KKPAPPPE_00134	EKNCEEGM_00154	HDNGADJJ_00663	AHKMOKEP_00384	CGDPLPIB_00011	DAHDHGCJ_00053	ANOAGMCC_00468	ELAIBMPE_00606	ICDKJJMI_00709	FBGHDFNB_00090	BCMLLIFJ_00702		JDALFJNJ_00701	BBNCCIJK_00486	JGJMHJCE_00312	PMEGOFBP_00282	MGIEHDEP_00571	CIJFOIOK_00280	IEDOJDGI_00299	FLLPLCIB_00496	JCCPDCOP_00716	LDCLEOAN_00282	MDKLELAN_00493	CHEBCLHG_00281	HPOBEEMN_00501
group_1508		hypothetical protein	NA	NA	NA	87	87	1	588	3177	1	2393		509	509	509	CPMPEIPG_00725	BJCMMOAH_00486	JOHDHNAO_00360	CJCEDOKP_00279	EFEJHPIM_00360				KKPAPPPE_00476	EKNCEEGM_00497		AHKMOKEP_00568	CGDPLPIB_00588	DAHDHGCJ_00216	ANOAGMCC_00062	ELAIBMPE_00778	ICDKJJMI_00456	FBGHDFNB_00268	BCMLLIFJ_00025	AMIJHECJ_00194	JDALFJNJ_00532	BBNCCIJK_00326	JGJMHJCE_00151	PMEGOFBP_00126	MGIEHDEP_00627	CIJFOIOK_00125	IEDOJDGI_00125	FLLPLCIB_00123	JCCPDCOP_00009	LDCLEOAN_00126	MDKLELAN_00150	CHEBCLHG_00125	HPOBEEMN_00150
pepF1		Oligoendopeptidase F, plasmid	pepF	hmm tigr00181	NA	87	87	1	588	1446	1	1896		1691	1823	1821	CPMPEIPG_00313	BJCMMOAH_00040	JOHDHNAO_00001	CJCEDOKP_00073	EFEJHPIM_00117	MJHJOMFM_00353	EMOBAPIA_00358	LCEEPAIL_00427	KKPAPPPE_00161	EKNCEEGM_00451	HDNGADJJ_00443	AHKMOKEP_00206	CGDPLPIB_00176	DAHDHGCJ_00620	ANOAGMCC_00579	ELAIBMPE_00650	ICDKJJMI_00300	FBGHDFNB_00751	BCMLLIFJ_00008	AMIJHECJ_00626	JDALFJNJ_00743	BBNCCIJK_00647	JGJMHJCE_00473	PMEGOFBP_00453	MGIEHDEP_00650	CIJFOIOK_00453	IEDOJDGI_00473	FLLPLCIB_00302	JCCPDCOP_00424	LDCLEOAN_00454		CHEBCLHG_00456
btuD_9		Vitamin B12 import ATP-binding protein BtuD	ugpC	Belongs to the ABC transporter superfamily	NA	86	86	1	588	773	19	2		1262	2186	2175	CPMPEIPG_00228	BJCMMOAH_00704	JOHDHNAO_00590	CJCEDOKP_00309	EFEJHPIM_00247	MJHJOMFM_00603	EMOBAPIA_00600	LCEEPAIL_00650	KKPAPPPE_00183	EKNCEEGM_00366	HDNGADJJ_00348	AHKMOKEP_00331	CGDPLPIB_00057		ANOAGMCC_00563	ELAIBMPE_00317	ICDKJJMI_00219	FBGHDFNB_00029		AMIJHECJ_00730	JDALFJNJ_00440	BBNCCIJK_00541		PMEGOFBP_00341	MGIEHDEP_00172	CIJFOIOK_00339	IEDOJDGI_00358	FLLPLCIB_00437	JCCPDCOP_00536	LDCLEOAN_00341	MDKLELAN_00435	CHEBCLHG_00340	HPOBEEMN_00443
prfA		Peptide chain release factor RF1	prfA	Peptide chain release factor 1 directs the termination of translation in response to the peptide chain termination codons UAG and UAA	NA	86	86	1	588	1096	1	1941		779	1085	1081	CPMPEIPG_00081	BJCMMOAH_00581	JOHDHNAO_00209	CJCEDOKP_00473	EFEJHPIM_00160		EMOBAPIA_00621	LCEEPAIL_00460		EKNCEEGM_00592	HDNGADJJ_00569	AHKMOKEP_00460	CGDPLPIB_00688	DAHDHGCJ_00118	ANOAGMCC_00327	ELAIBMPE_00706	ICDKJJMI_00631			AMIJHECJ_00099	JDALFJNJ_00040	BBNCCIJK_00420		PMEGOFBP_00219	MGIEHDEP_00511	CIJFOIOK_00218	IEDOJDGI_00236	FLLPLCIB_00559	JCCPDCOP_00621	LDCLEOAN_00219	MDKLELAN_00558	CHEBCLHG_00218	HPOBEEMN_00566
group_786		hypothetical protein	NA	NA	NA	86	86	1	588	2446	1	361		1127	2624	2502	CPMPEIPG_00427	BJCMMOAH_00163	JOHDHNAO_00262	CJCEDOKP_00629	EFEJHPIM_00501	MJHJOMFM_00265	EMOBAPIA_00375	LCEEPAIL_00242	KKPAPPPE_00062	EKNCEEGM_00084	HDNGADJJ_00282	AHKMOKEP_00081	CGDPLPIB_00287	DAHDHGCJ_00503	ANOAGMCC_00431	ELAIBMPE_00098	ICDKJJMI_00137	FBGHDFNB_00606	BCMLLIFJ_00346	AMIJHECJ_00504	JDALFJNJ_00109	BBNCCIJK_00033		PMEGOFBP_00571	MGIEHDEP_00009	CIJFOIOK_00570	IEDOJDGI_00591	FLLPLCIB_00164	JCCPDCOP_00306	LDCLEOAN_00572	MDKLELAN_00193	CHEBCLHG_00574	HPOBEEMN_00196
group_130		hypothetical protein	NA	NA	NA	85	85	1	588	3206	1	2421		551	3602	3472	CPMPEIPG_00719	BJCMMOAH_00480	JOHDHNAO_00354	CJCEDOKP_00273	EFEJHPIM_00354	MJHJOMFM_00629	EMOBAPIA_00423	LCEEPAIL_00334	KKPAPPPE_00482	EKNCEEGM_00503	HDNGADJJ_00404	AHKMOKEP_00574	CGDPLPIB_00582	DAHDHGCJ_00222	ANOAGMCC_00068	ELAIBMPE_00772	ICDKJJMI_00450	FBGHDFNB_00274	BCMLLIFJ_00031	AMIJHECJ_00200		BBNCCIJK_00320	JGJMHJCE_00145	PMEGOFBP_00120	MGIEHDEP_00633	CIJFOIOK_00119	IEDOJDGI_00119	FLLPLCIB_00117	JCCPDCOP_00015	LDCLEOAN_00120	MDKLELAN_00144	CHEBCLHG_00119	HPOBEEMN_00144
group_578		hypothetical protein	NA	NA	NA	85	85	1	588	984	1	2310		200	650	537	CPMPEIPG_00008	BJCMMOAH_00506	JOHDHNAO_00382		EFEJHPIM_00629	MJHJOMFM_00699	EMOBAPIA_00105	LCEEPAIL_00005	KKPAPPPE_00575		HDNGADJJ_00563	AHKMOKEP_00544	CGDPLPIB_00610	DAHDHGCJ_00195	ANOAGMCC_00042	ELAIBMPE_00366	ICDKJJMI_00608	FBGHDFNB_00240	BCMLLIFJ_00110	AMIJHECJ_00175	JDALFJNJ_00517	BBNCCIJK_00345	JGJMHJCE_00170	PMEGOFBP_00144	MGIEHDEP_00181	CIJFOIOK_00143	IEDOJDGI_00161		JCCPDCOP_00696	LDCLEOAN_00144		CHEBCLHG_00143
ruvB_2		hypothetical protein	dnaX	DNA polymerase III is a complex, multichain enzyme responsible for most of the replicative synthesis in bacteria. This DNA polymerase also exhibits 3' to 5' exonuclease activity	NA	85	85	1	588	2589	20	1		1226	2258	2225	CPMPEIPG_00415	BJCMMOAH_00151	JOHDHNAO_00274	CJCEDOKP_00617	EFEJHPIM_00489	MJHJOMFM_00253	EMOBAPIA_00386	LCEEPAIL_00254	KKPAPPPE_00050	EKNCEEGM_00096	HDNGADJJ_00294	AHKMOKEP_00093	CGDPLPIB_00275	DAHDHGCJ_00515	ANOAGMCC_00419	ELAIBMPE_00086	ICDKJJMI_00149	FBGHDFNB_00618	BCMLLIFJ_00334	AMIJHECJ_00516	JDALFJNJ_00121	BBNCCIJK_00021	JGJMHJCE_00584	PMEGOFBP_00559	MGIEHDEP_00021	CIJFOIOK_00558	IEDOJDGI_00579	FLLPLCIB_00176	JCCPDCOP_00318	LDCLEOAN_00560	MDKLELAN_00205	CHEBCLHG_00562	HPOBEEMN_00208
group_956		hypothetical protein	NA	NA	NA	85	85	1	588	2638	1	980		500	578	503		BJCMMOAH_00125	JOHDHNAO_00300	CJCEDOKP_00694	EFEJHPIM_00406		EMOBAPIA_00085		KKPAPPPE_00023	EKNCEEGM_00397					ANOAGMCC_00721	ELAIBMPE_00060		FBGHDFNB_00648	BCMLLIFJ_00574	AMIJHECJ_00544	JDALFJNJ_00594	BBNCCIJK_00735	JGJMHJCE_00558	PMEGOFBP_00533	MGIEHDEP_00048	CIJFOIOK_00532	IEDOJDGI_00553	FLLPLCIB_00202	JCCPDCOP_00344	LDCLEOAN_00534	MDKLELAN_00232	CHEBCLHG_00536	HPOBEEMN_00233
mtlF		Mannitol-specific phosphotransferase enzyme IIA component	mtlF	PTS system, mannitol-specific component IIA	NA	84	84	1	588	2289	1	2153		323	428	426	CPMPEIPG_00501	BJCMMOAH_00231	JOHDHNAO_00116	CJCEDOKP_00002		MJHJOMFM_00726		LCEEPAIL_00539	KKPAPPPE_00708	EKNCEEGM_00681	HDNGADJJ_00690	AHKMOKEP_00244	CGDPLPIB_00146	DAHDHGCJ_00656	ANOAGMCC_00611	ELAIBMPE_00201	ICDKJJMI_00543	FBGHDFNB_00538	BCMLLIFJ_00213	AMIJHECJ_00440	JDALFJNJ_00227		JGJMHJCE_00664	PMEGOFBP_00634	MGIEHDEP_00314	CIJFOIOK_00633	IEDOJDGI_00654	FLLPLCIB_00693	JCCPDCOP_00238	LDCLEOAN_00635	MDKLELAN_00686	CHEBCLHG_00637	HPOBEEMN_00693
mtlA		PTS system mannitol-specific EIICB component	mtlA	PTS System	NA	84	84	1	588	2273	1	2156		1205	1469	1463	CPMPEIPG_00503	BJCMMOAH_00233	JOHDHNAO_00118	CJCEDOKP_00004		MJHJOMFM_00728		LCEEPAIL_00537	KKPAPPPE_00706	EKNCEEGM_00679	HDNGADJJ_00688	AHKMOKEP_00246	CGDPLPIB_00142	DAHDHGCJ_00658	ANOAGMCC_00609	ELAIBMPE_00199	ICDKJJMI_00541	FBGHDFNB_00536	BCMLLIFJ_00215	AMIJHECJ_00438	JDALFJNJ_00229		JGJMHJCE_00666	PMEGOFBP_00636	MGIEHDEP_00316	CIJFOIOK_00635	IEDOJDGI_00656	FLLPLCIB_00695	JCCPDCOP_00236	LDCLEOAN_00637	MDKLELAN_00688	CHEBCLHG_00639	HPOBEEMN_00695
secA		Protein translocase subunit SecA	secA	Part of the Sec protein translocase complex. Interacts with the SecYEG preprotein conducting channel. Has a central role in coupling the hydrolysis of ATP to the transfer of proteins into and across the cell membrane, serving as an ATP-driven molecular motor driving the stepwise translocation of polypeptide chains across the membrane	NA	84	84	1	588	1258	1	828		1637	3047	2957	CPMPEIPG_00124	BJCMMOAH_00619		CJCEDOKP_00406	EFEJHPIM_00600	MJHJOMFM_00387	EMOBAPIA_00705	LCEEPAIL_00418	KKPAPPPE_00505	EKNCEEGM_00523		AHKMOKEP_00419			ANOAGMCC_00289	ELAIBMPE_00509		FBGHDFNB_00116	BCMLLIFJ_00047	AMIJHECJ_00058	JDALFJNJ_00027		JGJMHJCE_00287	PMEGOFBP_00260	MGIEHDEP_00551	CIJFOIOK_00258	IEDOJDGI_00277	FLLPLCIB_00519	JCCPDCOP_00580	LDCLEOAN_00260		CHEBCLHG_00259
group_2289		hypothetical protein	lemA	LemA family	NA	84	84	1	588	2765	1	1773		647	647	647	CPMPEIPG_00341	BJCMMOAH_00066		CJCEDOKP_00719	EFEJHPIM_00090		EMOBAPIA_00466		KKPAPPPE_00521	EKNCEEGM_00615		AHKMOKEP_00175	CGDPLPIB_00201	DAHDHGCJ_00593	ANOAGMCC_00739	ELAIBMPE_00008	ICDKJJMI_00326	FBGHDFNB_00704	BCMLLIFJ_00183	AMIJHECJ_00599		BBNCCIJK_00672	JGJMHJCE_00500	PMEGOFBP_00479	MGIEHDEP_00105	CIJFOIOK_00479	IEDOJDGI_00499	FLLPLCIB_00277	JCCPDCOP_00399	LDCLEOAN_00480	MDKLELAN_00288	CHEBCLHG_00482	HPOBEEMN_00289
murR		HTH-type transcriptional regulator MurR	NA	NA	NA	84	84	1	588	2270	1	2237		764	764	764	CPMPEIPG_00505	BJCMMOAH_00234	JOHDHNAO_00119	CJCEDOKP_00005		MJHJOMFM_00733		LCEEPAIL_00536	KKPAPPPE_00712	EKNCEEGM_00678	HDNGADJJ_00627	AHKMOKEP_00248	CGDPLPIB_00141	DAHDHGCJ_00661	ANOAGMCC_00608	ELAIBMPE_00198	ICDKJJMI_00540	FBGHDFNB_00535	BCMLLIFJ_00216	AMIJHECJ_00437	JDALFJNJ_00230		JGJMHJCE_00667	PMEGOFBP_00637	MGIEHDEP_00317	CIJFOIOK_00636	IEDOJDGI_00657	FLLPLCIB_00696	JCCPDCOP_00235	LDCLEOAN_00638	MDKLELAN_00689	CHEBCLHG_00640	HPOBEEMN_00696
group_540		hypothetical protein	NA	NA	NA	84	84	1	588	1456	1	1901		2441	2510	2470	CPMPEIPG_00315	BJCMMOAH_00042		CJCEDOKP_00071	EFEJHPIM_00115	MJHJOMFM_00351			KKPAPPPE_00163	EKNCEEGM_00453		AHKMOKEP_00204	CGDPLPIB_00178	DAHDHGCJ_00618		ELAIBMPE_00648	ICDKJJMI_00302			AMIJHECJ_00624	JDALFJNJ_00745	BBNCCIJK_00649	JGJMHJCE_00475	PMEGOFBP_00455	MGIEHDEP_00652	CIJFOIOK_00455	IEDOJDGI_00475	FLLPLCIB_00300	JCCPDCOP_00422	LDCLEOAN_00456	MDKLELAN_00311	CHEBCLHG_00458	HPOBEEMN_00312
group_867		hypothetical protein	NA	NA	NA	84	84	1	588	2210	31	1		272	422	417	CPMPEIPG_00542	BJCMMOAH_00271			EFEJHPIM_00231		EMOBAPIA_00155	LCEEPAIL_00695							ANOAGMCC_00386	ELAIBMPE_00161	ICDKJJMI_00081	FBGHDFNB_00493	BCMLLIFJ_00671	AMIJHECJ_00403	JDALFJNJ_00264	BBNCCIJK_00135	JGJMHJCE_00701	PMEGOFBP_00672	MGIEHDEP_00352	CIJFOIOK_00671	IEDOJDGI_00692	FLLPLCIB_00732	JCCPDCOP_00200	LDCLEOAN_00673	MDKLELAN_00724	CHEBCLHG_00675	HPOBEEMN_00731
group_1311		hypothetical protein	NA	NA	NA	83	83	1	588	2861	1	2048		683	1382	1373	CPMPEIPG_00196	BJCMMOAH_00735		CJCEDOKP_00096		MJHJOMFM_00285			KKPAPPPE_00213	EKNCEEGM_00319		AHKMOKEP_00300	CGDPLPIB_00088	DAHDHGCJ_00711	ANOAGMCC_00167	ELAIBMPE_00287	ICDKJJMI_00249	FBGHDFNB_00849		AMIJHECJ_00701	JDALFJNJ_00407	BBNCCIJK_00570		PMEGOFBP_00372	MGIEHDEP_00484	CIJFOIOK_00370	IEDOJDGI_00389	FLLPLCIB_00385	JCCPDCOP_00504	LDCLEOAN_00372	MDKLELAN_00402	CHEBCLHG_00371	HPOBEEMN_00413
group_1472		hypothetical protein	NA	NA	NA	83	83	1	588	2767	1	1787		209	668	622	CPMPEIPG_00339	BJCMMOAH_00064	JOHDHNAO_00352	CJCEDOKP_00717	EFEJHPIM_00092	MJHJOMFM_00484			KKPAPPPE_00523		HDNGADJJ_00471	AHKMOKEP_00177	CGDPLPIB_00199	DAHDHGCJ_00595				FBGHDFNB_00706		AMIJHECJ_00601	JDALFJNJ_00321		JGJMHJCE_00498	PMEGOFBP_00477	MGIEHDEP_00107	CIJFOIOK_00477	IEDOJDGI_00497	FLLPLCIB_00279	JCCPDCOP_00401	LDCLEOAN_00478	MDKLELAN_00290	CHEBCLHG_00480	HPOBEEMN_00291
group_2286		Magnesium transporter MgtE	mgtE	Acts as a magnesium transporter	NA	83	83	1	588	1496	1	1018		572	1463	1452	CPMPEIPG_00331	BJCMMOAH_00056	JOHDHNAO_00017	CJCEDOKP_00709	EFEJHPIM_00100			LCEEPAIL_00139				AHKMOKEP_00186	CGDPLPIB_00191	DAHDHGCJ_00603			ICDKJJMI_00316	FBGHDFNB_00714	BCMLLIFJ_00193	AMIJHECJ_00610	JDALFJNJ_00758	BBNCCIJK_00662	JGJMHJCE_00489	PMEGOFBP_00469		CIJFOIOK_00469	IEDOJDGI_00489	FLLPLCIB_00287	JCCPDCOP_00409	LDCLEOAN_00470	MDKLELAN_00298	CHEBCLHG_00472	HPOBEEMN_00299
dacA		Diadenylate cyclase	dacA	Catalyzes the condensation of 2 ATP molecules into cyclic di-AMP (c-di-AMP), a second messenger used to regulate differing processes in different bacteria	NA	83	83	1	588	1497	1	1019		611	611	611	CPMPEIPG_00332	BJCMMOAH_00057	JOHDHNAO_00018	CJCEDOKP_00710	EFEJHPIM_00099			LCEEPAIL_00138				AHKMOKEP_00185	CGDPLPIB_00192	DAHDHGCJ_00602			ICDKJJMI_00317	FBGHDFNB_00713	BCMLLIFJ_00192	AMIJHECJ_00609	JDALFJNJ_00759	BBNCCIJK_00663	JGJMHJCE_00490	PMEGOFBP_00470		CIJFOIOK_00470	IEDOJDGI_00490	FLLPLCIB_00286	JCCPDCOP_00408	LDCLEOAN_00471	MDKLELAN_00297	CHEBCLHG_00473	HPOBEEMN_00298
rpmF		50S ribosomal protein L32	rpmF	Belongs to the bacterial ribosomal protein bL32 family	NA	82	82	1	588	2643	39	1		197	197	197	CPMPEIPG_00381	BJCMMOAH_00115	JOHDHNAO_00310	CJCEDOKP_00684	EFEJHPIM_00396	MJHJOMFM_00190	EMOBAPIA_00075	LCEEPAIL_00618	KKPAPPPE_00013	EKNCEEGM_00387	HDNGADJJ_00326	AHKMOKEP_00125	CGDPLPIB_00241	DAHDHGCJ_00550	ANOAGMCC_00711	ELAIBMPE_00050	ICDKJJMI_00182			AMIJHECJ_00554	JDALFJNJ_00604	BBNCCIJK_00725		PMEGOFBP_00523	MGIEHDEP_00058	CIJFOIOK_00522	IEDOJDGI_00543	FLLPLCIB_00212	JCCPDCOP_00354	LDCLEOAN_00524	MDKLELAN_00242	CHEBCLHG_00526	HPOBEEMN_00243
group_1107		hypothetical protein	NA	NA	NA	81	81	1	588	2269	1	1985		203	956	892	CPMPEIPG_00506	BJCMMOAH_00236	JOHDHNAO_00047	CJCEDOKP_00179	EFEJHPIM_00197		EMOBAPIA_00495	LCEEPAIL_00592	KKPAPPPE_00074	EKNCEEGM_00427	HDNGADJJ_00052		CGDPLPIB_00356		ANOAGMCC_00607	ELAIBMPE_00196	ICDKJJMI_00539	FBGHDFNB_00532	BCMLLIFJ_00217	AMIJHECJ_00436	JDALFJNJ_00231	BBNCCIJK_00102	JGJMHJCE_00668	PMEGOFBP_00639	MGIEHDEP_00319	CIJFOIOK_00638	IEDOJDGI_00659	FLLPLCIB_00697	JCCPDCOP_00233	LDCLEOAN_00640	MDKLELAN_00690	CHEBCLHG_00642	HPOBEEMN_00697
group_1615		hypothetical protein	NA	NA	NA	81	81	1	588	1022	1	1036		161	1844	1819	CPMPEIPG_00030	BJCMMOAH_00529	JOHDHNAO_00405	CJCEDOKP_00421	EFEJHPIM_00284	MJHJOMFM_00163	EMOBAPIA_00128		KKPAPPPE_00391	EKNCEEGM_00049	HDNGADJJ_00033		CGDPLPIB_00634	DAHDHGCJ_00172	ANOAGMCC_00018	ELAIBMPE_00388			BCMLLIFJ_00634	AMIJHECJ_00152	JDALFJNJ_00494	BBNCCIJK_00368	JGJMHJCE_00193	PMEGOFBP_00167	MGIEHDEP_00204	CIJFOIOK_00166	IEDOJDGI_00184	FLLPLCIB_00611	JCCPDCOP_00673	LDCLEOAN_00167	MDKLELAN_00609	CHEBCLHG_00166	HPOBEEMN_00617
group_1775		hypothetical protein	malC	ABC transporter permease	NA	81	81	1	588	1954	1	3108		356	3050	2986	CPMPEIPG_00169	BJCMMOAH_00770	JOHDHNAO_00039	CJCEDOKP_00038	EFEJHPIM_00419	MJHJOMFM_00519	EMOBAPIA_00329		KKPAPPPE_00536	EKNCEEGM_00551	HDNGADJJ_00536	AHKMOKEP_00271	CGDPLPIB_00119	DAHDHGCJ_00682	ANOAGMCC_00135	ELAIBMPE_00254	ICDKJJMI_00280	FBGHDFNB_00810	BCMLLIFJ_00125	AMIJHECJ_00671	JDALFJNJ_00578	BBNCCIJK_00598		PMEGOFBP_00400	MGIEHDEP_00664	CIJFOIOK_00399	IEDOJDGI_00418	FLLPLCIB_00355		LDCLEOAN_00400	MDKLELAN_00370		HPOBEEMN_00381
rnr		Ribonuclease R	rnr	3'-5' exoribonuclease that releases 5'-nucleoside monophosphates and is involved in maturation of structured RNAs	NA	81	81	1	588	2199	1	395		1172	2090	2078	CPMPEIPG_00551	BJCMMOAH_00280	JOHDHNAO_00533	CJCEDOKP_00588			EMOBAPIA_00146		KKPAPPPE_00120	EKNCEEGM_00275	HDNGADJJ_00149	AHKMOKEP_00749	CGDPLPIB_00401	DAHDHGCJ_00392	ANOAGMCC_00377	ELAIBMPE_00152	ICDKJJMI_00072	FBGHDFNB_00484		AMIJHECJ_00394	JDALFJNJ_00273	BBNCCIJK_00144	JGJMHJCE_00711	PMEGOFBP_00681		CIJFOIOK_00680	IEDOJDGI_00701	FLLPLCIB_00742	JCCPDCOP_00191	LDCLEOAN_00682	MDKLELAN_00734	CHEBCLHG_00684	HPOBEEMN_00741
cof_2		HMP-PP phosphatase	NA	NA	NA	81	81	1	588	1443	25	2		410	1343	1331	CPMPEIPG_00310	BJCMMOAH_00037	JOHDHNAO_00099	CJCEDOKP_00076	EFEJHPIM_00120		EMOBAPIA_00685	LCEEPAIL_00443	KKPAPPPE_00158	EKNCEEGM_00448	HDNGADJJ_00610	AHKMOKEP_00211		DAHDHGCJ_00623	ANOAGMCC_00582		ICDKJJMI_00297	FBGHDFNB_00754	BCMLLIFJ_00684			BBNCCIJK_00643	JGJMHJCE_00470	PMEGOFBP_00450	MGIEHDEP_00647	CIJFOIOK_00450	IEDOJDGI_00470		JCCPDCOP_00427	LDCLEOAN_00451	MDKLELAN_00317	CHEBCLHG_00453	HPOBEEMN_00318
group_1330		hypothetical protein	NA	NA	NA	80	80	1	588	163	1	2992		1067	1295	1292	CPMPEIPG_00576	BJCMMOAH_00316	JOHDHNAO_00091	CJCEDOKP_00558	EFEJHPIM_00643	MJHJOMFM_00309	EMOBAPIA_00273		KKPAPPPE_00423	EKNCEEGM_00360	HDNGADJJ_00397	AHKMOKEP_00719	CGDPLPIB_00437	DAHDHGCJ_00359	ANOAGMCC_00344	ELAIBMPE_00759	ICDKJJMI_00048	FBGHDFNB_00445	BCMLLIFJ_00285		JDALFJNJ_00304	BBNCCIJK_00177		PMEGOFBP_00716	MGIEHDEP_00131	CIJFOIOK_00715	IEDOJDGI_00736	FLLPLCIB_00773	JCCPDCOP_00156	LDCLEOAN_00717	MDKLELAN_00766	CHEBCLHG_00719	HPOBEEMN_00774
group_1465		hypothetical protein	oppA-2	-	NA	80	80	1	588	683	1	1803		929	2813	2787	CPMPEIPG_00247	BJCMMOAH_00683	JOHDHNAO_00573	CJCEDOKP_00328	EFEJHPIM_00263		EMOBAPIA_00451			EKNCEEGM_00123	HDNGADJJ_00166		CGDPLPIB_00041	DAHDHGCJ_00022		ELAIBMPE_00339	ICDKJJMI_00411		BCMLLIFJ_00136	AMIJHECJ_00009			JGJMHJCE_00344	PMEGOFBP_00322	MGIEHDEP_00271	CIJFOIOK_00320	IEDOJDGI_00339	FLLPLCIB_00459	JCCPDCOP_00555	LDCLEOAN_00322	MDKLELAN_00459	CHEBCLHG_00321	HPOBEEMN_00467
group_1556		hypothetical protein	NA	NA	NA	80	80	1	588	598	1	498		428	623	615	CPMPEIPG_00283	BJCMMOAH_00642	JOHDHNAO_00155	CJCEDOKP_00365	EFEJHPIM_00303	MJHJOMFM_00645	EMOBAPIA_00701	LCEEPAIL_00452	KKPAPPPE_00128	EKNCEEGM_00160	HDNGADJJ_00657		CGDPLPIB_00005	DAHDHGCJ_00059	ANOAGMCC_00462	ELAIBMPE_00600	ICDKJJMI_00715	FBGHDFNB_00096	BCMLLIFJ_00708	AMIJHECJ_00045	JDALFJNJ_00695	BBNCCIJK_00480	JGJMHJCE_00306	PMEGOFBP_00276	MGIEHDEP_00565	CIJFOIOK_00274	IEDOJDGI_00293	FLLPLCIB_00502	JCCPDCOP_00722	LDCLEOAN_00276	MDKLELAN_00499	CHEBCLHG_00275	HPOBEEMN_00507
group_909		hypothetical protein	NA	NA	NA	80	80	1	588	3553	38	1		1352	1358	1352						MJHJOMFM_00067	EMOBAPIA_00486		KKPAPPPE_00463	EKNCEEGM_00179							ICDKJJMI_00486	FBGHDFNB_00349	BCMLLIFJ_00460	AMIJHECJ_00262	JDALFJNJ_00781	BBNCCIJK_00261	JGJMHJCE_00058	PMEGOFBP_00060		CIJFOIOK_00059	IEDOJDGI_00059	FLLPLCIB_00058	JCCPDCOP_00075	LDCLEOAN_00060	MDKLELAN_00057	CHEBCLHG_00059	HPOBEEMN_00057
group_1633		hypothetical protein	NA	NA	NA	79	79	1	588	779	1	2074		1868	2153	2149		BJCMMOAH_00708													ANOAGMCC_00567	ELAIBMPE_00313		FBGHDFNB_00025	BCMLLIFJ_00722	AMIJHECJ_00726	JDALFJNJ_00436	BBNCCIJK_00545	JGJMHJCE_00370	PMEGOFBP_00345	MGIEHDEP_00168	CIJFOIOK_00343	IEDOJDGI_00362	FLLPLCIB_00433	JCCPDCOP_00532	LDCLEOAN_00345	MDKLELAN_00431	CHEBCLHG_00344	HPOBEEMN_00439
group_1702		hypothetical protein	NA	NA	NA	79	79	1	588	1275	1	2535		626	629	628		BJCMMOAH_00609	JOHDHNAO_00180	CJCEDOKP_00396	EFEJHPIM_00131	MJHJOMFM_00377	EMOBAPIA_00527		KKPAPPPE_00541	EKNCEEGM_00546	HDNGADJJ_00653	AHKMOKEP_00429	CGDPLPIB_00721	DAHDHGCJ_00088	ANOAGMCC_00299	ELAIBMPE_00519	ICDKJJMI_00701	FBGHDFNB_00126	BCMLLIFJ_00057		JDALFJNJ_00017	BBNCCIJK_00450	JGJMHJCE_00277	PMEGOFBP_00250	MGIEHDEP_00541	CIJFOIOK_00249	IEDOJDGI_00267	FLLPLCIB_00529	JCCPDCOP_00591	LDCLEOAN_00250	MDKLELAN_00528	CHEBCLHG_00249	HPOBEEMN_00536
atm1		ATM1-type heavy metal exporter	NA	NA	NA	79	79	1	588	2621	1	998		155	1619	1559	CPMPEIPG_00392	BJCMMOAH_00130	JOHDHNAO_00296	CJCEDOKP_00595		MJHJOMFM_00201	EMOBAPIA_00091	LCEEPAIL_00632	KKPAPPPE_00028	EKNCEEGM_00402	HDNGADJJ_00315	AHKMOKEP_00114	CGDPLPIB_00252	DAHDHGCJ_00539	ANOAGMCC_00398	ELAIBMPE_00065	ICDKJJMI_00170	FBGHDFNB_00643			JDALFJNJ_00359		JGJMHJCE_00561	PMEGOFBP_00536	MGIEHDEP_00044	CIJFOIOK_00535	IEDOJDGI_00556	FLLPLCIB_00199	JCCPDCOP_00341	LDCLEOAN_00537	MDKLELAN_00228	CHEBCLHG_00539	HPOBEEMN_00230
ftsH		ATP-dependent zinc metalloprotease FtsH	ftsH	Acts as a processive, ATP-dependent zinc metallopeptidase for both cytoplasmic and membrane proteins. Plays a role in the quality control of integral membrane proteins	NA	79	79	1	588	1013	1	1043		1874	2384	2297	CPMPEIPG_00026	BJCMMOAH_00525	JOHDHNAO_00401	CJCEDOKP_00417	EFEJHPIM_00280	MJHJOMFM_00159	EMOBAPIA_00124		KKPAPPPE_00395	EKNCEEGM_00053	HDNGADJJ_00037	AHKMOKEP_00523	CGDPLPIB_00630	DAHDHGCJ_00176	ANOAGMCC_00022	ELAIBMPE_00384			BCMLLIFJ_00630	AMIJHECJ_00156	JDALFJNJ_00498	BBNCCIJK_00364	JGJMHJCE_00189	PMEGOFBP_00163	MGIEHDEP_00200	CIJFOIOK_00162	IEDOJDGI_00180	FLLPLCIB_00615	JCCPDCOP_00677	LDCLEOAN_00163	MDKLELAN_00613	CHEBCLHG_00162	HPOBEEMN_00621
group_1168		hypothetical protein	NA	NA	NA	78	78	1	588	2233	1	2095		4436	4757	4744	CPMPEIPG_00522	BJCMMOAH_00252			EFEJHPIM_00212				KKPAPPPE_00091		HDNGADJJ_00121		CGDPLPIB_00373	DAHDHGCJ_00420		ELAIBMPE_00180	ICDKJJMI_00100		BCMLLIFJ_00652	AMIJHECJ_00422	JDALFJNJ_00245	BBNCCIJK_00116	JGJMHJCE_00682	PMEGOFBP_00653	MGIEHDEP_00333	CIJFOIOK_00652	IEDOJDGI_00673	FLLPLCIB_00713	JCCPDCOP_00219	LDCLEOAN_00654	MDKLELAN_00705	CHEBCLHG_00656	HPOBEEMN_00712
group_1371		hypothetical protein	rpsF	Binds together with S18 to 16S ribosomal RNA	NA	78	78	1	588	1277	1	2524		578	593	586		BJCMMOAH_00605													ANOAGMCC_00303			FBGHDFNB_00130	BCMLLIFJ_00061	AMIJHECJ_00072	JDALFJNJ_00013	BBNCCIJK_00446	JGJMHJCE_00273	PMEGOFBP_00246	MGIEHDEP_00537	CIJFOIOK_00245	IEDOJDGI_00263	FLLPLCIB_00533	JCCPDCOP_00595	LDCLEOAN_00246	MDKLELAN_00532	CHEBCLHG_00245	HPOBEEMN_00540
group_994		hypothetical protein	NA	NA	NA	78	78	1	588	2256	1	1972		152	290	261		BJCMMOAH_00240			EFEJHPIM_00200		EMOBAPIA_00498								ANOAGMCC_00603	ELAIBMPE_00192		FBGHDFNB_00528	BCMLLIFJ_00221	AMIJHECJ_00434	JDALFJNJ_00233	BBNCCIJK_00104	JGJMHJCE_00670	PMEGOFBP_00641	MGIEHDEP_00321	CIJFOIOK_00640	IEDOJDGI_00661	FLLPLCIB_00701	JCCPDCOP_00231	LDCLEOAN_00642	MDKLELAN_00692	CHEBCLHG_00644	HPOBEEMN_00699
lplA		Lipoate--protein ligase 2	lplA-2	Lipoate-protein ligase	NA	77	77	1	588	3171	1	2389		410	1052	1013	CPMPEIPG_00727	BJCMMOAH_00488	JOHDHNAO_00362	CJCEDOKP_00281	EFEJHPIM_00362				KKPAPPPE_00474	EKNCEEGM_00495		AHKMOKEP_00566		DAHDHGCJ_00214	ANOAGMCC_00060			FBGHDFNB_00266	BCMLLIFJ_00023	AMIJHECJ_00192	JDALFJNJ_00530	BBNCCIJK_00328	JGJMHJCE_00153	PMEGOFBP_00128	MGIEHDEP_00625	CIJFOIOK_00127	IEDOJDGI_00127	FLLPLCIB_00125	JCCPDCOP_00007	LDCLEOAN_00128	MDKLELAN_00152	CHEBCLHG_00127	HPOBEEMN_00152
btuD_7		Vitamin B12 import ATP-binding protein BtuD	oppF-1	Belongs to the ABC transporter superfamily	NA	77	77	1	588	1048	1	1842		698	1331	1322												AHKMOKEP_00508						FBGHDFNB_00204	BCMLLIFJ_00689	AMIJHECJ_00141	JDALFJNJ_00482	BBNCCIJK_00378	JGJMHJCE_00204	PMEGOFBP_00178	MGIEHDEP_00215	CIJFOIOK_00177	IEDOJDGI_00195	FLLPLCIB_00600	JCCPDCOP_00662	LDCLEOAN_00178	MDKLELAN_00598	CHEBCLHG_00177	HPOBEEMN_00606
group_703		hypothetical protein	NA	NA	NA	77	77	1	588	2414	1	2485		2291	3656	3616	CPMPEIPG_00435	BJCMMOAH_00171	JOHDHNAO_00254	CJCEDOKP_00637	EFEJHPIM_00633	MJHJOMFM_00273	EMOBAPIA_00624	LCEEPAIL_00234	KKPAPPPE_00070	EKNCEEGM_00076	HDNGADJJ_00274		CGDPLPIB_00295	DAHDHGCJ_00494		ELAIBMPE_00106	ICDKJJMI_00129	FBGHDFNB_00597	BCMLLIFJ_00354	AMIJHECJ_00496				PMEGOFBP_00579	MGIEHDEP_00001	CIJFOIOK_00578	IEDOJDGI_00599		JCCPDCOP_00298	LDCLEOAN_00580	MDKLELAN_00183	CHEBCLHG_00582	HPOBEEMN_00186
insK		hypothetical protein	NA	NA	NA	76	379	4.99	588	2887				107	1295	652	CPMPEIPG_00289 CPMPEIPG_00211 CPMPEIPG_00290 CPMPEIPG_00212											AHKMOKEP_00198 AHKMOKEP_00197	CGDPLPIB_00411 CGDPLPIB_00403 CGDPLPIB_00151 CGDPLPIB_00147 CGDPLPIB_00402 CGDPLPIB_00409 CGDPLPIB_00436 CGDPLPIB_00575 CGDPLPIB_00435 CGDPLPIB_00574	DAHDHGCJ_00654 DAHDHGCJ_00659 DAHDHGCJ_00665 DAHDHGCJ_00383 DAHDHGCJ_00635 DAHDHGCJ_00384 DAHDHGCJ_00636 DAHDHGCJ_00639	ANOAGMCC_00450 ANOAGMCC_00622 ANOAGMCC_00449 ANOAGMCC_00832 ANOAGMCC_00833 ANOAGMCC_00621	ELAIBMPE_00212 ELAIBMPE_00211	ICDKJJMI_00046 ICDKJJMI_00458 ICDKJJMI_00457 ICDKJJMI_00045	FBGHDFNB_00798 FBGHDFNB_00797 FBGHDFNB_00007 FBGHDFNB_00867 FBGHDFNB_00008 FBGHDFNB_00868	BCMLLIFJ_00322 BCMLLIFJ_00321		JDALFJNJ_00424 JDALFJNJ_00423 JDALFJNJ_00682	BBNCCIJK_00636 BBNCCIJK_00635	JGJMHJCE_00334 JGJMHJCE_00335 JGJMHJCE_00384 JGJMHJCE_00385	PMEGOFBP_00033	MGIEHDEP_00499 MGIEHDEP_00500	CIJFOIOK_00033	IEDOJDGI_00033	FLLPLCIB_00250 FLLPLCIB_00247 FLLPLCIB_00350 FLLPLCIB_00400 FLLPLCIB_00246 FLLPLCIB_00351 FLLPLCIB_00401	JCCPDCOP_00519 JCCPDCOP_00101 JCCPDCOP_00520	LDCLEOAN_00033	MDKLELAN_00417 MDKLELAN_00418	CHEBCLHG_00033
group_1147		hypothetical protein	NA	NA	NA	76	76	1	588	2650	1	1203		1115	3032	2997																		FBGHDFNB_00661	BCMLLIFJ_00587	AMIJHECJ_00558	JDALFJNJ_00608	BBNCCIJK_00721	JGJMHJCE_00545	PMEGOFBP_00519	MGIEHDEP_00062	CIJFOIOK_00518	IEDOJDGI_00539	FLLPLCIB_00216	JCCPDCOP_00358	LDCLEOAN_00520	MDKLELAN_00246	CHEBCLHG_00522	HPOBEEMN_00247
nusB		Transcription antitermination protein NusB	nusB	COG0781 Transcription termination factor	NA	76	76	1	588	3488	34	1		794	794	794																		FBGHDFNB_00299	BCMLLIFJ_00233	AMIJHECJ_00216	JDALFJNJ_00071	BBNCCIJK_00301	JGJMHJCE_00122	PMEGOFBP_00103	MGIEHDEP_00407	CIJFOIOK_00102	IEDOJDGI_00102	FLLPLCIB_00101	JCCPDCOP_00032	LDCLEOAN_00103	MDKLELAN_00102	CHEBCLHG_00102	HPOBEEMN_00102
group_1234		hypothetical protein	NA	NA	NA	76	76	1	588	778	1	2073		2183	2192	2183																		FBGHDFNB_00026	BCMLLIFJ_00723	AMIJHECJ_00727	JDALFJNJ_00437	BBNCCIJK_00544	JGJMHJCE_00369	PMEGOFBP_00344	MGIEHDEP_00169	CIJFOIOK_00342	IEDOJDGI_00361	FLLPLCIB_00434	JCCPDCOP_00533	LDCLEOAN_00344	MDKLELAN_00432	CHEBCLHG_00343	HPOBEEMN_00440
tsaC		Threonylcarbamoyl-AMP synthase	sua5	Belongs to the SUA5 family	NA	76	76	1	588	1063	1	1797		809	860	859																		FBGHDFNB_00190	BCMLLIFJ_00389	AMIJHECJ_00129	JDALFJNJ_00344	BBNCCIJK_00391	JGJMHJCE_00216	PMEGOFBP_00190	MGIEHDEP_00227	CIJFOIOK_00189	IEDOJDGI_00207	FLLPLCIB_00588	JCCPDCOP_00650	LDCLEOAN_00190	MDKLELAN_00586	CHEBCLHG_00189	HPOBEEMN_00594
ybhA_1		Pyridoxal phosphate phosphatase YbhA	NA	NA	NA	76	76	1	588	675	6	1		878	896	882																		FBGHDFNB_00059	BCMLLIFJ_00141	AMIJHECJ_00014	JDALFJNJ_00733	BBNCCIJK_00517	JGJMHJCE_00339	PMEGOFBP_00316	MGIEHDEP_00276	CIJFOIOK_00314	IEDOJDGI_00333	FLLPLCIB_00464	JCCPDCOP_00561	LDCLEOAN_00316	MDKLELAN_00464	CHEBCLHG_00315	HPOBEEMN_00472
group_1408		hypothetical protein	NA	NA	NA	76	76	1	588	2851	1	2164		518	608	526																		FBGHDFNB_00838	BCMLLIFJ_00560	AMIJHECJ_00691	JDALFJNJ_00397	BBNCCIJK_00580	JGJMHJCE_00412	PMEGOFBP_00382	MGIEHDEP_00474	CIJFOIOK_00380	IEDOJDGI_00399	FLLPLCIB_00375	JCCPDCOP_00494	LDCLEOAN_00382	MDKLELAN_00392	CHEBCLHG_00381	HPOBEEMN_00403
group_1447		hypothetical protein	NA	NA	NA	76	76	1	588	1094	1	1940		2834	2837	2835																		FBGHDFNB_00162	BCMLLIFJ_00099	AMIJHECJ_00100	JDALFJNJ_00041	BBNCCIJK_00419	JGJMHJCE_00244	PMEGOFBP_00218	MGIEHDEP_00510	CIJFOIOK_00217	IEDOJDGI_00235	FLLPLCIB_00560	JCCPDCOP_00622	LDCLEOAN_00218	MDKLELAN_00559	CHEBCLHG_00217	HPOBEEMN_00567
group_1478		hypothetical protein	NA	NA	NA	76	76	1	588	3557	33	1		839	848	839																		FBGHDFNB_00351	BCMLLIFJ_00462	AMIJHECJ_00264	JDALFJNJ_00779	BBNCCIJK_00259	JGJMHJCE_00056	PMEGOFBP_00058	MGIEHDEP_00363	CIJFOIOK_00057	IEDOJDGI_00057	FLLPLCIB_00056	JCCPDCOP_00077	LDCLEOAN_00058	MDKLELAN_00055	CHEBCLHG_00057	HPOBEEMN_00055
group_1490		hypothetical protein	NA	NA	NA	76	76	1	588	1032	1	871		1010	1034	1014																		FBGHDFNB_00211	BCMLLIFJ_00640	AMIJHECJ_00146	JDALFJNJ_00487	BBNCCIJK_00373	JGJMHJCE_00199	PMEGOFBP_00173	MGIEHDEP_00210	CIJFOIOK_00172	IEDOJDGI_00190	FLLPLCIB_00605	JCCPDCOP_00667	LDCLEOAN_00173	MDKLELAN_00603	CHEBCLHG_00172	HPOBEEMN_00611
group_1526		hypothetical protein	NA	NA	NA	76	76	1	588	642	10	1		941	947	941																		FBGHDFNB_00075	BCMLLIFJ_00158	AMIJHECJ_00030	JDALFJNJ_00709	BBNCCIJK_00500	JGJMHJCE_00320	PMEGOFBP_00291	MGIEHDEP_00300	CIJFOIOK_00289	IEDOJDGI_00308	FLLPLCIB_00481	JCCPDCOP_00709	LDCLEOAN_00291	MDKLELAN_00480	CHEBCLHG_00290	HPOBEEMN_00488
proS		Proline--tRNA ligase	proS	Catalyzes the attachment of proline to tRNA(Pro) in a two-step reaction proline is first activated by ATP to form Pro- AMP and then transferred to the acceptor end of tRNA(Pro)	NA	76	76	1	588	2862	1	2049		788	1439	1426	CPMPEIPG_00199			CJCEDOKP_00099		MJHJOMFM_00288			KKPAPPPE_00210	EKNCEEGM_00316		AHKMOKEP_00303	CGDPLPIB_00085	DAHDHGCJ_00714	ANOAGMCC_00170	ELAIBMPE_00290	ICDKJJMI_00246	FBGHDFNB_00853		AMIJHECJ_00704	JDALFJNJ_00410	BBNCCIJK_00567		PMEGOFBP_00369	MGIEHDEP_00487	CIJFOIOK_00367	IEDOJDGI_00386	FLLPLCIB_00388	JCCPDCOP_00507	LDCLEOAN_00369	MDKLELAN_00405	CHEBCLHG_00368	HPOBEEMN_00416
group_1659		hypothetical protein	NA	NA	NA	76	76	1	588	674	6	5		530	530	530																		FBGHDFNB_00060	BCMLLIFJ_00142	AMIJHECJ_00015	JDALFJNJ_00732	BBNCCIJK_00516	JGJMHJCE_00338	PMEGOFBP_00315	MGIEHDEP_00277	CIJFOIOK_00313	IEDOJDGI_00332	FLLPLCIB_00465	JCCPDCOP_00562	LDCLEOAN_00315	MDKLELAN_00465	CHEBCLHG_00314	HPOBEEMN_00473
group_1728		hypothetical protein	NA	NA	NA	76	76	1	588	1262	1	825		254	455	452																		FBGHDFNB_00117	BCMLLIFJ_00048	AMIJHECJ_00059	JDALFJNJ_00026	BBNCCIJK_00460	JGJMHJCE_00286	PMEGOFBP_00259	MGIEHDEP_00550	CIJFOIOK_00257	IEDOJDGI_00276	FLLPLCIB_00520	JCCPDCOP_00581	LDCLEOAN_00259	MDKLELAN_00519	CHEBCLHG_00258	HPOBEEMN_00527
group_1817		hypothetical protein	NA	NA	NA	76	76	1	588	241	1	3034		449	620	612																		FBGHDFNB_00420	BCMLLIFJ_00318	AMIJHECJ_00331	JDALFJNJ_00161	BBNCCIJK_00193	JGJMHJCE_00743	PMEGOFBP_00728	MGIEHDEP_00119	CIJFOIOK_00727	IEDOJDGI_00748	FLLPLCIB_00784	JCCPDCOP_00144	LDCLEOAN_00729	MDKLELAN_00773	CHEBCLHG_00731	HPOBEEMN_00781
group_2123		hypothetical protein	NA	NA	NA	76	76	1	588	1061	1	1810		1136	1157	1156																		FBGHDFNB_00193	BCMLLIFJ_00387	AMIJHECJ_00131	JDALFJNJ_00346	BBNCCIJK_00389	JGJMHJCE_00214	PMEGOFBP_00188	MGIEHDEP_00225	CIJFOIOK_00187	IEDOJDGI_00205	FLLPLCIB_00590	JCCPDCOP_00652	LDCLEOAN_00188	MDKLELAN_00588	CHEBCLHG_00187	HPOBEEMN_00596
group_2270		hypothetical protein	NA	NA	NA	76	76	1	588	1276	1	2525		821	821	821																		FBGHDFNB_00127	BCMLLIFJ_00058	AMIJHECJ_00069	JDALFJNJ_00016	BBNCCIJK_00449	JGJMHJCE_00276	PMEGOFBP_00249	MGIEHDEP_00540	CIJFOIOK_00248	IEDOJDGI_00266	FLLPLCIB_00530	JCCPDCOP_00592	LDCLEOAN_00249	MDKLELAN_00529	CHEBCLHG_00248	HPOBEEMN_00537
cof_1		HMP-PP phosphatase	NA	NA	NA	76	76	1	588	1015	1	1045		833	833	833																		FBGHDFNB_00218	BCMLLIFJ_00632	AMIJHECJ_00154	JDALFJNJ_00496	BBNCCIJK_00366	JGJMHJCE_00191	PMEGOFBP_00165	MGIEHDEP_00202	CIJFOIOK_00164	IEDOJDGI_00182	FLLPLCIB_00613	JCCPDCOP_00675	LDCLEOAN_00165	MDKLELAN_00611	CHEBCLHG_00164	HPOBEEMN_00619
rpmJ		50S ribosomal protein L36	rpmJ	Belongs to the bacterial ribosomal protein bL36 family	NA	76	76	1	588	2374	29	1		113	113	113	CPMPEIPG_00468		JOHDHNAO_00704	CJCEDOKP_00154	EFEJHPIM_00530		EMOBAPIA_00203	LCEEPAIL_00561	KKPAPPPE_00294	EKNCEEGM_00462			CGDPLPIB_00319		ANOAGMCC_00664	ELAIBMPE_00244	ICDKJJMI_00577	FBGHDFNB_00572	BCMLLIFJ_00538			BBNCCIJK_00070	JGJMHJCE_00629	PMEGOFBP_00600	MGIEHDEP_00605	CIJFOIOK_00599	IEDOJDGI_00620	FLLPLCIB_00655	JCCPDCOP_00277	LDCLEOAN_00601	MDKLELAN_00651	CHEBCLHG_00603	HPOBEEMN_00658
ulaD		3-keto-L-gulonate-6-phosphate decarboxylase UlaD	sgaH	Orotidine 5'-phosphate decarboxylase / HUMPS family	NA	76	76	1	588	681	1	1805		668	668	668																		FBGHDFNB_00056	BCMLLIFJ_00138	AMIJHECJ_00011	JDALFJNJ_00736	BBNCCIJK_00520	JGJMHJCE_00342	PMEGOFBP_00319	MGIEHDEP_00273	CIJFOIOK_00317	IEDOJDGI_00336	FLLPLCIB_00461	JCCPDCOP_00558	LDCLEOAN_00319	MDKLELAN_00461	CHEBCLHG_00318	HPOBEEMN_00469
group_839		hypothetical protein	NA	NA	NA	76	76	1	588	643	10	2		2033	2090	2061																		FBGHDFNB_00074	BCMLLIFJ_00157	AMIJHECJ_00029	JDALFJNJ_00708	BBNCCIJK_00501	JGJMHJCE_00319	PMEGOFBP_00290	MGIEHDEP_00301	CIJFOIOK_00288	IEDOJDGI_00307	FLLPLCIB_00480	JCCPDCOP_00710	LDCLEOAN_00290	MDKLELAN_00479	CHEBCLHG_00289	HPOBEEMN_00487
group_1102		hypothetical protein	NA	NA	NA	75	75	1	588	2646	1	1201		3098	3152	3135																		FBGHDFNB_00660	BCMLLIFJ_00586	AMIJHECJ_00557	JDALFJNJ_00607	BBNCCIJK_00722	JGJMHJCE_00546	PMEGOFBP_00520	MGIEHDEP_00061	CIJFOIOK_00519	IEDOJDGI_00540	FLLPLCIB_00215	JCCPDCOP_00357	LDCLEOAN_00521	MDKLELAN_00245	CHEBCLHG_00523	HPOBEEMN_00246
tsaD		tRNA N6-adenosine threonylcarbamoyltransferase	gcp	Required for the formation of a threonylcarbamoyl group on adenosine at position 37 (t(6)A37) in tRNAs that read codons beginning with adenine. Is involved in the transfer of the threonylcarbamoyl moiety of threonylcarbamoyl-AMP (TC-AMP) to the N6 group of A37, together with TsaE and TsaB. TsaD likely plays a direct catalytic role in this reaction	NA	75	75	1	588	2192	1	939		974	986	984	CPMPEIPG_00558	BJCMMOAH_00288	JOHDHNAO_00540									AHKMOKEP_00741			ANOAGMCC_00370	ELAIBMPE_00145	ICDKJJMI_00065	FBGHDFNB_00475		AMIJHECJ_00387	JDALFJNJ_00280	BBNCCIJK_00151	JGJMHJCE_00718	PMEGOFBP_00689	MGIEHDEP_00158	CIJFOIOK_00688	IEDOJDGI_00709	FLLPLCIB_00751	JCCPDCOP_00183	LDCLEOAN_00690	MDKLELAN_00743	CHEBCLHG_00692	HPOBEEMN_00750
alaS		Alanine--tRNA ligase	alaS	Catalyzes the attachment of alanine to tRNA(Ala) in a two-step reaction alanine is first activated by ATP to form Ala- AMP and then transferred to the acceptor end of tRNA(Ala). Also edits incorrectly charged Ser-tRNA(Ala) and Gly-tRNA(Ala) via its editing domain	NA	75	75	1	588	1007	24	1		1736	2651	2638	CPMPEIPG_00021	BJCMMOAH_00520	JOHDHNAO_00396		EFEJHPIM_00275	MJHJOMFM_00154	EMOBAPIA_00119	LCEEPAIL_00018			HDNGADJJ_00042	AHKMOKEP_00530	CGDPLPIB_00625	DAHDHGCJ_00181	ANOAGMCC_00027	ELAIBMPE_00379	ICDKJJMI_00621	FBGHDFNB_00226	BCMLLIFJ_00625	AMIJHECJ_00161	JDALFJNJ_00503	BBNCCIJK_00359	JGJMHJCE_00184	PMEGOFBP_00158	MGIEHDEP_00195	CIJFOIOK_00157	IEDOJDGI_00175	FLLPLCIB_00620	JCCPDCOP_00682	LDCLEOAN_00158	MDKLELAN_00618	CHEBCLHG_00157	HPOBEEMN_00626
cmk		Cytidylate kinase	cmk	Belongs to the cytidylate kinase family. Type 1 subfamily	NA	75	75	1	588	2240	7	1		683	683	683																			BCMLLIFJ_00646	AMIJHECJ_00428	JDALFJNJ_00239	BBNCCIJK_00110	JGJMHJCE_00676	PMEGOFBP_00647	MGIEHDEP_00327	CIJFOIOK_00646	IEDOJDGI_00667	FLLPLCIB_00707	JCCPDCOP_00225	LDCLEOAN_00648	MDKLELAN_00699	CHEBCLHG_00650	HPOBEEMN_00706
group_2104		hypothetical protein	NA	NA	NA	75	75	1	588	1034	1	872		188	188	188																		FBGHDFNB_00209	BCMLLIFJ_00693	AMIJHECJ_00145	JDALFJNJ_00486	BBNCCIJK_00374	JGJMHJCE_00200	PMEGOFBP_00174	MGIEHDEP_00211	CIJFOIOK_00173	IEDOJDGI_00191	FLLPLCIB_00604	JCCPDCOP_00666	LDCLEOAN_00174	MDKLELAN_00602	CHEBCLHG_00173	HPOBEEMN_00610
group_2233		hypothetical protein	NA	NA	NA	75	75	1	588	2243	30	1		230	230	230																			BCMLLIFJ_00643	AMIJHECJ_00431	JDALFJNJ_00236	BBNCCIJK_00107	JGJMHJCE_00673	PMEGOFBP_00644	MGIEHDEP_00324	CIJFOIOK_00643	IEDOJDGI_00664	FLLPLCIB_00704	JCCPDCOP_00228	LDCLEOAN_00645	MDKLELAN_00696	CHEBCLHG_00647	HPOBEEMN_00703
dppB_1		Dipeptide transport system permease protein DppB	oppB-1	permease	NA	75	75	1	588	1035	1	870		878	1079	1073																		FBGHDFNB_00207	BCMLLIFJ_00692	AMIJHECJ_00144	JDALFJNJ_00485	BBNCCIJK_00375	JGJMHJCE_00201	PMEGOFBP_00175	MGIEHDEP_00212	CIJFOIOK_00174	IEDOJDGI_00192	FLLPLCIB_00603	JCCPDCOP_00665	LDCLEOAN_00175	MDKLELAN_00601	CHEBCLHG_00174	HPOBEEMN_00609
group_2495		hypothetical protein	oppA-1	oligopeptide ABC transporter	NA	75	75	1	588	1050	1	1844		2675	2678	2677																		FBGHDFNB_00202	BCMLLIFJ_00687	AMIJHECJ_00139	JDALFJNJ_00480	BBNCCIJK_00380	JGJMHJCE_00206	PMEGOFBP_00180	MGIEHDEP_00217	CIJFOIOK_00179	IEDOJDGI_00197	FLLPLCIB_00598	JCCPDCOP_00660	LDCLEOAN_00180	MDKLELAN_00596	CHEBCLHG_00179	HPOBEEMN_00604
ldh		L-lactate dehydrogenase	ldh	Belongs to the LDH MDH superfamily	NA	75	75	1	588	1093	1	1859		947	947	947	CPMPEIPG_00078	BJCMMOAH_00578	JOHDHNAO_00212	CJCEDOKP_00470	EFEJHPIM_00163	MJHJOMFM_00558			KKPAPPPE_00495	EKNCEEGM_00595		AHKMOKEP_00463	CGDPLPIB_00684		ANOAGMCC_00330			FBGHDFNB_00164	BCMLLIFJ_00097	AMIJHECJ_00102	JDALFJNJ_00043	BBNCCIJK_00417	JGJMHJCE_00242	PMEGOFBP_00216		CIJFOIOK_00215	IEDOJDGI_00233	FLLPLCIB_00562	JCCPDCOP_00624	LDCLEOAN_00216	MDKLELAN_00561	CHEBCLHG_00215	HPOBEEMN_00569
dppC		Dipeptide transport system permease protein DppC	oppC-1	Permease protein	NA	75	75	1	588	1036	1	859		965	965	965																		FBGHDFNB_00206	BCMLLIFJ_00691	AMIJHECJ_00143	JDALFJNJ_00484	BBNCCIJK_00376	JGJMHJCE_00202	PMEGOFBP_00176	MGIEHDEP_00213	CIJFOIOK_00175	IEDOJDGI_00193	FLLPLCIB_00602	JCCPDCOP_00664	LDCLEOAN_00176	MDKLELAN_00600	CHEBCLHG_00175	HPOBEEMN_00608
group_1085		hypothetical protein	NA	NA	NA	74	74	1	588	1300	1	1181		452	464	459		BJCMMOAH_00592	JOHDHNAO_00198		EFEJHPIM_00149							AHKMOKEP_00449	CGDPLPIB_00699	DAHDHGCJ_00107	ANOAGMCC_00316	ELAIBMPE_00695	ICDKJJMI_00643	FBGHDFNB_00149	BCMLLIFJ_00076	AMIJHECJ_00088		BBNCCIJK_00431	JGJMHJCE_00258	PMEGOFBP_00230	MGIEHDEP_00522	CIJFOIOK_00229	IEDOJDGI_00247	FLLPLCIB_00548	JCCPDCOP_00610	LDCLEOAN_00230	MDKLELAN_00547	CHEBCLHG_00229	HPOBEEMN_00555
group_1647		hypothetical protein	NA	NA	NA	74	74	1	588	2694	1	36		1040	1403	1380		BJCMMOAH_00079	JOHDHNAO_00339	CJCEDOKP_00653		MJHJOMFM_00455		LCEEPAIL_00408	KKPAPPPE_00577	EKNCEEGM_00504	HDNGADJJ_00556	AHKMOKEP_00156	CGDPLPIB_00212	DAHDHGCJ_00581	ANOAGMCC_00513	ELAIBMPE_00021		FBGHDFNB_00691	BCMLLIFJ_00445		JDALFJNJ_00141	BBNCCIJK_00692	JGJMHJCE_00513	PMEGOFBP_00491	MGIEHDEP_00092	CIJFOIOK_00491	IEDOJDGI_00511		JCCPDCOP_00387	LDCLEOAN_00492	MDKLELAN_00276	CHEBCLHG_00494	HPOBEEMN_00278
btuD_2		Vitamin B12 import ATP-binding protein BtuD	NA	NA	NA	74	74	1	588	3212	1	1674		860	1985	1913	CPMPEIPG_00715	BJCMMOAH_00478		CJCEDOKP_00271				LCEEPAIL_00471			HDNGADJJ_00406	AHKMOKEP_00576	CGDPLPIB_00580	DAHDHGCJ_00228	ANOAGMCC_00070	ELAIBMPE_00587	ICDKJJMI_00448		BCMLLIFJ_00035	AMIJHECJ_00203		BBNCCIJK_00316		PMEGOFBP_00117		CIJFOIOK_00116	IEDOJDGI_00116	FLLPLCIB_00114	JCCPDCOP_00018	LDCLEOAN_00117	MDKLELAN_00115	CHEBCLHG_00116	HPOBEEMN_00115
mutM		Formamidopyrimidine-DNA glycosylase	mutM	Involved in base excision repair of DNA damaged by oxidation or by mutagenic agents. Acts as DNA glycosylase that recognizes and removes damaged bases. Has a preference for oxidized purines, such as 7,8-dihydro-8-oxoguanine (8-oxoG). Has AP (apurinic apyrimidinic) lyase activity and introduces nicks in the DNA strand. Cleaves the DNA backbone by beta-delta elimination to generate a single-strand …	NA	73	73	1	588	2604	1	1864	Hypothetical protein with no hits to refseq/uniprot/clusters/cdd/tigrfams/pfam overlapping another protein with hits	152	818	806	CPMPEIPG_00402	BJCMMOAH_00140	JOHDHNAO_00285	CJCEDOKP_00606		MJHJOMFM_00212	EMOBAPIA_00103	LCEEPAIL_00642	KKPAPPPE_00039		HDNGADJJ_00305	AHKMOKEP_00104	CGDPLPIB_00264	DAHDHGCJ_00526	ANOAGMCC_00408	ELAIBMPE_00075	ICDKJJMI_00160			AMIJHECJ_00527		BBNCCIJK_00010	JGJMHJCE_00572	PMEGOFBP_00548	MGIEHDEP_00033	CIJFOIOK_00547	IEDOJDGI_00568	FLLPLCIB_00187	JCCPDCOP_00329	LDCLEOAN_00549	MDKLELAN_00217	CHEBCLHG_00551	HPOBEEMN_00220
group_1448		hypothetical protein	NA	NA	NA	73	73	1	588	2234	1	2096		299	2858	2820																		FBGHDFNB_00516	BCMLLIFJ_00651	AMIJHECJ_00423	JDALFJNJ_00244	BBNCCIJK_00115	JGJMHJCE_00681	PMEGOFBP_00652	MGIEHDEP_00332	CIJFOIOK_00651	IEDOJDGI_00672	FLLPLCIB_00712	JCCPDCOP_00220	LDCLEOAN_00653	MDKLELAN_00704	CHEBCLHG_00655	HPOBEEMN_00711
adh		Alcohol dehydrogenase	tdh	Alcohol dehydrogenase GroES-like domain	NA	73	73	1	588	1482	1	1916		503	1046	1031	CPMPEIPG_00321	BJCMMOAH_00046	JOHDHNAO_00007		EFEJHPIM_00110						HDNGADJJ_00448		CGDPLPIB_00181	DAHDHGCJ_00613	ANOAGMCC_00699	ELAIBMPE_00643	ICDKJJMI_00306	FBGHDFNB_00724		AMIJHECJ_00620	JDALFJNJ_00748	BBNCCIJK_00652	JGJMHJCE_00479	PMEGOFBP_00459		CIJFOIOK_00459	IEDOJDGI_00479	FLLPLCIB_00297	JCCPDCOP_00419	LDCLEOAN_00460	MDKLELAN_00308	CHEBCLHG_00462	HPOBEEMN_00309
group_2266		hypothetical protein	uhpT	hmm pf07672	NA	73	73	1	588	1090	1	1858		1445	1451	1446	CPMPEIPG_00077	BJCMMOAH_00577	JOHDHNAO_00213	CJCEDOKP_00469	EFEJHPIM_00164	MJHJOMFM_00557			KKPAPPPE_00494			AHKMOKEP_00464	CGDPLPIB_00683		ANOAGMCC_00331			FBGHDFNB_00165	BCMLLIFJ_00096	AMIJHECJ_00103	JDALFJNJ_00044	BBNCCIJK_00416	JGJMHJCE_00241	PMEGOFBP_00215		CIJFOIOK_00214	IEDOJDGI_00232	FLLPLCIB_00563	JCCPDCOP_00625	LDCLEOAN_00215	MDKLELAN_00562	CHEBCLHG_00214	HPOBEEMN_00570
group_2353		hypothetical protein	NA	NA	NA	73	73	1	588	260	1	1825		1079	1097	1081																	ICDKJJMI_00033	FBGHDFNB_00414	BCMLLIFJ_00282	AMIJHECJ_00325	JDALFJNJ_00167	BBNCCIJK_00199	JGJMHJCE_00749	PMEGOFBP_00734	MGIEHDEP_00422	CIJFOIOK_00733	IEDOJDGI_00754	FLLPLCIB_00790	JCCPDCOP_00138	LDCLEOAN_00735	MDKLELAN_00779	CHEBCLHG_00737	HPOBEEMN_00787
group_803		hypothetical protein	NA	NA	NA	72	72	1	588	2766	1	1774		275	1064	1027	CPMPEIPG_00340	BJCMMOAH_00065		CJCEDOKP_00718	EFEJHPIM_00091				KKPAPPPE_00522			AHKMOKEP_00176	CGDPLPIB_00200	DAHDHGCJ_00594		ELAIBMPE_00007		FBGHDFNB_00705		AMIJHECJ_00600			JGJMHJCE_00499	PMEGOFBP_00478	MGIEHDEP_00106	CIJFOIOK_00478	IEDOJDGI_00498	FLLPLCIB_00278	JCCPDCOP_00400	LDCLEOAN_00479	MDKLELAN_00289	CHEBCLHG_00481	HPOBEEMN_00290
dnaG		DNA primase	dnaG	RNA polymerase that catalyzes the synthesis of short RNA molecules used as primers for DNA polymerase during DNA replication	NA	72	72	1	588	2226	4	4		1628	1850	1837	CPMPEIPG_00528	BJCMMOAH_00257	JOHDHNAO_00510	CJCEDOKP_00565	EFEJHPIM_00217	MJHJOMFM_00219	EMOBAPIA_00169	LCEEPAIL_00681	KKPAPPPE_00096	EKNCEEGM_00298	HDNGADJJ_00126	AHKMOKEP_00772	CGDPLPIB_00378	DAHDHGCJ_00415	ANOAGMCC_00730	ELAIBMPE_00175	ICDKJJMI_00095	FBGHDFNB_00509	BCMLLIFJ_00657	AMIJHECJ_00417		BBNCCIJK_00121	JGJMHJCE_00687					FLLPLCIB_00718
dppB_2		Dipeptide transport system permease protein DppB	oppB	abc transporter permease protein	NA	71	71	1	588	684	1	1802		632	1046	1040	CPMPEIPG_00246	BJCMMOAH_00684	JOHDHNAO_00574	CJCEDOKP_00327	EFEJHPIM_00262	MJHJOMFM_00591	EMOBAPIA_00452			EKNCEEGM_00122	HDNGADJJ_00165	AHKMOKEP_00351	CGDPLPIB_00042	DAHDHGCJ_00021	ANOAGMCC_00673	ELAIBMPE_00338	ICDKJJMI_00412		BCMLLIFJ_00135	AMIJHECJ_00008	JDALFJNJ_00371	BBNCCIJK_00522	JGJMHJCE_00345		MGIEHDEP_00270			FLLPLCIB_00458			MDKLELAN_00458		HPOBEEMN_00466
group_216		hypothetical protein	NA	NA	NA	71	71	1	588	701	1	672		464	2912	2833		BJCMMOAH_00690													ANOAGMCC_00647	ELAIBMPE_00332		FBGHDFNB_00046		AMIJHECJ_00002	JDALFJNJ_00454	BBNCCIJK_00528	JGJMHJCE_00351	PMEGOFBP_00329	MGIEHDEP_00264	CIJFOIOK_00327	IEDOJDGI_00346	FLLPLCIB_00451	JCCPDCOP_00548	LDCLEOAN_00329	MDKLELAN_00452	CHEBCLHG_00328	HPOBEEMN_00460
group_694		hypothetical protein	NA	NA	NA	71	71	1	588	753	1	711		569	1544	1408	CPMPEIPG_00235	BJCMMOAH_00697	JOHDHNAO_00585	CJCEDOKP_00316	EFEJHPIM_00252	MJHJOMFM_00567	EMOBAPIA_00678	LCEEPAIL_00213		EKNCEEGM_00111						ELAIBMPE_00325	ICDKJJMI_00423	FBGHDFNB_00038	BCMLLIFJ_00735	AMIJHECJ_00738	JDALFJNJ_00447	BBNCCIJK_00534	JGJMHJCE_00357		MGIEHDEP_00257			FLLPLCIB_00444			MDKLELAN_00442		HPOBEEMN_00450
group_862		hypothetical protein	NA	NA	NA	71	71	1	588	2266	1	1982		341	944	878	CPMPEIPG_00507	BJCMMOAH_00237	JOHDHNAO_00048		EFEJHPIM_00198		EMOBAPIA_00496			EKNCEEGM_00428					ANOAGMCC_00606	ELAIBMPE_00195		FBGHDFNB_00531	BCMLLIFJ_00218	AMIJHECJ_00435	JDALFJNJ_00232		JGJMHJCE_00669	PMEGOFBP_00640	MGIEHDEP_00320	CIJFOIOK_00639	IEDOJDGI_00660	FLLPLCIB_00698	JCCPDCOP_00232	LDCLEOAN_00641	MDKLELAN_00691	CHEBCLHG_00643	HPOBEEMN_00698
group_926		hypothetical protein	NA	NA	NA	71	71	1	588	2653	1	1231		365	1805	1762																		FBGHDFNB_00663	BCMLLIFJ_00589	AMIJHECJ_00560		BBNCCIJK_00718	JGJMHJCE_00543	PMEGOFBP_00517	MGIEHDEP_00064	CIJFOIOK_00516	IEDOJDGI_00537	FLLPLCIB_00219	JCCPDCOP_00360	LDCLEOAN_00518	MDKLELAN_00248	CHEBCLHG_00520	HPOBEEMN_00250
group_1446		hypothetical protein	NA	NA	NA	70	70	1	588	763	1	705		2393	2456	2399																		FBGHDFNB_00034	BCMLLIFJ_00730	AMIJHECJ_00734	JDALFJNJ_00444	BBNCCIJK_00537	JGJMHJCE_00362	PMEGOFBP_00336	MGIEHDEP_00254	CIJFOIOK_00334	IEDOJDGI_00353	FLLPLCIB_00441	JCCPDCOP_00541	LDCLEOAN_00336	MDKLELAN_00439	CHEBCLHG_00335	HPOBEEMN_00447
btuD_13		Vitamin B12 import ATP-binding protein BtuD	NA	NA	NA	70	70	1	588	2668	1	1851		1499	2306	2290	CPMPEIPG_00368		JOHDHNAO_00323	CJCEDOKP_00669			EMOBAPIA_00060		KKPAPPPE_00653	EKNCEEGM_00651	HDNGADJJ_00339	AHKMOKEP_00140	CGDPLPIB_00228	DAHDHGCJ_00564	ANOAGMCC_00496	ELAIBMPE_00038	ICDKJJMI_00194	FBGHDFNB_00673		AMIJHECJ_00569	JDALFJNJ_00638		JGJMHJCE_00531	PMEGOFBP_00508		CIJFOIOK_00507	IEDOJDGI_00528	FLLPLCIB_00248	JCCPDCOP_00369	LDCLEOAN_00509		CHEBCLHG_00511
cas9		CRISPR-associated endonuclease Cas9	cas9	CRISPR (clustered regularly interspaced short palindromic repeat) is an adaptive immune system that provides protection against mobile genetic elements (viruses, transposable elements and conjugative plasmids). CRISPR clusters contain spacers, sequences complementary to antecedent mobile elements, and target invading nucleic acids. CRISPR clusters are transcribed and processed into CRISPR RNA (cr…	NA	70	70	1	588	2390	1	1142		845	3815	3496	CPMPEIPG_00447		JOHDHNAO_00694	CJCEDOKP_00649	EFEJHPIM_00336	MJHJOMFM_00099	EMOBAPIA_00216		KKPAPPPE_00284	EKNCEEGM_00064	HDNGADJJ_00097	AHKMOKEP_00059		DAHDHGCJ_00481		ELAIBMPE_00118				AMIJHECJ_00484			JGJMHJCE_00619	PMEGOFBP_00591		CIJFOIOK_00590	IEDOJDGI_00611	FLLPLCIB_00143	JCCPDCOP_00286	LDCLEOAN_00592	MDKLELAN_00170	CHEBCLHG_00594	HPOBEEMN_00173
group_834		hypothetical protein	NA	NA	NA	70	70	1	588	3541	3	14		482	1046	848	CPMPEIPG_00661		JOHDHNAO_00453	CJCEDOKP_00219	EFEJHPIM_00003			LCEEPAIL_00129			HDNGADJJ_00224	AHKMOKEP_00628	CGDPLPIB_00522	DAHDHGCJ_00282	ANOAGMCC_00255	ELAIBMPE_00659			BCMLLIFJ_00453		JDALFJNJ_00786	BBNCCIJK_00266		PMEGOFBP_00067	MGIEHDEP_00370	CIJFOIOK_00066	IEDOJDGI_00066	FLLPLCIB_00064	JCCPDCOP_00068	LDCLEOAN_00067	MDKLELAN_00063	CHEBCLHG_00066	HPOBEEMN_00063
group_1551		hypothetical protein	NA	NA	NA	69	69	1	588	775	1	2071		1784	2129	2119	CPMPEIPG_00226											AHKMOKEP_00329					ICDKJJMI_00221		BCMLLIFJ_00724	AMIJHECJ_00728			JGJMHJCE_00368	PMEGOFBP_00343	MGIEHDEP_00170	CIJFOIOK_00341	IEDOJDGI_00360	FLLPLCIB_00435	JCCPDCOP_00534	LDCLEOAN_00343	MDKLELAN_00433	CHEBCLHG_00342	HPOBEEMN_00441
group_1560		hypothetical protein	potE	amino acid	NA	69	69	1	588	1435	1	2688		1493	1541	1539					EFEJHPIM_00125		EMOBAPIA_00690	LCEEPAIL_00710										FBGHDFNB_00760	BCMLLIFJ_00223	AMIJHECJ_00636	JDALFJNJ_00152	BBNCCIJK_00637	JGJMHJCE_00465	PMEGOFBP_00445	MGIEHDEP_00642	CIJFOIOK_00445	IEDOJDGI_00465	FLLPLCIB_00311	JCCPDCOP_00432	LDCLEOAN_00446	MDKLELAN_00323	CHEBCLHG_00448	HPOBEEMN_00324
group_2103		hypothetical protein	NA	NA	NA	69	69	1	588	682	1	1807		119	119	119																		FBGHDFNB_00055	BCMLLIFJ_00137	AMIJHECJ_00010	JDALFJNJ_00373		JGJMHJCE_00343	PMEGOFBP_00321	MGIEHDEP_00272	CIJFOIOK_00319	IEDOJDGI_00338	FLLPLCIB_00460	JCCPDCOP_00556	LDCLEOAN_00321	MDKLELAN_00460	CHEBCLHG_00320	HPOBEEMN_00468
group_51		hypothetical protein	NA	NA	NA	69	93	1.35	588	1395	1	292		221	12143	8197	CPMPEIPG_00300	BJCMMOAH_00020	JOHDHNAO_00679	CJCEDOKP_00068			EMOBAPIA_00268					AHKMOKEP_00221	CGDPLPIB_00163	DAHDHGCJ_00632		ELAIBMPE_00729	ICDKJJMI_00287			AMIJHECJ_00641		BBNCCIJK_00628	JGJMHJCE_00457 JGJMHJCE_00454 JGJMHJCE_00455 JGJMHJCE_00456	PMEGOFBP_00437		CIJFOIOK_00437	IEDOJDGI_00457	FLLPLCIB_00319	JCCPDCOP_00440	LDCLEOAN_00438	MDKLELAN_00330 MDKLELAN_00331	CHEBCLHG_00439 CHEBCLHG_00438 CHEBCLHG_00440	HPOBEEMN_00332 HPOBEEMN_00333 HPOBEEMN_00335 HPOBEEMN_00334
group_856		hypothetical protein	NA	NA	NA	69	69	1	588	1274	1	2536		1343	2186	2120																		FBGHDFNB_00125	BCMLLIFJ_00056	AMIJHECJ_00067	JDALFJNJ_00018	BBNCCIJK_00451	JGJMHJCE_00278	PMEGOFBP_00251	MGIEHDEP_00542	CIJFOIOK_00250	IEDOJDGI_00268	FLLPLCIB_00528	JCCPDCOP_00590	LDCLEOAN_00251	MDKLELAN_00527	CHEBCLHG_00250	HPOBEEMN_00535
group_1033		hypothetical protein	NA	NA	NA	68	68	1	588	1989	1	2548		1412	2249	2235																		FBGHDFNB_00799	BCMLLIFJ_00371	AMIJHECJ_00661	JDALFJNJ_00567	BBNCCIJK_00609	JGJMHJCE_00427	PMEGOFBP_00411	MGIEHDEP_00680	CIJFOIOK_00410	IEDOJDGI_00430	FLLPLCIB_00341	JCCPDCOP_00459	LDCLEOAN_00412	MDKLELAN_00356	CHEBCLHG_00414	HPOBEEMN_00367
group_1101		hypothetical protein	NA	NA	NA	68	68	1	588	3663	1	1365		2855	3020	2977																		FBGHDFNB_00368	BCMLLIFJ_00611	AMIJHECJ_00278	JDALFJNJ_00693	BBNCCIJK_00245	JGJMHJCE_00040	PMEGOFBP_00043	MGIEHDEP_00466	CIJFOIOK_00043	IEDOJDGI_00043	FLLPLCIB_00042	JCCPDCOP_00091	LDCLEOAN_00043	MDKLELAN_00040	CHEBCLHG_00043	HPOBEEMN_00040
rpoC		DNA-directed RNA polymerase subunit beta'	rpoC	DNA-dependent RNA polymerase catalyzes the transcription of DNA into RNA using the four ribonucleoside triphosphates as substrates	NA	68	68	1	588	2182	16	2		1439	4235	4184	CPMPEIPG_00565	BJCMMOAH_00295	JOHDHNAO_00547	CJCEDOKP_00538		MJHJOMFM_00326		LCEEPAIL_00098			HDNGADJJ_00380	AHKMOKEP_00734	CGDPLPIB_00420	DAHDHGCJ_00374	ANOAGMCC_00363	ELAIBMPE_00137	ICDKJJMI_00058	FBGHDFNB_00468	BCMLLIFJ_00304	AMIJHECJ_00380		BBNCCIJK_00159						FLLPLCIB_00758	JCCPDCOP_00176		MDKLELAN_00751		HPOBEEMN_00757
cas2		CRISPR-associated endoribonuclease Cas2	cas2	CRISPR (clustered regularly interspaced short palindromic repeat), is an adaptive immune system that provides protection against mobile genetic elements (viruses, transposable elements and conjugative plasmids). CRISPR clusters contain sequences complementary to antecedent mobile elements and target invading nucleic acids. CRISPR clusters are transcribed and processed into CRISPR RNA (crRNA). Fun…	NA	68	68	1	588	2384	1	1145		293	332	327	CPMPEIPG_00449		JOHDHNAO_00696	CJCEDOKP_00651	EFEJHPIM_00338	MJHJOMFM_00101	EMOBAPIA_00214		KKPAPPPE_00286	EKNCEEGM_00062	HDNGADJJ_00095	AHKMOKEP_00057		DAHDHGCJ_00479		ELAIBMPE_00120		FBGHDFNB_00579		AMIJHECJ_00482		BBNCCIJK_00057	JGJMHJCE_00621	PMEGOFBP_00593		CIJFOIOK_00592	IEDOJDGI_00613	FLLPLCIB_00141	JCCPDCOP_00284	LDCLEOAN_00594	MDKLELAN_00168	CHEBCLHG_00596	HPOBEEMN_00171
group_297		hypothetical protein	ydiP	COG0270 Site-specific DNA methylase	NA	68	68	1	588	635	1	467		587	1193	1150	CPMPEIPG_00272	BJCMMOAH_00655		CJCEDOKP_00354	EFEJHPIM_00314	MJHJOMFM_00586	EMOBAPIA_00397		KKPAPPPE_00140	EKNCEEGM_00149	HDNGADJJ_00191	AHKMOKEP_00379	CGDPLPIB_00016	DAHDHGCJ_00048		ELAIBMPE_00611	ICDKJJMI_00384	FBGHDFNB_00080	BCMLLIFJ_00163		JDALFJNJ_00714	BBNCCIJK_00494			MGIEHDEP_00295						MDKLELAN_00485		HPOBEEMN_00493
group_859		hypothetical protein	NA	NA	NA	68	68	1	588	806	1	2094		962	2084	2004															ANOAGMCC_00623	ELAIBMPE_00213		FBGHDFNB_00013		AMIJHECJ_00716	JDALFJNJ_00426		JGJMHJCE_00388	PMEGOFBP_00355	MGIEHDEP_00502	CIJFOIOK_00353	IEDOJDGI_00372	FLLPLCIB_00402	JCCPDCOP_00522	LDCLEOAN_00355	MDKLELAN_00420	CHEBCLHG_00354
group_1324		hypothetical protein	NA	NA	NA	67	67	1	588	2383	1	1161		329	773	761	CPMPEIPG_00450		JOHDHNAO_00697	CJCEDOKP_00652	EFEJHPIM_00339	MJHJOMFM_00102	EMOBAPIA_00213		KKPAPPPE_00287	EKNCEEGM_00061	HDNGADJJ_00094	AHKMOKEP_00056		DAHDHGCJ_00478		ELAIBMPE_00121		FBGHDFNB_00578		AMIJHECJ_00481		BBNCCIJK_00058	JGJMHJCE_00622	PMEGOFBP_00594		CIJFOIOK_00593	IEDOJDGI_00614	FLLPLCIB_00140	JCCPDCOP_00283	LDCLEOAN_00595	MDKLELAN_00167	CHEBCLHG_00597	HPOBEEMN_00170
group_1415		hypothetical protein	NA	NA	NA	67	67	1	588	1599	1	1849		416	617	611	CPMPEIPG_00369	BJCMMOAH_00101	JOHDHNAO_00322	CJCEDOKP_00671	EFEJHPIM_00382	MJHJOMFM_00178		LCEEPAIL_00604	KKPAPPPE_00001	EKNCEEGM_00637	HDNGADJJ_00338	AHKMOKEP_00139	CGDPLPIB_00229	DAHDHGCJ_00563	ANOAGMCC_00495			FBGHDFNB_00672	BCMLLIFJ_00597			BBNCCIJK_00710			MGIEHDEP_00071			FLLPLCIB_00227			MDKLELAN_00256		HPOBEEMN_00258
group_1990		hypothetical protein	NA	NA	NA	67	67	1	588	251	14	3		470	1922	1900	CPMPEIPG_00588	BJCMMOAH_00353	JOHDHNAO_00653		EFEJHPIM_00072	MJHJOMFM_00007			KKPAPPPE_00268	EKNCEEGM_00265	HDNGADJJ_00268	AHKMOKEP_00699	CGDPLPIB_00451		ANOAGMCC_00188	ELAIBMPE_00487	ICDKJJMI_00035			AMIJHECJ_00327		BBNCCIJK_00197	JGJMHJCE_00747	PMEGOFBP_00732		CIJFOIOK_00731	IEDOJDGI_00752	FLLPLCIB_00788	JCCPDCOP_00140	LDCLEOAN_00733	MDKLELAN_00777	CHEBCLHG_00735	HPOBEEMN_00785
mshC		L-cysteine:1D-myo-inositol 2-amino-2-deoxy-alpha-D-glucopyranoside ligase	cysS	Cysteinyl-tRNA synthetase	NA	66	66	1	588	2397	23	1		719	1208	1200	CPMPEIPG_00440	BJCMMOAH_00176		CJCEDOKP_00642				LCEEPAIL_00229		EKNCEEGM_00071		AHKMOKEP_00066	CGDPLPIB_00300		ANOAGMCC_00445	ELAIBMPE_00111	ICDKJJMI_00124	FBGHDFNB_00591	BCMLLIFJ_00359	AMIJHECJ_00491	JDALFJNJ_00180	BBNCCIJK_00047	JGJMHJCE_00612	PMEGOFBP_00584		CIJFOIOK_00583	IEDOJDGI_00604	FLLPLCIB_00150	JCCPDCOP_00293	LDCLEOAN_00585		CHEBCLHG_00587
clsA		Major cardiolipin synthase ClsA	cls	Catalyzes the reversible phosphatidyl group transfer from one phosphatidylglycerol molecule to another to form cardiolipin (CL) (diphosphatidylglycerol) and glycerol	NA	66	66	1	588	2200	1	391		416	1532	1515	CPMPEIPG_00550	BJCMMOAH_00279	JOHDHNAO_00532	CJCEDOKP_00587			EMOBAPIA_00147		KKPAPPPE_00118	EKNCEEGM_00276	HDNGADJJ_00148	AHKMOKEP_00750			ANOAGMCC_00378	ELAIBMPE_00153	ICDKJJMI_00073	FBGHDFNB_00485		AMIJHECJ_00395	JDALFJNJ_00272	BBNCCIJK_00143	JGJMHJCE_00709	PMEGOFBP_00680		CIJFOIOK_00679	IEDOJDGI_00700		JCCPDCOP_00192	LDCLEOAN_00681		CHEBCLHG_00683
group_341		hypothetical protein	NA	NA	NA	65	65	1	588	744	1	679		1319	5969	5879		BJCMMOAH_00692	JOHDHNAO_00580		EFEJHPIM_00256	MJHJOMFM_00573			KKPAPPPE_00614		HDNGADJJ_00158	AHKMOKEP_00342	CGDPLPIB_00048	DAHDHGCJ_00015	ANOAGMCC_00649	ELAIBMPE_00330		FBGHDFNB_00044			JDALFJNJ_00452	BBNCCIJK_00530	JGJMHJCE_00353	PMEGOFBP_00331	MGIEHDEP_00262	CIJFOIOK_00329	IEDOJDGI_00348	FLLPLCIB_00449	JCCPDCOP_00546	LDCLEOAN_00331		CHEBCLHG_00330
ptsG		PTS system glucose-specific EIICBA component	ptsG	PTS system, glucose-specific	NA	64	64	1	588	3681	1	2479		2357	2444	2429	CPMPEIPG_00625	BJCMMOAH_00390	JOHDHNAO_00616		EFEJHPIM_00035	MJHJOMFM_00044	EMOBAPIA_00015	LCEEPAIL_00372	KKPAPPPE_00231		HDNGADJJ_00674	AHKMOKEP_00662	CGDPLPIB_00488	DAHDHGCJ_00310	ANOAGMCC_00225	ELAIBMPE_00450	ICDKJJMI_00513	FBGHDFNB_00380			JDALFJNJ_00680		JGJMHJCE_00031	PMEGOFBP_00031		CIJFOIOK_00031	IEDOJDGI_00031		JCCPDCOP_00103	LDCLEOAN_00031		CHEBCLHG_00031
rbgA		Ribosome biogenesis GTPase A	rbgA	Required for a late step of 50S ribosomal subunit assembly. Has GTPase activity	NA	63	63	1	588	3502	1	1403		440	791	783		BJCMMOAH_00453	JOHDHNAO_00480			MJHJOMFM_00496	EMOBAPIA_00253	LCEEPAIL_00494			HDNGADJJ_00422		CGDPLPIB_00553		ANOAGMCC_00093	ELAIBMPE_00558	ICDKJJMI_00675	FBGHDFNB_00308	BCMLLIFJ_00498		JDALFJNJ_00079	BBNCCIJK_00293	JGJMHJCE_00114	PMEGOFBP_00094		CIJFOIOK_00093	IEDOJDGI_00093		JCCPDCOP_00041	LDCLEOAN_00094		CHEBCLHG_00093
btuD_14		Vitamin B12 import ATP-binding protein BtuD	pr2	ATPases associated with a variety of cellular activities	NA	63	63	1	588	2635	1	997		917	1577	1532	CPMPEIPG_00391				EFEJHPIM_00410						HDNGADJJ_00316	AHKMOKEP_00115	CGDPLPIB_00251	DAHDHGCJ_00540			ICDKJJMI_00171		BCMLLIFJ_00570	AMIJHECJ_00542		BBNCCIJK_00737	JGJMHJCE_00560	PMEGOFBP_00535	MGIEHDEP_00045	CIJFOIOK_00534	IEDOJDGI_00555	FLLPLCIB_00200	JCCPDCOP_00342	LDCLEOAN_00536		CHEBCLHG_00538	HPOBEEMN_00231
cas1		CRISPR-associated endonuclease Cas1	cas1	CRISPR (clustered regularly interspaced short palindromic repeat), is an adaptive immune system that provides protection against mobile genetic elements (viruses, transposable elements and conjugative plasmids). CRISPR clusters contain spacers, sequences complementary to antecedent mobile elements, and target invading nucleic acids. CRISPR clusters are transcribed and processed into CRISPR RNA (c…	NA	62	62	1	588	2385	1	1143		182	881	868	CPMPEIPG_00448		JOHDHNAO_00695	CJCEDOKP_00650	EFEJHPIM_00337	MJHJOMFM_00100	EMOBAPIA_00215		KKPAPPPE_00285	EKNCEEGM_00063	HDNGADJJ_00096	AHKMOKEP_00058		DAHDHGCJ_00480		ELAIBMPE_00119				AMIJHECJ_00483		BBNCCIJK_00056	JGJMHJCE_00620	PMEGOFBP_00592		CIJFOIOK_00591	IEDOJDGI_00612	FLLPLCIB_00142	JCCPDCOP_00285	LDCLEOAN_00593	MDKLELAN_00169	CHEBCLHG_00595	HPOBEEMN_00172
group_222		hypothetical protein	NA	NA	NA	62	71	1.15	588	2697	1	49		329	6047	5032																		FBGHDFNB_00692		AMIJHECJ_00586		BBNCCIJK_00690 BBNCCIJK_00691	JGJMHJCE_00512	PMEGOFBP_00490	MGIEHDEP_00093	CIJFOIOK_00490	IEDOJDGI_00510	FLLPLCIB_00267	JCCPDCOP_00388	LDCLEOAN_00491	MDKLELAN_00277	CHEBCLHG_00493	HPOBEEMN_00279
group_38		hypothetical protein	NA	NA	NA	62	62	1	588	1238	1	835		5444	5507	5473	CPMPEIPG_00126	BJCMMOAH_00621	JOHDHNAO_00168	CJCEDOKP_00408											ANOAGMCC_00287	ELAIBMPE_00507				AMIJHECJ_00056			JGJMHJCE_00289	PMEGOFBP_00262		CIJFOIOK_00260	IEDOJDGI_00279	FLLPLCIB_00517		LDCLEOAN_00262	MDKLELAN_00516	CHEBCLHG_00261	HPOBEEMN_00524
btuD_8		Vitamin B12 import ATP-binding protein BtuD	oppF	Belongs to the ABC transporter superfamily	NA	62	62	1	588	692	12	4		356	2336	2282	CPMPEIPG_00243	BJCMMOAH_00687	JOHDHNAO_00577	CJCEDOKP_00324	EFEJHPIM_00259	MJHJOMFM_00588	EMOBAPIA_00455	LCEEPAIL_00416	KKPAPPPE_00643	EKNCEEGM_00119	HDNGADJJ_00162	AHKMOKEP_00345	CGDPLPIB_00045	DAHDHGCJ_00018	ANOAGMCC_00644	ELAIBMPE_00335	ICDKJJMI_00415	FBGHDFNB_00049			JDALFJNJ_00457	BBNCCIJK_00525	JGJMHJCE_00348	PMEGOFBP_00326	MGIEHDEP_00267	CIJFOIOK_00324	IEDOJDGI_00343		JCCPDCOP_00551	LDCLEOAN_00326		CHEBCLHG_00325
group_925		hypothetical protein	NA	NA	NA	62	62	1	588	1084	5	3		551	1220	1205																		FBGHDFNB_00172		AMIJHECJ_00110	JDALFJNJ_00051	BBNCCIJK_00409	JGJMHJCE_00234	PMEGOFBP_00208	MGIEHDEP_00245	CIJFOIOK_00207	IEDOJDGI_00225	FLLPLCIB_00570	JCCPDCOP_00632	LDCLEOAN_00208	MDKLELAN_00568	CHEBCLHG_00207	HPOBEEMN_00576
group_21		hypothetical protein	NA	NA	NA	61	132	2.17	588	1303				107	1259	981	CPMPEIPG_00103 CPMPEIPG_00629	BJCMMOAH_00281 BJCMMOAH_00649	JOHDHNAO_00565	CJCEDOKP_00670 CJCEDOKP_00058	EFEJHPIM_00345				KKPAPPPE_00723		HDNGADJJ_00109	AHKMOKEP_00208 AHKMOKEP_00546 AHKMOKEP_00705 AHKMOKEP_00658 AHKMOKEP_00130	CGDPLPIB_00616 CGDPLPIB_00589 CGDPLPIB_00540	DAHDHGCJ_00122 DAHDHGCJ_00191 DAHDHGCJ_00614 DAHDHGCJ_00079	ANOAGMCC_00105	ELAIBMPE_00710 ELAIBMPE_00428 ELAIBMPE_00548 ELAIBMPE_00529	ICDKJJMI_00644			AMIJHECJ_00288		BBNCCIJK_00387	JGJMHJCE_00259					FLLPLCIB_00743	JCCPDCOP_00715 JCCPDCOP_00734	LDCLEOAN_00459	MDKLELAN_00365	CHEBCLHG_00461	HPOBEEMN_00376
group_518		hypothetical protein	NA	NA	NA	61	61	1	588	1809	1	2545		611	2222	2084																			BCMLLIFJ_00419	AMIJHECJ_00660	JDALFJNJ_00566	BBNCCIJK_00610	JGJMHJCE_00428	PMEGOFBP_00413	MGIEHDEP_00681	CIJFOIOK_00412	IEDOJDGI_00433	FLLPLCIB_00340		LDCLEOAN_00414	MDKLELAN_00355	CHEBCLHG_00416	HPOBEEMN_00366
group_1475		hypothetical protein	NA	NA	NA	60	60	1	588	2309	1	2150		422	731	721	CPMPEIPG_00498	BJCMMOAH_00228		CJCEDOKP_00180		MJHJOMFM_00143		LCEEPAIL_00591	KKPAPPPE_00073	EKNCEEGM_00426	HDNGADJJ_00054	AHKMOKEP_00019		DAHDHGCJ_00440			ICDKJJMI_00547	FBGHDFNB_00540			JDALFJNJ_00225		JGJMHJCE_00660	PMEGOFBP_00630	MGIEHDEP_00310	CIJFOIOK_00629	IEDOJDGI_00650	FLLPLCIB_00691	JCCPDCOP_00242	LDCLEOAN_00631	MDKLELAN_00682	CHEBCLHG_00633	HPOBEEMN_00689
group_706	nrnA_2	Bifunctional oligoribonuclease and PAP phosphatase NrnA	NA	NA	NA	60	60	1	588	272	21	1	Hypothetical protein with no hits to refseq/uniprot/clusters/cdd/tigrfams/pfam overlapping another protein with hits	128	983	968	CPMPEIPG_00599	BJCMMOAH_00364	JOHDHNAO_00642	CJCEDOKP_00494	EFEJHPIM_00061	MJHJOMFM_00018	EMOBAPIA_00041	LCEEPAIL_00398	KKPAPPPE_00257	EKNCEEGM_00254	HDNGADJJ_00257	AHKMOKEP_00688	CGDPLPIB_00462	DAHDHGCJ_00336	ANOAGMCC_00199	ELAIBMPE_00476	ICDKJJMI_00024	FBGHDFNB_00406	BCMLLIFJ_00273	AMIJHECJ_00316	JDALFJNJ_00654	BBNCCIJK_00208			MGIEHDEP_00431				JCCPDCOP_00129
group_811		hypothetical protein	NA	NA	NA	60	60	1	588	3512	1	1406		722	1070	1030		BJCMMOAH_00439	JOHDHNAO_00468		EFEJHPIM_00565	MJHJOMFM_00087	EMOBAPIA_00575	LCEEPAIL_00506							ANOAGMCC_00273	ELAIBMPE_00545		FBGHDFNB_00322	BCMLLIFJ_00390			BBNCCIJK_00281	JGJMHJCE_00083	PMEGOFBP_00082		CIJFOIOK_00081	IEDOJDGI_00081		JCCPDCOP_00053	LDCLEOAN_00082		CHEBCLHG_00081
group_1042		hypothetical protein	xylF	Abc transporter	NA	59	59	1	588	317	1	2447		1304	1349	1345																		FBGHDFNB_00387		AMIJHECJ_00297		BBNCCIJK_00227	JGJMHJCE_00024	PMEGOFBP_00024	MGIEHDEP_00450	CIJFOIOK_00024	IEDOJDGI_00024	FLLPLCIB_00024	JCCPDCOP_00110	LDCLEOAN_00024	MDKLELAN_00024	CHEBCLHG_00024	HPOBEEMN_00024
group_1816		hypothetical protein	NA	NA	NA	59	59	1	588	1268	8	2		263	698	351			JOHDHNAO_00176		EFEJHPIM_00606	MJHJOMFM_00381			KKPAPPPE_00511		HDNGADJJ_00691	AHKMOKEP_00425	CGDPLPIB_00725	DAHDHGCJ_00084		ELAIBMPE_00515	ICDKJJMI_00691		BCMLLIFJ_00053			BBNCCIJK_00454		PMEGOFBP_00254	MGIEHDEP_00545		IEDOJDGI_00271		JCCPDCOP_00586	LDCLEOAN_00254		CHEBCLHG_00253
group_188	insK	hypothetical protein	NA	NA	NA	59	135	2.29	588	2574				143	1283	1107		BJCMMOAH_00099 BJCMMOAH_00186 BJCMMOAH_00030 BJCMMOAH_00093 BJCMMOAH_00318	JOHDHNAO_00252				EMOBAPIA_00087	LCEEPAIL_00218				AHKMOKEP_00394	CGDPLPIB_00500		ANOAGMCC_00819 ANOAGMCC_00456 ANOAGMCC_00748	ELAIBMPE_00127 ELAIBMPE_00795 ELAIBMPE_00139 ELAIBMPE_00594		FBGHDFNB_00245 FBGHDFNB_00210 FBGHDFNB_00280 FBGHDFNB_00457 FBGHDFNB_00547		AMIJHECJ_00540		BBNCCIJK_00585 BBNCCIJK_00170 BBNCCIJK_00673			MGIEHDEP_00775 MGIEHDEP_00177 MGIEHDEP_00074				JCCPDCOP_00521 JCCPDCOP_00747		MDKLELAN_00419	CHEBCLHG_00399	HPOBEEMN_00259
group_1933		hypothetical protein	NA	NA	NA	59	59	1	588	261	1	1821		2444	2468	2449																		FBGHDFNB_00413	BCMLLIFJ_00281	AMIJHECJ_00324	JDALFJNJ_00168	BBNCCIJK_00200	JGJMHJCE_00750	PMEGOFBP_00735		CIJFOIOK_00734	IEDOJDGI_00755	FLLPLCIB_00791	JCCPDCOP_00137	LDCLEOAN_00736	MDKLELAN_00780	CHEBCLHG_00738	HPOBEEMN_00788
nrdE2		Ribonucleoside-diphosphate reductase subunit alpha 2	nrdE	Provides the precursors necessary for DNA synthesis. Catalyzes the biosynthesis of deoxyribonucleotides from the corresponding ribonucleotides	NA	59	59	1	588	3180	1	2396		2162	2162	2162						MJHJOMFM_00635	EMOBAPIA_00416	LCEEPAIL_00339			HDNGADJJ_00399					ELAIBMPE_00777				AMIJHECJ_00195		BBNCCIJK_00325	JGJMHJCE_00150	PMEGOFBP_00125	MGIEHDEP_00628	CIJFOIOK_00124	IEDOJDGI_00124	FLLPLCIB_00122	JCCPDCOP_00010	LDCLEOAN_00125	MDKLELAN_00149	CHEBCLHG_00124	HPOBEEMN_00149
group_1191		hypothetical protein	NA	NA	NA	58	58	1	588	2869	1	2057		485	2000	1072																		FBGHDFNB_00855	BCMLLIFJ_00545		JDALFJNJ_00412	BBNCCIJK_00565	JGJMHJCE_00397	PMEGOFBP_00367	MGIEHDEP_00489	CIJFOIOK_00365	IEDOJDGI_00384		JCCPDCOP_00509	LDCLEOAN_00367	MDKLELAN_00407	CHEBCLHG_00366
group_128		IS1634 family transposase ISMhp1	NA	NA	NA	56	240	4.29	588	876				131	1661	979	CPMPEIPG_00104			CJCEDOKP_00388 CJCEDOKP_00387		MJHJOMFM_00541	EMOBAPIA_00776	LCEEPAIL_00722		EKNCEEGM_00538 EKNCEEGM_00537		AHKMOKEP_00437 AHKMOKEP_00748 AHKMOKEP_00779	CGDPLPIB_00713 CGDPLPIB_00103 CGDPLPIB_00501 CGDPLPIB_00671 CGDPLPIB_00489	DAHDHGCJ_00096 DAHDHGCJ_00354 DAHDHGCJ_00391 DAHDHGCJ_00390	ANOAGMCC_00723 ANOAGMCC_00706		ICDKJJMI_00717	FBGHDFNB_00010 FBGHDFNB_00517 FBGHDFNB_00866 FBGHDFNB_00009 FBGHDFNB_00870 FBGHDFNB_00005 FBGHDFNB_00012 FBGHDFNB_00289 FBGHDFNB_00004 FBGHDFNB_00281 FBGHDFNB_00040 FBGHDFNB_00449 FBGHDFNB_00011 FBGHDFNB_00288 FBGHDFNB_00869 FBGHDFNB_00006 FBGHDFNB_00003				BBNCCIJK_00459 BBNCCIJK_00464			MGIEHDEP_00748 MGIEHDEP_00094						MDKLELAN_00515 MDKLELAN_00448		HPOBEEMN_00523 HPOBEEMN_00456
ulaC_1		Ascorbate-specific PTS system EIIA component	NA	NA	NA	56	56	1	588	601	1	491		395	455	453	CPMPEIPG_00280		JOHDHNAO_00152	CJCEDOKP_00362	EFEJHPIM_00306	MJHJOMFM_00648			KKPAPPPE_00131	EKNCEEGM_00157		AHKMOKEP_00387		DAHDHGCJ_00056	ANOAGMCC_00465	ELAIBMPE_00603		FBGHDFNB_00093				BBNCCIJK_00483		PMEGOFBP_00279	MGIEHDEP_00568	CIJFOIOK_00277	IEDOJDGI_00296	FLLPLCIB_00499	JCCPDCOP_00719	LDCLEOAN_00279		CHEBCLHG_00278
group_480		hypothetical protein	NA	NA	NA	56	56	1	588	113	1	2894		461	2483	2430			JOHDHNAO_00556	CJCEDOKP_00548					KKPAPPPE_00413	EKNCEEGM_00350								FBGHDFNB_00454	BCMLLIFJ_00293	AMIJHECJ_00368		BBNCCIJK_00172	JGJMHJCE_00736					FLLPLCIB_00768			MDKLELAN_00761		HPOBEEMN_00767
group_528		hypothetical protein	NA	NA	NA	56	56	1	588	2805	1	2701		3614	3857	3787		BJCMMOAH_00752		CJCEDOKP_00117	EFEJHPIM_00592	MJHJOMFM_00676	EMOBAPIA_00511			EKNCEEGM_00337	HDNGADJJ_00629	AHKMOKEP_00283	CGDPLPIB_00105	DAHDHGCJ_00695			ICDKJJMI_00267	FBGHDFNB_00831	BCMLLIFJ_00567	AMIJHECJ_00685		BBNCCIJK_00587			MGIEHDEP_00467			FLLPLCIB_00367	JCCPDCOP_00487		MDKLELAN_00385		HPOBEEMN_00396
mtnN		5'-methylthioadenosine/S-adenosylhomocysteine nucleosidase	pfs	S-adenosylhomocysteine nucleosidase	NA	56	56	1	588	383	1	693		650	659	658	CPMPEIPG_00237	BJCMMOAH_00695		CJCEDOKP_00318		MJHJOMFM_00570	EMOBAPIA_00680	LCEEPAIL_00211	KKPAPPPE_00611	EKNCEEGM_00113	HDNGADJJ_00155	AHKMOKEP_00339	CGDPLPIB_00051	DAHDHGCJ_00012	ANOAGMCC_00652	ELAIBMPE_00327	ICDKJJMI_00421							PMEGOFBP_00334		CIJFOIOK_00332	IEDOJDGI_00351		JCCPDCOP_00543	LDCLEOAN_00334		CHEBCLHG_00333
nadD		nicotinate-nucleotide adenylyltransferase	nadD	Catalyzes the reversible adenylation of nicotinate mononucleotide (NaMN) to nicotinic acid adenine dinucleotide (NaAD)	NA	56	56	1	588	384	1	692		740	1085	1078	CPMPEIPG_00238	BJCMMOAH_00694		CJCEDOKP_00319		MJHJOMFM_00571	EMOBAPIA_00681	LCEEPAIL_00210	KKPAPPPE_00612	EKNCEEGM_00114	HDNGADJJ_00156	AHKMOKEP_00340	CGDPLPIB_00050	DAHDHGCJ_00013	ANOAGMCC_00651	ELAIBMPE_00328	ICDKJJMI_00420							PMEGOFBP_00333		CIJFOIOK_00331	IEDOJDGI_00350		JCCPDCOP_00544	LDCLEOAN_00333		CHEBCLHG_00332
ulaA_2		Ascorbate-specific PTS system EIIC component	sgaT	PTS system sugar-specific permease component	NA	55	55	1	588	1594	1	1753		1739	1769	1758	CPMPEIPG_00361	BJCMMOAH_00091	JOHDHNAO_00330	CJCEDOKP_00662	EFEJHPIM_00444	MJHJOMFM_00464	EMOBAPIA_00053	LCEEPAIL_00542	KKPAPPPE_00702	EKNCEEGM_00513	HDNGADJJ_00697	AHKMOKEP_00147	CGDPLPIB_00221	DAHDHGCJ_00571	ANOAGMCC_00504	ELAIBMPE_00030	ICDKJJMI_00201			AMIJHECJ_00576	JDALFJNJ_00645		JGJMHJCE_00523
group_568		hypothetical protein	NA	NA	NA	55	71	1.3	588	2847	1	2738		158	1187	746			JOHDHNAO_00082		EFEJHPIM_00597 EFEJHPIM_00595	MJHJOMFM_00688 MJHJOMFM_00689				EKNCEEGM_00332	HDNGADJJ_00503	AHKMOKEP_00287 AHKMOKEP_00286	CGDPLPIB_00101	DAHDHGCJ_00698			ICDKJJMI_00262	FBGHDFNB_00835	BCMLLIFJ_00564 BCMLLIFJ_00563	AMIJHECJ_00688		BBNCCIJK_00583			MGIEHDEP_00471			FLLPLCIB_00372 FLLPLCIB_00371
group_919		hypothetical protein	NA	NA	NA	55	55	1	588	2297	1	2148		413	755	698			JOHDHNAO_00734	CJCEDOKP_00181					KKPAPPPE_00072	EKNCEEGM_00425		AHKMOKEP_00020	CGDPLPIB_00349	DAHDHGCJ_00441				FBGHDFNB_00541	BCMLLIFJ_00206	AMIJHECJ_00444	JDALFJNJ_00224	BBNCCIJK_00099		PMEGOFBP_00629		CIJFOIOK_00628	IEDOJDGI_00649	FLLPLCIB_00690		LDCLEOAN_00630	MDKLELAN_00680	CHEBCLHG_00632	HPOBEEMN_00687
group_1145		hypothetical protein	NA	NA	NA	53	53	1	588	2656	1	1224		914	1256	1193																		FBGHDFNB_00665	BCMLLIFJ_00591				JGJMHJCE_00539	PMEGOFBP_00515		CIJFOIOK_00514	IEDOJDGI_00535		JCCPDCOP_00362	LDCLEOAN_00516	MDKLELAN_00250	CHEBCLHG_00518
group_2093		hypothetical protein	NA	NA	NA	53	53	1	588	3680	1	2473		275	680	650															ANOAGMCC_00227		ICDKJJMI_00512	FBGHDFNB_00379	BCMLLIFJ_00246			BBNCCIJK_00235	JGJMHJCE_00033		MGIEHDEP_00459			FLLPLCIB_00032			MDKLELAN_00033		HPOBEEMN_00033
group_1215		hypothetical protein	NA	NA	NA	52	52	1	588	1780	1	2236		590	1028	1009				CJCEDOKP_00008						EKNCEEGM_00675	HDNGADJJ_00624			DAHDHGCJ_00664			ICDKJJMI_00525		BCMLLIFJ_00427		JDALFJNJ_00558		JGJMHJCE_00437	PMEGOFBP_00421	MGIEHDEP_00689	CIJFOIOK_00420	IEDOJDGI_00441	FLLPLCIB_00332	JCCPDCOP_00450	LDCLEOAN_00422	MDKLELAN_00347	CHEBCLHG_00424	HPOBEEMN_00358
group_1587		hypothetical protein	NA	NA	NA	52	52	1	588	2169	1	2844		131	833	768					EFEJHPIM_00585		EMOBAPIA_00282						CGDPLPIB_00425	DAHDHGCJ_00369	ANOAGMCC_00357		ICDKJJMI_00053	FBGHDFNB_00462		AMIJHECJ_00375	JDALFJNJ_00293							FLLPLCIB_00763					HPOBEEMN_00762
group_1154		hypothetical protein	NA	NA	NA	51	51	1	588	1948	1	3104		605	2465	2402	CPMPEIPG_00171	BJCMMOAH_00768	JOHDHNAO_00041	CJCEDOKP_00040	EFEJHPIM_00417	MJHJOMFM_00521	EMOBAPIA_00331		KKPAPPPE_00534	EKNCEEGM_00553	HDNGADJJ_00538	AHKMOKEP_00273	CGDPLPIB_00117	DAHDHGCJ_00684	ANOAGMCC_00137	ELAIBMPE_00256	ICDKJJMI_00278		BCMLLIFJ_00123		JDALFJNJ_00580	BBNCCIJK_00596						FLLPLCIB_00357			MDKLELAN_00372	CHEBCLHG_00398	HPOBEEMN_00383
group_654		hypothetical protein	NA	NA	NA	51	51	1	588	1457	1	1902		974	1313	1306			JOHDHNAO_00004								HDNGADJJ_00446		CGDPLPIB_00179		ANOAGMCC_00702			FBGHDFNB_00726			JDALFJNJ_00746	BBNCCIJK_00650						FLLPLCIB_00299	JCCPDCOP_00421		MDKLELAN_00310		HPOBEEMN_00311
group_676		hypothetical protein	NA	NA	NA	51	51	1	588	3197	1	2414		2186	3656	3513																		FBGHDFNB_00273	BCMLLIFJ_00030	AMIJHECJ_00199	JDALFJNJ_00155	BBNCCIJK_00321	JGJMHJCE_00146	PMEGOFBP_00121	MGIEHDEP_00632	CIJFOIOK_00120	IEDOJDGI_00120	FLLPLCIB_00118	JCCPDCOP_00014	LDCLEOAN_00121		CHEBCLHG_00120
group_1351		hypothetical protein	NA	NA	NA	50	50	1	588	1438	1	2687		1271	1859	1752																		FBGHDFNB_00759	BCMLLIFJ_00222		JDALFJNJ_00153	BBNCCIJK_00638	JGJMHJCE_00466	PMEGOFBP_00446		CIJFOIOK_00446	IEDOJDGI_00466	FLLPLCIB_00310	JCCPDCOP_00431	LDCLEOAN_00447	MDKLELAN_00322	CHEBCLHG_00449	HPOBEEMN_00323
msmX		Oligosaccharides import ATP-binding protein MsmX	malK	Belongs to the ABC transporter superfamily	NA	50	50	1	588	1957	1	3111		401	1199	1183	CPMPEIPG_00167	BJCMMOAH_00772	JOHDHNAO_00037	CJCEDOKP_00036	EFEJHPIM_00421	MJHJOMFM_00517	EMOBAPIA_00327	LCEEPAIL_00363	KKPAPPPE_00538	EKNCEEGM_00549	HDNGADJJ_00534	AHKMOKEP_00269	CGDPLPIB_00121	DAHDHGCJ_00680	ANOAGMCC_00133	ELAIBMPE_00252	ICDKJJMI_00282				JDALFJNJ_00576	BBNCCIJK_00600						FLLPLCIB_00353			MDKLELAN_00368		HPOBEEMN_00379
group_915		hypothetical protein	NA	NA	NA	50	50	1	588	2167	1	2854		449	1499	1398		BJCMMOAH_00302			EFEJHPIM_00586			LCEEPAIL_00091					CGDPLPIB_00426	DAHDHGCJ_00368		ELAIBMPE_00130		FBGHDFNB_00461					JGJMHJCE_00732						JCCPDCOP_00170
group_1573		hypothetical protein	NA	NA	NA	49	49	1	588	615	1	483		248	467	440		BJCMMOAH_00652	JOHDHNAO_00147	CJCEDOKP_00357	EFEJHPIM_00311	MJHJOMFM_00654	EMOBAPIA_00744		KKPAPPPE_00136	EKNCEEGM_00152	HDNGADJJ_00194		CGDPLPIB_00012		ANOAGMCC_00470	ELAIBMPE_00608	ICDKJJMI_00381	FBGHDFNB_00088				BBNCCIJK_00488						FLLPLCIB_00494			MDKLELAN_00492		HPOBEEMN_00500
group_2341		High affinity transport system protein p37	phnD	ABC transporter	NA	49	49	1	588	791	1	1053		1253	1292	1288	CPMPEIPG_00218	BJCMMOAH_00713		CJCEDOKP_00300						EKNCEEGM_00375		AHKMOKEP_00321			ANOAGMCC_00572	ELAIBMPE_00308	ICDKJJMI_00228			AMIJHECJ_00721				PMEGOFBP_00350	MGIEHDEP_00506	CIJFOIOK_00348	IEDOJDGI_00367			LDCLEOAN_00350		CHEBCLHG_00349
nagA		N-acetylglucosamine-6-phosphate deacetylase	nagA	Belongs to the metallo-dependent hydrolases superfamily. NagA family	NA	49	49	1	588	3138	1	2335		1148	1148	1148	CPMPEIPG_00740	BJCMMOAH_00502	JOHDHNAO_00378		EFEJHPIM_00380	MJHJOMFM_00545	EMOBAPIA_00372		KKPAPPPE_00637	EKNCEEGM_00716	HDNGADJJ_00501	AHKMOKEP_00553	CGDPLPIB_00606	DAHDHGCJ_00202	ANOAGMCC_00046	ELAIBMPE_00362	ICDKJJMI_00664		BCMLLIFJ_00010	AMIJHECJ_00179					MGIEHDEP_00772			FLLPLCIB_00137			MDKLELAN_00164		HPOBEEMN_00167
group_844		hypothetical protein	NA	NA	NA	49	49	1	588	3475	1	1454		227	1859	1689																		FBGHDFNB_00291		AMIJHECJ_00208		BBNCCIJK_00309	JGJMHJCE_00130	PMEGOFBP_00111	MGIEHDEP_00415	CIJFOIOK_00110	IEDOJDGI_00110	FLLPLCIB_00109	JCCPDCOP_00024	LDCLEOAN_00111	MDKLELAN_00110	CHEBCLHG_00110	HPOBEEMN_00110
group_1574		hypothetical protein	hsdR	Subunit R is required for both nuclease and ATPase activities, but not for modification	NA	48	48	1	588	2843	1	2736		3137	3140	3139			JOHDHNAO_00083	CJCEDOKP_00120	EFEJHPIM_00594	MJHJOMFM_00690	EMOBAPIA_00513			EKNCEEGM_00334	HDNGADJJ_00502	AHKMOKEP_00285	CGDPLPIB_00102	DAHDHGCJ_00697			ICDKJJMI_00264	FBGHDFNB_00833	BCMLLIFJ_00565	AMIJHECJ_00687		BBNCCIJK_00584			MGIEHDEP_00470			FLLPLCIB_00370
group_1652		hypothetical protein	NA	NA	NA	48	48	1	588	1461	1	1907		344	353	350																					JDALFJNJ_00747		JGJMHJCE_00477	PMEGOFBP_00457	MGIEHDEP_00654	CIJFOIOK_00457	IEDOJDGI_00477	FLLPLCIB_00298	JCCPDCOP_00420	LDCLEOAN_00458	MDKLELAN_00309	CHEBCLHG_00460	HPOBEEMN_00310
group_589		hypothetical protein	NA	NA	NA	48	48	1	588	2145	1	2822		107	1511	1353					EFEJHPIM_00587	MJHJOMFM_00319		LCEEPAIL_00090			HDNGADJJ_00387		CGDPLPIB_00427	DAHDHGCJ_00366		ELAIBMPE_00129		FBGHDFNB_00460	BCMLLIFJ_00297	AMIJHECJ_00373		BBNCCIJK_00166						FLLPLCIB_00765	JCCPDCOP_00169		MDKLELAN_00758		HPOBEEMN_00764
group_715	nagA	N-acetylglucosamine-6-phosphate deacetylase	nagA	Belongs to the metallo-dependent hydrolases superfamily. NagA family	NA	48	48	1	588	3123	1	2363		1148	1148	1148	CPMPEIPG_00003			CJCEDOKP_00022				LCEEPAIL_00001										FBGHDFNB_00244			JDALFJNJ_00521	BBNCCIJK_00341	JGJMHJCE_00166	PMEGOFBP_00140	MGIEHDEP_00176	CIJFOIOK_00139	IEDOJDGI_00157		JCCPDCOP_00700	LDCLEOAN_00140		CHEBCLHG_00139
group_772		hypothetical protein	NA	NA	NA	48	49	1.03	588	156	1	2928	Hypothetical protein with no hits to refseq/uniprot/clusters/cdd/tigrfams/pfam overlapping another protein with hits	308	1448	1410		BJCMMOAH_00312				MJHJOMFM_00315					HDNGADJJ_00391		CGDPLPIB_00429	DAHDHGCJ_00363								BBNCCIJK_00175		PMEGOFBP_00714	MGIEHDEP_00133	CIJFOIOK_00713	IEDOJDGI_00734	FLLPLCIB_00771	JCCPDCOP_00158	LDCLEOAN_00715	MDKLELAN_00764	CHEBCLHG_00717
group_998		hypothetical protein	NA	NA	NA	48	48	1	588	1287	1	1955		494	1370	1295	CPMPEIPG_00100			CJCEDOKP_00383			EMOBAPIA_00538			EKNCEEGM_00533	HDNGADJJ_00637	AHKMOKEP_00440		DAHDHGCJ_00099						AMIJHECJ_00078		BBNCCIJK_00440	JGJMHJCE_00267	PMEGOFBP_00240		CIJFOIOK_00239	IEDOJDGI_00257	FLLPLCIB_00539		LDCLEOAN_00240	MDKLELAN_00538	CHEBCLHG_00239	HPOBEEMN_00546
group_1331		hypothetical protein	NA	NA	NA	47	47	1	588	2892	1	2469		209	1082	1044			JOHDHNAO_00421	CJCEDOKP_00191	EFEJHPIM_00032		EMOBAPIA_00012		KKPAPPPE_00602	EKNCEEGM_00598	HDNGADJJ_00195		CGDPLPIB_00492				ICDKJJMI_00510	FBGHDFNB_00376		AMIJHECJ_00285	JDALFJNJ_00685	BBNCCIJK_00237		PMEGOFBP_00036		CIJFOIOK_00036	IEDOJDGI_00036	FLLPLCIB_00034	JCCPDCOP_00098	LDCLEOAN_00036		CHEBCLHG_00036
group_1410		hypothetical protein	NA	NA	NA	47	47	1	588	1288	1	1956		1268	1667	1633	CPMPEIPG_00099		JOHDHNAO_00191	CJCEDOKP_00382	EFEJHPIM_00142	MJHJOMFM_00366	EMOBAPIA_00539		KKPAPPPE_00552	EKNCEEGM_00532	HDNGADJJ_00638	AHKMOKEP_00441		DAHDHGCJ_00100			ICDKJJMI_00651				JDALFJNJ_00007		JGJMHJCE_00266	PMEGOFBP_00239		CIJFOIOK_00238	IEDOJDGI_00256	FLLPLCIB_00540		LDCLEOAN_00239		CHEBCLHG_00238
group_1420		hypothetical protein	NA	NA	NA	47	47	1	588	177	1	2996		641	761	752				CJCEDOKP_00556					KKPAPPPE_00421	EKNCEEGM_00358			CGDPLPIB_00431	DAHDHGCJ_00361				FBGHDFNB_00443			JDALFJNJ_00309			PMEGOFBP_00718	MGIEHDEP_00129	CIJFOIOK_00717	IEDOJDGI_00738	FLLPLCIB_00776	JCCPDCOP_00154	LDCLEOAN_00719		CHEBCLHG_00721
group_214		hypothetical protein	NA	NA	NA	47	47	1	588	1559	1	47		2879	2909	2893																		FBGHDFNB_00693		AMIJHECJ_00587			JGJMHJCE_00511	PMEGOFBP_00489	MGIEHDEP_00095	CIJFOIOK_00489	IEDOJDGI_00509	FLLPLCIB_00268	JCCPDCOP_00389	LDCLEOAN_00490	MDKLELAN_00278	CHEBCLHG_00492
group_482		hypothetical protein	NA	NA	NA	47	47	1	588	1923	1	3091		242	1487	1327								LCEEPAIL_00065				AHKMOKEP_00279	CGDPLPIB_00110	DAHDHGCJ_00691	ANOAGMCC_00143						JDALFJNJ_00586			PMEGOFBP_00392	MGIEHDEP_00672	CIJFOIOK_00391	IEDOJDGI_00410	FLLPLCIB_00363	JCCPDCOP_00479	LDCLEOAN_00392	MDKLELAN_00378	CHEBCLHG_00392	HPOBEEMN_00389
group_81		hypothetical protein	NA	NA	NA	47	52	1.11	588	1385	1	296		206	11834	9783	CPMPEIPG_00299	BJCMMOAH_00019	JOHDHNAO_00678				EMOBAPIA_00269					AHKMOKEP_00222	CGDPLPIB_00162	DAHDHGCJ_00633		ELAIBMPE_00728				AMIJHECJ_00642		BBNCCIJK_00626						FLLPLCIB_00321 FLLPLCIB_00322
group_921		hypothetical protein	NA	NA	NA	47	47	1	588	755	1	707		803	2099	2021																			BCMLLIFJ_00732	AMIJHECJ_00735	JDALFJNJ_00445	BBNCCIJK_00536	JGJMHJCE_00361					FLLPLCIB_00442			MDKLELAN_00440		HPOBEEMN_00448
haeIIIM		Modification methylase HaeIII	dcm	Methyltransferase;C-5 cytosine-specific DNA methylase	NA	46	46	1	588	178	1	3001		1028	1028	1028		BJCMMOAH_00315		CJCEDOKP_00557					KKPAPPPE_00422	EKNCEEGM_00359			CGDPLPIB_00432	DAHDHGCJ_00360				FBGHDFNB_00442						PMEGOFBP_00719	MGIEHDEP_00128	CIJFOIOK_00718	IEDOJDGI_00739	FLLPLCIB_00777	JCCPDCOP_00153	LDCLEOAN_00720		CHEBCLHG_00722
group_1640		hypothetical protein	NA	NA	NA	46	46	1	588	99	1	2883		524	2666	1814	CPMPEIPG_00573			CJCEDOKP_00547						EKNCEEGM_00349							ICDKJJMI_00051						JGJMHJCE_00735	PMEGOFBP_00707	MGIEHDEP_00140	CIJFOIOK_00706	IEDOJDGI_00727		JCCPDCOP_00165	LDCLEOAN_00708		CHEBCLHG_00710
group_1660		hypothetical protein	NA	NA	NA	46	46	1	588	2432	1	2500		1598	1685	1645																			BCMLLIFJ_00348		JDALFJNJ_00363			PMEGOFBP_00573	MGIEHDEP_00007	CIJFOIOK_00572	IEDOJDGI_00593	FLLPLCIB_00162	JCCPDCOP_00304	LDCLEOAN_00574	MDKLELAN_00191	CHEBCLHG_00576	HPOBEEMN_00194
group_2352		High affinity transport system protein p37	phnD	ABC transporter	NA	46	46	1	588	788	1	1066		1250	1265	1263			JOHDHNAO_00600		EFEJHPIM_00547						HDNGADJJ_00358		CGDPLPIB_00067	DAHDHGCJ_00732				FBGHDFNB_00019	BCMLLIFJ_00717		JDALFJNJ_00431	BBNCCIJK_00550	JGJMHJCE_00393					FLLPLCIB_00407	JCCPDCOP_00527		MDKLELAN_00425		HPOBEEMN_00433
group_1118		hypothetical protein	NA	NA	NA	45	45	1	588	2704	1	66		287	1118	1036		BJCMMOAH_00075														ELAIBMPE_00016		FBGHDFNB_00696	BCMLLIFJ_00149	AMIJHECJ_00590	JDALFJNJ_00332	BBNCCIJK_00685	JGJMHJCE_00508	PMEGOFBP_00487	MGIEHDEP_00097	CIJFOIOK_00487	IEDOJDGI_00507		JCCPDCOP_00391	LDCLEOAN_00488		CHEBCLHG_00490
group_2051		hypothetical protein	NA	NA	NA	45	45	1	588	1494	1	1012		683	683	683	CPMPEIPG_00330	BJCMMOAH_00055	JOHDHNAO_00016	CJCEDOKP_00708	EFEJHPIM_00101	MJHJOMFM_00338	EMOBAPIA_00341	LCEEPAIL_00140	KKPAPPPE_00176	EKNCEEGM_00573	HDNGADJJ_00457	AHKMOKEP_00187	CGDPLPIB_00190	DAHDHGCJ_00604	ANOAGMCC_00690	ELAIBMPE_00634	ICDKJJMI_00315	FBGHDFNB_00715	BCMLLIFJ_00194	AMIJHECJ_00611			JGJMHJCE_00488
group_33		hypothetical protein	NA	NA	NA	45	46	1.03	588	1225	1	847		257	5585	2337	CPMPEIPG_00128											AHKMOKEP_00415				ELAIBMPE_00505		FBGHDFNB_00111	BCMLLIFJ_00043	AMIJHECJ_00055				PMEGOFBP_00265	MGIEHDEP_00555	CIJFOIOK_00263	IEDOJDGI_00282	FLLPLCIB_00514		LDCLEOAN_00265		CHEBCLHG_00264
group_489		hypothetical protein	NA	NA	NA	45	45	1	588	222	1	3015		935	1481	1411																		FBGHDFNB_00421	BCMLLIFJ_00484			BBNCCIJK_00192		PMEGOFBP_00725	MGIEHDEP_00122	CIJFOIOK_00724	IEDOJDGI_00745	FLLPLCIB_00781	JCCPDCOP_00147	LDCLEOAN_00726		CHEBCLHG_00728
group_659		hypothetical protein	NA	NA	NA	45	45	1	588	122	1	2906		791	1994	1954		BJCMMOAH_00313		CJCEDOKP_00555	EFEJHPIM_00644		EMOBAPIA_00274		KKPAPPPE_00420	EKNCEEGM_00357		AHKMOKEP_00720			ANOAGMCC_00348	ELAIBMPE_00758			BCMLLIFJ_00289	AMIJHECJ_00362	JDALFJNJ_00303	BBNCCIJK_00176						FLLPLCIB_00772			MDKLELAN_00765		HPOBEEMN_00773
mtlD		Mannitol-1-phosphate 5-dehydrogenase	mtlD	Mannitol-1-phosphate	NA	44	44	1	588	2274	1	2154		770	1100	1073	CPMPEIPG_00502	BJCMMOAH_00232		CJCEDOKP_00003		MJHJOMFM_00727		LCEEPAIL_00538	KKPAPPPE_00707	EKNCEEGM_00680	HDNGADJJ_00689	AHKMOKEP_00245	CGDPLPIB_00145	DAHDHGCJ_00657	ANOAGMCC_00610	ELAIBMPE_00200	ICDKJJMI_00542	FBGHDFNB_00537	BCMLLIFJ_00214					PMEGOFBP_00635	MGIEHDEP_00315	CIJFOIOK_00634	IEDOJDGI_00655	FLLPLCIB_00694	JCCPDCOP_00237	LDCLEOAN_00636		CHEBCLHG_00638
group_1164		hypothetical protein	NA	NA	NA	44	44	1	588	2757	1	1764		197	1115	1030		BJCMMOAH_00068		CJCEDOKP_00721	EFEJHPIM_00089		EMOBAPIA_00465	LCEEPAIL_00196	KKPAPPPE_00519	EKNCEEGM_00613						ELAIBMPE_00009	ICDKJJMI_00329	FBGHDFNB_00703		AMIJHECJ_00597	JDALFJNJ_00324			PMEGOFBP_00480		CIJFOIOK_00480	IEDOJDGI_00500	FLLPLCIB_00276		LDCLEOAN_00481	MDKLELAN_00287	CHEBCLHG_00483	HPOBEEMN_00288
group_1813		hypothetical protein	NA	NA	NA	44	44	1	588	223	1	3025		1631	1805	1798				CJCEDOKP_00522																			JGJMHJCE_00740	PMEGOFBP_00726	MGIEHDEP_00121	CIJFOIOK_00725	IEDOJDGI_00746	FLLPLCIB_00782	JCCPDCOP_00146	LDCLEOAN_00727		CHEBCLHG_00729
group_2519	ulaA_1	Ascorbate-specific PTS system EIIC component	sgaT	PTS system sugar-specific permease component	NA	44	44	1	588	2678	1	1751		1742	1772	1749																		FBGHDFNB_00681	BCMLLIFJ_00436			BBNCCIJK_00701		PMEGOFBP_00501	MGIEHDEP_00083	CIJFOIOK_00500	IEDOJDGI_00521	FLLPLCIB_00257	JCCPDCOP_00376	LDCLEOAN_00502	MDKLELAN_00267	CHEBCLHG_00504	HPOBEEMN_00269
group_2573	msmX	Oligosaccharides import ATP-binding protein MsmX	malK	Belongs to the ABC transporter superfamily	NA	44	44	1	588	1972	1	3112		848	1199	1191																		FBGHDFNB_00808	BCMLLIFJ_00128	AMIJHECJ_00669				PMEGOFBP_00402	MGIEHDEP_00662	CIJFOIOK_00401	IEDOJDGI_00420		JCCPDCOP_00468	LDCLEOAN_00402		CHEBCLHG_00404
group_371		IS30 family transposase IS1630	NA	NA	NA	44	87	1.98	588	2768	1	2239		206	995	881	CPMPEIPG_00151	BJCMMOAH_00090	JOHDHNAO_00615 JOHDHNAO_00127	CJCEDOKP_00162	EFEJHPIM_00374			LCEEPAIL_00181	KKPAPPPE_00695			AHKMOKEP_00547	CGDPLPIB_00410 CGDPLPIB_00111 CGDPLPIB_00434 CGDPLPIB_00541 CGDPLPIB_00590 CGDPLPIB_00352	DAHDHGCJ_00121 DAHDHGCJ_00585 DAHDHGCJ_00078 DAHDHGCJ_00190 DAHDHGCJ_00238 DAHDHGCJ_00432 DAHDHGCJ_00572 DAHDHGCJ_00690	ANOAGMCC_00117 ANOAGMCC_00451	ELAIBMPE_00709 ELAIBMPE_00590	ICDKJJMI_00726	FBGHDFNB_00249 FBGHDFNB_00483					JGJMHJCE_00387		MGIEHDEP_00501
nadE_1		NH(3)-dependent NAD(+) synthetase	nadE	Catalyzes the ATP-dependent amidation of deamido-NAD to form NAD. Uses ammonia as a nitrogen source	NA	44	44	1	588	614	1	484		119	482	256	CPMPEIPG_00276	BJCMMOAH_00651	JOHDHNAO_00148	CJCEDOKP_00358	EFEJHPIM_00310	MJHJOMFM_00652			KKPAPPPE_00135	EKNCEEGM_00153		AHKMOKEP_00383		DAHDHGCJ_00052	ANOAGMCC_00469	ELAIBMPE_00607		FBGHDFNB_00089				BBNCCIJK_00487		PMEGOFBP_00283	MGIEHDEP_00572	CIJFOIOK_00281	IEDOJDGI_00300	FLLPLCIB_00495		LDCLEOAN_00283		CHEBCLHG_00282
group_616		hypothetical protein	NA	NA	NA	44	44	1	588	2317	1	2119		338	1892	1848	CPMPEIPG_00495							LCEEPAIL_00588			HDNGADJJ_00058	AHKMOKEP_00022					ICDKJJMI_00550	FBGHDFNB_00546			JDALFJNJ_00221	BBNCCIJK_00097	JGJMHJCE_00656	PMEGOFBP_00627	MGIEHDEP_00578	CIJFOIOK_00626	IEDOJDGI_00647			LDCLEOAN_00628	MDKLELAN_00678	CHEBCLHG_00630	HPOBEEMN_00685
group_701	mtnN	5'-methylthioadenosine/S-adenosylhomocysteine nucleosidase	pfs	S-adenosylhomocysteine nucleosidase	NA	44	44	1	588	750	1	689		650	659	658			JOHDHNAO_00583		EFEJHPIM_00253													FBGHDFNB_00041	BCMLLIFJ_00737	AMIJHECJ_00740	JDALFJNJ_00448	BBNCCIJK_00533	JGJMHJCE_00356		MGIEHDEP_00259			FLLPLCIB_00446			MDKLELAN_00444		HPOBEEMN_00452
group_948	nadD	nicotinate-nucleotide adenylyltransferase	nadD	Catalyzes the reversible adenylation of nicotinate mononucleotide (NaMN) to nicotinic acid adenine dinucleotide (NaAD)	NA	44	44	1	588	748	1	687		203	1085	1064			JOHDHNAO_00582		EFEJHPIM_00254													FBGHDFNB_00042	BCMLLIFJ_00738	AMIJHECJ_00741	JDALFJNJ_00449	BBNCCIJK_00532	JGJMHJCE_00355		MGIEHDEP_00260			FLLPLCIB_00447			MDKLELAN_00445		HPOBEEMN_00453
group_1150		hypothetical protein	NA	NA	NA	43	43	1	588	1951	1	3105		1247	2465	2372								LCEEPAIL_00359										FBGHDFNB_00812		AMIJHECJ_00673				PMEGOFBP_00398	MGIEHDEP_00666	CIJFOIOK_00397	IEDOJDGI_00416		JCCPDCOP_00472	LDCLEOAN_00398		CHEBCLHG_00400
group_136		hypothetical protein	NA	NA	lppT	43	43	1	588	743	1	721		542	2975	2782																		FBGHDFNB_00045	BCMLLIFJ_00741		JDALFJNJ_00453	BBNCCIJK_00529	JGJMHJCE_00352		MGIEHDEP_00263			FLLPLCIB_00450			MDKLELAN_00450		HPOBEEMN_00458
group_1575		hypothetical protein	NA	NA	NA	43	43	1	588	2893	1	2467		488	788	769			JOHDHNAO_00422														ICDKJJMI_00509	FBGHDFNB_00375		AMIJHECJ_00284	JDALFJNJ_00686	BBNCCIJK_00238		PMEGOFBP_00037		CIJFOIOK_00037	IEDOJDGI_00037	FLLPLCIB_00035	JCCPDCOP_00097	LDCLEOAN_00037		CHEBCLHG_00037
group_1904		hypothetical protein	NA	NA	NA	43	43	1	588	2170	1	2842		446	446	446							EMOBAPIA_00283											FBGHDFNB_00463		AMIJHECJ_00376	JDALFJNJ_00292							FLLPLCIB_00762					HPOBEEMN_00761
group_1192		hypothetical protein	NA	NA	NA	42	42	1	588	115	1	2904		437	1487	1439																				AMIJHECJ_00364	JDALFJNJ_00300	BBNCCIJK_00174		PMEGOFBP_00710	MGIEHDEP_00137	CIJFOIOK_00709	IEDOJDGI_00730	FLLPLCIB_00770	JCCPDCOP_00162	LDCLEOAN_00711	MDKLELAN_00763	CHEBCLHG_00713	HPOBEEMN_00771
hpaIR		Type-2 restriction enzyme HpaI	NA	NA	NA	42	42	1	588	1975	1	3120		398	773	717																			BCMLLIFJ_00146	AMIJHECJ_00666	JDALFJNJ_00572	BBNCCIJK_00603		PMEGOFBP_00405	MGIEHDEP_00659	CIJFOIOK_00404	IEDOJDGI_00423	FLLPLCIB_00348	JCCPDCOP_00465	LDCLEOAN_00405	MDKLELAN_00363	CHEBCLHG_00407	HPOBEEMN_00374
group_2331		hypothetical protein	NA	NA	NA	42	42	1	588	1495	1	1017		362	683	673																					JDALFJNJ_00757	BBNCCIJK_00661		PMEGOFBP_00468		CIJFOIOK_00468	IEDOJDGI_00488	FLLPLCIB_00288	JCCPDCOP_00410	LDCLEOAN_00469	MDKLELAN_00299	CHEBCLHG_00471	HPOBEEMN_00300
group_249		hypothetical protein	NA	NA	NA	42	42	1	588	1423	1	2668		128	1601	1421									KKPAPPPE_00626	EKNCEEGM_00625					ANOAGMCC_00588		ICDKJJMI_00291		BCMLLIFJ_00505		JDALFJNJ_00150			PMEGOFBP_00443	MGIEHDEP_00640	CIJFOIOK_00443	IEDOJDGI_00463	FLLPLCIB_00313		LDCLEOAN_00444		CHEBCLHG_00446
group_419		hypothetical protein	NA	NA	NA	42	50	1.2	588	796	1	1068		275	1199	751	CPMPEIPG_00216 CPMPEIPG_00217						EMOBAPIA_00439											FBGHDFNB_00017			JDALFJNJ_00429			PMEGOFBP_00352	MGIEHDEP_00505	CIJFOIOK_00350	IEDOJDGI_00369	FLLPLCIB_00406 FLLPLCIB_00405	JCCPDCOP_00525	LDCLEOAN_00352	MDKLELAN_00423	CHEBCLHG_00351
group_914		hypothetical protein	NA	NA	NA	42	42	1	588	2416	1	2487		125	2324	2135		BJCMMOAH_00169												DAHDHGCJ_00496		ELAIBMPE_00104	ICDKJJMI_00131	FBGHDFNB_00599		AMIJHECJ_00498	JDALFJNJ_00173	BBNCCIJK_00040	JGJMHJCE_00605								MDKLELAN_00185		HPOBEEMN_00188
group_1267		hypothetical protein	NA	NA	NA	41	41	1	588	1428	1	2677		1028	1772	1752																		FBGHDFNB_00767	BCMLLIFJ_00503		JDALFJNJ_00149	BBNCCIJK_00631	JGJMHJCE_00462	PMEGOFBP_00440		CIJFOIOK_00440	IEDOJDGI_00460	FLLPLCIB_00316		LDCLEOAN_00441		CHEBCLHG_00443
group_1302		hypothetical protein	hpaIM	Belongs to the N(4) N(6)-methyltransferase family	NA	41	41	1	588	1974	1	3117		620	911	850																		FBGHDFNB_00806		AMIJHECJ_00667	JDALFJNJ_00574	BBNCCIJK_00602		PMEGOFBP_00404	MGIEHDEP_00660	CIJFOIOK_00403	IEDOJDGI_00422	FLLPLCIB_00349	JCCPDCOP_00466	LDCLEOAN_00404	MDKLELAN_00364	CHEBCLHG_00406	HPOBEEMN_00375
group_2068	nrdE2	Ribonucleoside-diphosphate reductase subunit alpha 2	nrdE	Provides the precursors necessary for DNA synthesis. Catalyzes the biosynthesis of deoxyribonucleotides from the corresponding ribonucleotides	NA	41	41	1	588	3178	1	2394		2162	2162	2162	CPMPEIPG_00724	BJCMMOAH_00485	JOHDHNAO_00359	CJCEDOKP_00278	EFEJHPIM_00359				KKPAPPPE_00477	EKNCEEGM_00498		AHKMOKEP_00569	CGDPLPIB_00587	DAHDHGCJ_00217	ANOAGMCC_00063		ICDKJJMI_00455	FBGHDFNB_00269	BCMLLIFJ_00026		JDALFJNJ_00533
ssb		Single-stranded DNA-binding protein	ssb	Single-stranded DNA-binding protein	NA	41	41	1	588	1278	1	2523		545	566	554																		FBGHDFNB_00131	BCMLLIFJ_00062		JDALFJNJ_00012	BBNCCIJK_00445	JGJMHJCE_00272	PMEGOFBP_00245	MGIEHDEP_00536	CIJFOIOK_00244	IEDOJDGI_00262		JCCPDCOP_00596	LDCLEOAN_00245	MDKLELAN_00533	CHEBCLHG_00244	HPOBEEMN_00541
group_1129		hypothetical protein	NA	NA	NA	40	40	1	588	1922	1	3090		1766	1775	1768			JOHDHNAO_00111												ANOAGMCC_00765	ELAIBMPE_00493					JDALFJNJ_00587	BBNCCIJK_00590		PMEGOFBP_00391	MGIEHDEP_00673	CIJFOIOK_00390	IEDOJDGI_00409	FLLPLCIB_00364	JCCPDCOP_00480	LDCLEOAN_00391	MDKLELAN_00379	CHEBCLHG_00391	HPOBEEMN_00390
group_1469	ulaC_1	Ascorbate-specific PTS system EIIA component	NA	NA	NA	40	40	1	588	465	1	493		455	455	455		BJCMMOAH_00645					EMOBAPIA_00698	LCEEPAIL_00449			HDNGADJJ_00660		CGDPLPIB_00008				ICDKJJMI_00712		BCMLLIFJ_00705	AMIJHECJ_00042	JDALFJNJ_00698		JGJMHJCE_00309								MDKLELAN_00496		HPOBEEMN_00504
group_1635		hypothetical protein	NA	NA	NA	40	40	1	588	1471	1	1926		287	356	350	CPMPEIPG_00318	BJCMMOAH_00044	JOHDHNAO_00005	CJCEDOKP_00069		MJHJOMFM_00349	EMOBAPIA_00354	LCEEPAIL_00431	KKPAPPPE_00165	EKNCEEGM_00455	HDNGADJJ_00447	AHKMOKEP_00201	CGDPLPIB_00180	DAHDHGCJ_00615	ANOAGMCC_00701		ICDKJJMI_00304			AMIJHECJ_00622		BBNCCIJK_00651
fokIM		IS1595 family transposase ISCco4	NA	NA	NA	40	40	1	588	1776	1	2224		821	875	873			JOHDHNAO_00674	CJCEDOKP_00055		MJHJOMFM_00423			KKPAPPPE_00680	EKNCEEGM_00687	HDNGADJJ_00466	AHKMOKEP_00228	CGDPLPIB_00158	DAHDHGCJ_00644							JDALFJNJ_00551			PMEGOFBP_00425	MGIEHDEP_00766	CIJFOIOK_00424	IEDOJDGI_00445	FLLPLCIB_00328	JCCPDCOP_00446	LDCLEOAN_00426	MDKLELAN_00343	CHEBCLHG_00428	HPOBEEMN_00354
group_515	hhaIM	Modification methylase HhaI	NA	NA	NA	40	40	1	588	3533	1	2437		635	1238	679		BJCMMOAH_00425			EFEJHPIM_00551		EMOBAPIA_00561	LCEEPAIL_00520			HDNGADJJ_00229				ANOAGMCC_00259			FBGHDFNB_00336	BCMLLIFJ_00405	AMIJHECJ_00252	JDALFJNJ_00790		JGJMHJCE_00069
nrnA_1		Bifunctional oligoribonuclease and PAP phosphatase NrnA	NA	NA	NA	40	40	1	588	14	21	2		539	983	971																							JGJMHJCE_00005	PMEGOFBP_00005		CIJFOIOK_00005	IEDOJDGI_00005	FLLPLCIB_00005		LDCLEOAN_00005	MDKLELAN_00005	CHEBCLHG_00005	HPOBEEMN_00005
group_1105	mtlD	Mannitol-1-phosphate 5-dehydrogenase	mtlD	Mannitol-1-phosphate	NA	39	39	1	588	2272	1	2155		221	1100	1053																				AMIJHECJ_00439	JDALFJNJ_00228		JGJMHJCE_00665								MDKLELAN_00687		HPOBEEMN_00694
group_1699		hypothetical protein	NA	NA	NA	39	39	1	588	1162	1	782		329	2510	2451		BJCMMOAH_00327	JOHDHNAO_00165	CJCEDOKP_00293	EFEJHPIM_00710		EMOBAPIA_00655			EKNCEEGM_00578	HDNGADJJ_00547				ANOAGMCC_00453	ELAIBMPE_00591		FBGHDFNB_00110	BCMLLIFJ_00040			BBNCCIJK_00625									MDKLELAN_00513		HPOBEEMN_00521
group_1845		hypothetical protein	NA	NA	NA	39	39	1	588	2756	1	1760		665	1064	1050																		FBGHDFNB_00702			JDALFJNJ_00326	BBNCCIJK_00675		PMEGOFBP_00481		CIJFOIOK_00481	IEDOJDGI_00501	FLLPLCIB_00275		LDCLEOAN_00482	MDKLELAN_00286	CHEBCLHG_00484	HPOBEEMN_00287
group_1932		hypothetical protein	NA	NA	NA	39	39	1	588	439	1	451		443	1118	1098																					JDALFJNJ_00715		JGJMHJCE_00325	PMEGOFBP_00298	MGIEHDEP_00294	CIJFOIOK_00296	IEDOJDGI_00315	FLLPLCIB_00490		LDCLEOAN_00298		CHEBCLHG_00297
glpQ		Glycerophosphodiester phosphodiesterase	glpQ	glycerophosphoryl diester phosphodiesterase	NA	39	39	1	588	2990	1	1458		734	734	734	CPMPEIPG_00710	BJCMMOAH_00473	JOHDHNAO_00499	CJCEDOKP_00266	EFEJHPIM_00459	MJHJOMFM_00722	EMOBAPIA_00232	LCEEPAIL_00476	KKPAPPPE_00329	EKNCEEGM_00697	HDNGADJJ_00442	AHKMOKEP_00581	CGDPLPIB_00573	DAHDHGCJ_00234	ANOAGMCC_00075	ELAIBMPE_00580	ICDKJJMI_00443				JDALFJNJ_00060	BBNCCIJK_00311	JGJMHJCE_00133
group_2518		hypothetical protein	NA	NA	NA	39	39	1	588	314	1	2444		452	797	788																		FBGHDFNB_00389	BCMLLIFJ_00256	AMIJHECJ_00299	JDALFJNJ_00671	BBNCCIJK_00225						FLLPLCIB_00022	JCCPDCOP_00112		MDKLELAN_00022		HPOBEEMN_00022
group_502		hypothetical protein	NA	NA	NA	39	39	1	588	2651	1	1232		509	1682	1628					EFEJHPIM_00391		EMOBAPIA_00070	LCEEPAIL_00613												AMIJHECJ_00559				PMEGOFBP_00518		CIJFOIOK_00517	IEDOJDGI_00538		JCCPDCOP_00359	LDCLEOAN_00519	MDKLELAN_00247	CHEBCLHG_00521
group_604		hypothetical protein	NA	NA	NA	39	39	1	588	3052	1	1685		5672	5936	5922																		FBGHDFNB_00275	BCMLLIFJ_00032			BBNCCIJK_00319	JGJMHJCE_00144	PMEGOFBP_00119	MGIEHDEP_00634	CIJFOIOK_00118	IEDOJDGI_00118		JCCPDCOP_00016	LDCLEOAN_00119		CHEBCLHG_00118
group_1416		hypothetical protein	NA	NA	NA	38	38	1	588	2667	1	1846		194	617	547							EMOBAPIA_00061									ELAIBMPE_00039	ICDKJJMI_00193			AMIJHECJ_00568	JDALFJNJ_00637		JGJMHJCE_00532	PMEGOFBP_00509		CIJFOIOK_00508	IEDOJDGI_00529		JCCPDCOP_00368	LDCLEOAN_00510		CHEBCLHG_00512
group_1484		hypothetical protein	NA	NA	NA	38	38	1	588	3534	1	2435		275	1208	1133					EFEJHPIM_00552		EMOBAPIA_00562											FBGHDFNB_00335	BCMLLIFJ_00404	AMIJHECJ_00251			JGJMHJCE_00070
group_1516		hypothetical protein	NA	NA	NA	38	38	1	588	2306	1	2149		500	731	713			JOHDHNAO_00735		EFEJHPIM_00195		EMOBAPIA_00493						CGDPLPIB_00350		ANOAGMCC_00616	ELAIBMPE_00206			BCMLLIFJ_00207	AMIJHECJ_00443		BBNCCIJK_00100									MDKLELAN_00681		HPOBEEMN_00688
group_1772		hypothetical protein	NA	NA	NA	38	38	1	588	1269	8	1		263	698	371	CPMPEIPG_00118	BJCMMOAH_00613		CJCEDOKP_00400			EMOBAPIA_00709	LCEEPAIL_00422		EKNCEEGM_00517					ANOAGMCC_00295			FBGHDFNB_00122		AMIJHECJ_00064	JDALFJNJ_00021		JGJMHJCE_00281					FLLPLCIB_00525			MDKLELAN_00524		HPOBEEMN_00532
group_1801		hypothetical protein	NA	NA	NA	38	38	1	588	3674	1	2459		164	182	173	CPMPEIPG_00631	BJCMMOAH_00392										AHKMOKEP_00656			ANOAGMCC_00228	ELAIBMPE_00448			BCMLLIFJ_00245				JGJMHJCE_00034		MGIEHDEP_00460						MDKLELAN_00034		HPOBEEMN_00034
group_2106		hypothetical protein	NA	NA	NA	38	38	1	588	406	1	476		467	467	467																			BCMLLIFJ_00601		JDALFJNJ_00723			PMEGOFBP_00306	MGIEHDEP_00286	CIJFOIOK_00304	IEDOJDGI_00323	FLLPLCIB_00475	JCCPDCOP_00571	LDCLEOAN_00306	MDKLELAN_00474	CHEBCLHG_00305	HPOBEEMN_00482
yihN		Inner membrane protein YihN	NA	NA	NA	38	38	1	588	2987	1	1459		1259	1448	1431	CPMPEIPG_00709	BJCMMOAH_00472	JOHDHNAO_00498	CJCEDOKP_00265	EFEJHPIM_00460	MJHJOMFM_00721	EMOBAPIA_00233	LCEEPAIL_00477	KKPAPPPE_00330	EKNCEEGM_00696	HDNGADJJ_00441	AHKMOKEP_00582	CGDPLPIB_00572	DAHDHGCJ_00235	ANOAGMCC_00076	ELAIBMPE_00579	ICDKJJMI_00442				JDALFJNJ_00061	BBNCCIJK_00310	JGJMHJCE_00132
group_336		hypothetical protein	NA	NA	p97	38	38	1	588	3112	1	2353		581	3560	3187	CPMPEIPG_00742											AHKMOKEP_00550										BBNCCIJK_00343		PMEGOFBP_00142		CIJFOIOK_00141		FLLPLCIB_00139		LDCLEOAN_00142	MDKLELAN_00166	CHEBCLHG_00141	HPOBEEMN_00169
group_3462		hypothetical protein	NA	NA	NA	38	38	1	588	9	1	2442		797	797	797																							JGJMHJCE_00022	PMEGOFBP_00022	MGIEHDEP_00448	CIJFOIOK_00022	IEDOJDGI_00022			LDCLEOAN_00022		CHEBCLHG_00022
group_424		hypothetical protein	NA	NA	NA	38	38	1	588	792	1	1055		362	1187	543		BJCMMOAH_00714		CJCEDOKP_00299				LCEEPAIL_00660		EKNCEEGM_00376					ANOAGMCC_00573	ELAIBMPE_00307			BCMLLIFJ_00716	AMIJHECJ_00720	JDALFJNJ_00430	BBNCCIJK_00551		PMEGOFBP_00351		CIJFOIOK_00349	IEDOJDGI_00368		JCCPDCOP_00526	LDCLEOAN_00351		CHEBCLHG_00350
btuD_5		Vitamin B12 import ATP-binding protein BtuD	NA	NA	NA	38	38	1	588	3088	1	1722		1208	1955	1932	CPMPEIPG_00732	BJCMMOAH_00493	JOHDHNAO_00367		EFEJHPIM_00367						HDNGADJJ_00492		CGDPLPIB_00597		ANOAGMCC_00055					AMIJHECJ_00187		BBNCCIJK_00333		PMEGOFBP_00133	MGIEHDEP_00620	CIJFOIOK_00132	IEDOJDGI_00132		JCCPDCOP_00002	LDCLEOAN_00133		CHEBCLHG_00132	HPOBEEMN_00157
group_898	btuD_8	Vitamin B12 import ATP-binding protein BtuD	oppF	Belongs to the ABC transporter superfamily	NA	38	38	1	588	688	12	5		1148	2345	2272																		FBGHDFNB_00050	BCMLLIFJ_00132	AMIJHECJ_00005								FLLPLCIB_00455			MDKLELAN_00455		HPOBEEMN_00463
group_913		hypothetical protein	NA	NA	NA	38	38	1	588	2419	1	2492		2090	2324	2283																			BCMLLIFJ_00352					PMEGOFBP_00577	MGIEHDEP_00003	CIJFOIOK_00576	IEDOJDGI_00597	FLLPLCIB_00157	JCCPDCOP_00300	LDCLEOAN_00578	MDKLELAN_00186	CHEBCLHG_00580	HPOBEEMN_00189
group_1189		hypothetical protein	hsdM	type I restriction-modification system	NA	37	37	1	588	2848	1	2583		275	2696	2495		BJCMMOAH_00747					EMOBAPIA_00515		KKPAPPPE_00225			AHKMOKEP_00288	CGDPLPIB_00100	DAHDHGCJ_00699				FBGHDFNB_00836	BCMLLIFJ_00562	AMIJHECJ_00689		BBNCCIJK_00582			MGIEHDEP_00472
hhaIM		hypothetical protein	NA	NA	NA	37	69	1.87	588	2567	1	329		341	1169	937																			BCMLLIFJ_00244 BCMLLIFJ_00243		JDALFJNJ_00104	BBNCCIJK_00745 BBNCCIJK_00746		PMEGOFBP_00431		CIJFOIOK_00430	IEDOJDGI_00451		JCCPDCOP_00732 JCCPDCOP_00733	LDCLEOAN_00432
btuD_4		Vitamin B12 import ATP-binding protein BtuD	NA	NA	NA	37	37	1	588	3068	1	1706		2117	2321	2312	CPMPEIPG_00731		JOHDHNAO_00366		EFEJHPIM_00366						HDNGADJJ_00491		CGDPLPIB_00596					FBGHDFNB_00261	BCMLLIFJ_00018			BBNCCIJK_00332		PMEGOFBP_00132	MGIEHDEP_00621	CIJFOIOK_00131	IEDOJDGI_00131	FLLPLCIB_00129	JCCPDCOP_00003	LDCLEOAN_00132		CHEBCLHG_00131
group_1740		hypothetical protein	NA	NA	NA	37	37	1	588	2277	1	1990		341	1082	1030															ANOAGMCC_00614	ELAIBMPE_00204	ICDKJJMI_00546		BCMLLIFJ_00210				JGJMHJCE_00661	PMEGOFBP_00631	MGIEHDEP_00311	CIJFOIOK_00630	IEDOJDGI_00651		JCCPDCOP_00241	LDCLEOAN_00632	MDKLELAN_00683	CHEBCLHG_00634	HPOBEEMN_00690
group_2053		hypothetical protein	NA	NA	NA	37	37	1	588	2764	1	1756		665	1064	1049	CPMPEIPG_00342		JOHDHNAO_00349			MJHJOMFM_00481	EMOBAPIA_00464				HDNGADJJ_00474	AHKMOKEP_00174	CGDPLPIB_00202	DAHDHGCJ_00592	ANOAGMCC_00737								JGJMHJCE_00501
group_2510		hypothetical protein	NA	NA	NA	37	37	1	588	2280	1	1993		827	827	827												AHKMOKEP_00017		DAHDHGCJ_00438	ANOAGMCC_00613	ELAIBMPE_00203	ICDKJJMI_00545						JGJMHJCE_00662	PMEGOFBP_00632	MGIEHDEP_00312	CIJFOIOK_00631	IEDOJDGI_00652		JCCPDCOP_00240	LDCLEOAN_00633	MDKLELAN_00684	CHEBCLHG_00635	HPOBEEMN_00691
group_950	nagE	PTS system N-acetylglucosamine-specific EIICBA component	nagE	phosphotransferase system, EIIB	NA	37	37	1	588	3143	1	2366		566	1784	1639	CPMPEIPG_00738			CJCEDOKP_00186	EFEJHPIM_00377	MJHJOMFM_00543	EMOBAPIA_00370	LCEEPAIL_00169	KKPAPPPE_00639	EKNCEEGM_00654	HDNGADJJ_00499	AHKMOKEP_00555					ICDKJJMI_00662	FBGHDFNB_00250	BCMLLIFJ_00012						MGIEHDEP_00774			FLLPLCIB_00134
nagE		PTS system N-acetylglucosamine-specific EIICBA component	nagE	phosphotransferase system, EIIB	NA	37	37	1	588	3124	1	2240		581	1781	1722																		FBGHDFNB_00248			JDALFJNJ_00524	BBNCCIJK_00338	JGJMHJCE_00163	PMEGOFBP_00138		CIJFOIOK_00137				LDCLEOAN_00138	MDKLELAN_00162	CHEBCLHG_00137	HPOBEEMN_00165
group_1108		hypothetical protein	NA	NA	NA	36	36	1	588	2942	1	1397		593	2105	2022	CPMPEIPG_00692			CJCEDOKP_00248					KKPAPPPE_00347	EKNCEEGM_00212		AHKMOKEP_00599		DAHDHGCJ_00253			ICDKJJMI_00673			AMIJHECJ_00224					MGIEHDEP_00399			FLLPLCIB_00093			MDKLELAN_00092		HPOBEEMN_00092
group_198		hypothetical protein	NA	NA	NA	36	36	1	588	3158	1	2374		368	1739	562	CPMPEIPG_00734	BJCMMOAH_00496	JOHDHNAO_00372			MJHJOMFM_00539		LCEEPAIL_00172			HDNGADJJ_00495	AHKMOKEP_00559	CGDPLPIB_00600		ANOAGMCC_00052	ELAIBMPE_00356	ICDKJJMI_00658			AMIJHECJ_00185													HPOBEEMN_00161
group_2171	rbgA	Ribosome biogenesis GTPase A	rbgA	Required for a late step of 50S ribosomal subunit assembly. Has GTPase activity	NA	36	36	1	588	2937	1	1383		227	791	775	CPMPEIPG_00690			CJCEDOKP_00246	EFEJHPIM_00577				KKPAPPPE_00349	EKNCEEGM_00210		AHKMOKEP_00601		DAHDHGCJ_00255				FBGHDFNB_00309		AMIJHECJ_00226					MGIEHDEP_00397			FLLPLCIB_00091			MDKLELAN_00090		HPOBEEMN_00090
group_2209	btuD_4	Vitamin B12 import ATP-binding protein BtuD	NA	NA	NA	36	36	1	588	3164	1	2386		2321	2324	2323							EMOBAPIA_00364	LCEEPAIL_00176													JDALFJNJ_00527		JGJMHJCE_00156								MDKLELAN_00155		HPOBEEMN_00156
group_2378		hypothetical protein	NA	NA	NA	36	36	1	588	1666	1	958		173	191	174																		FBGHDFNB_00642			JDALFJNJ_00358		JGJMHJCE_00562	PMEGOFBP_00537	MGIEHDEP_00043	CIJFOIOK_00536	IEDOJDGI_00557	FLLPLCIB_00198	JCCPDCOP_00340	LDCLEOAN_00538	MDKLELAN_00227	CHEBCLHG_00540
group_2386		hypothetical protein	NA	NA	NA	36	36	1	588	224	1	3028		497	1439	1390																			BCMLLIFJ_00486					PMEGOFBP_00727	MGIEHDEP_00120	CIJFOIOK_00726	IEDOJDGI_00747	FLLPLCIB_00783	JCCPDCOP_00145	LDCLEOAN_00728		CHEBCLHG_00730
group_439		hypothetical protein	NA	NA	NA	36	36	1	588	146	1	2974		1982	4544	4380		BJCMMOAH_00317												DAHDHGCJ_00358		ELAIBMPE_00760												FLLPLCIB_00774
group_814		hypothetical protein	NA	NA	NA	36	36	1	588	3500	1	1398		227	1484	1398							EMOBAPIA_00251				HDNGADJJ_00423	AHKMOKEP_00600	CGDPLPIB_00554							AMIJHECJ_00225					MGIEHDEP_00398			FLLPLCIB_00092			MDKLELAN_00093		HPOBEEMN_00093
group_1096		hypothetical protein	NA	NA	NA	35	35	1	588	634	1	465		194	764	665			JOHDHNAO_00142												ANOAGMCC_00474			FBGHDFNB_00082				BBNCCIJK_00493						FLLPLCIB_00487			MDKLELAN_00486		HPOBEEMN_00494
group_1818		hypothetical protein	NA	NA	NA	35	35	1	588	530	1	165		281	1205	1160				CJCEDOKP_00369		MJHJOMFM_00611			KKPAPPPE_00564	EKNCEEGM_00606	HDNGADJJ_00524	AHKMOKEP_00396			ANOAGMCC_00808			FBGHDFNB_00100		AMIJHECJ_00049		BBNCCIJK_00476		PMEGOFBP_00273		CIJFOIOK_00271	IEDOJDGI_00290			LDCLEOAN_00273		CHEBCLHG_00272
group_193		hypothetical protein	NA	NA	NA	35	42	1.2	588	3159	1	2375		362	1736	834	CPMPEIPG_00733	BJCMMOAH_00494 BJCMMOAH_00495	JOHDHNAO_00370 JOHDHNAO_00371		EFEJHPIM_00370 EFEJHPIM_00371	MJHJOMFM_00537		LCEEPAIL_00174			HDNGADJJ_00493	AHKMOKEP_00560	CGDPLPIB_00599		ANOAGMCC_00053 ANOAGMCC_00054	ELAIBMPE_00354		FBGHDFNB_00256		AMIJHECJ_00186		BBNCCIJK_00334											HPOBEEMN_00159
group_2105		hypothetical protein	NA	NA	NA	35	35	1	588	671	6	6		1547	1547	1547																			BCMLLIFJ_00143	AMIJHECJ_00016	JDALFJNJ_00731				MGIEHDEP_00278			FLLPLCIB_00466			MDKLELAN_00466		HPOBEEMN_00474
group_2227		hypothetical protein	NA	NA	NA	35	35	1	588	2654	1	1225		263	359	313																		FBGHDFNB_00664	BCMLLIFJ_00590					PMEGOFBP_00516		CIJFOIOK_00515	IEDOJDGI_00536		JCCPDCOP_00361	LDCLEOAN_00517	MDKLELAN_00249	CHEBCLHG_00519	HPOBEEMN_00251
group_2494		hypothetical protein	NA	NA	NA	35	35	1	588	1029	1	1029		1904	1937	1925				CJCEDOKP_00424					KKPAPPPE_00388	EKNCEEGM_00046													JGJMHJCE_00196	PMEGOFBP_00170	MGIEHDEP_00207	CIJFOIOK_00169	IEDOJDGI_00187	FLLPLCIB_00608	JCCPDCOP_00670	LDCLEOAN_00170	MDKLELAN_00606	CHEBCLHG_00169	HPOBEEMN_00614
group_2527	ssb	Single-stranded DNA-binding protein	ssb	Single-stranded DNA-binding protein	NA	35	35	1	588	1115	1	2521		545	566	548																				AMIJHECJ_00073								FLLPLCIB_00534
group_537	iga_1	Immunoglobulin A1 protease	NA	NA	NA	35	35	1	588	497	1	501		1607	4010	3858	CPMPEIPG_00285	BJCMMOAH_00640	JOHDHNAO_00157		EFEJHPIM_00301		EMOBAPIA_00703												BCMLLIFJ_00710	AMIJHECJ_00047		BBNCCIJK_00478	JGJMHJCE_00304								MDKLELAN_00501		HPOBEEMN_00509
group_565	polA	hypothetical protein	polA	In addition to polymerase activity, this DNA polymerase exhibits 5'-3' exonuclease activity	NA	35	35	1	588	945	1	2307		140	890	278					EFEJHPIM_00631						HDNGADJJ_00562		CGDPLPIB_00612	DAHDHGCJ_00196					BCMLLIFJ_00111									FLLPLCIB_00633
iga_1		Immunoglobulin A1 protease	NA	NA	NA	35	35	1	588	590	1	516		3944	3989	3964																							JGJMHJCE_00303	PMEGOFBP_00274		CIJFOIOK_00272	IEDOJDGI_00291			LDCLEOAN_00274	MDKLELAN_00502	CHEBCLHG_00273
group_810		hypothetical protein	NA	NA	NA	35	35	1	588	2933	1	936		1067	1070	1067	CPMPEIPG_00678			CJCEDOKP_00234					KKPAPPPE_00361	EKNCEEGM_00198		AHKMOKEP_00613	CGDPLPIB_00539	DAHDHGCJ_00267						AMIJHECJ_00238					MGIEHDEP_00385			FLLPLCIB_00079			MDKLELAN_00078		HPOBEEMN_00078
group_102		IS1634 family transposase ISMhp1	NA	NA	NA	34	34	1	588	883	1	1174		140	1658	1526												AHKMOKEP_00448						FBGHDFNB_00147				BBNCCIJK_00432			MGIEHDEP_00523			FLLPLCIB_00547	JCCPDCOP_00609		MDKLELAN_00546		HPOBEEMN_00554
group_1036		hypothetical protein	NA	NA	NA	34	34	1	588	754	1	708		776	1460	1421		BJCMMOAH_00698	JOHDHNAO_00586		EFEJHPIM_00251							AHKMOKEP_00337						FBGHDFNB_00037		AMIJHECJ_00737	JDALFJNJ_00446	BBNCCIJK_00535	JGJMHJCE_00360					FLLPLCIB_00443			MDKLELAN_00441		HPOBEEMN_00449
group_1224	mshC	L-cysteine:1D-myo-inositol 2-amino-2-deoxy-alpha-D-glucopyranoside ligase	cysS	Cysteinyl-tRNA synthetase	NA	34	34	1	588	1999	23	2		536	1208	1188			JOHDHNAO_00687		EFEJHPIM_00329	MJHJOMFM_00092	EMOBAPIA_00223		KKPAPPPE_00277		HDNGADJJ_00104			DAHDHGCJ_00488				FBGHDFNB_00590							MGIEHDEP_00720						MDKLELAN_00177		HPOBEEMN_00180
group_1648		hypothetical protein	NA	NA	NA	34	34	1	588	1646	1	974		296	437	410		BJCMMOAH_00127													ANOAGMCC_00394	ELAIBMPE_00062		FBGHDFNB_00646	BCMLLIFJ_00572						MGIEHDEP_00046						MDKLELAN_00230
group_189		hypothetical protein	NA	NA	NA	34	47	1.39	588	3162	1	2383		125	1763	697			JOHDHNAO_00368	CJCEDOKP_00289 CJCEDOKP_00287 CJCEDOKP_00290		MJHJOMFM_00534						AHKMOKEP_00561 AHKMOKEP_00563		DAHDHGCJ_00210 DAHDHGCJ_00209		ELAIBMPE_00352 ELAIBMPE_00351	ICDKJJMI_00466	FBGHDFNB_00258					JGJMHJCE_00158		MGIEHDEP_00619		IEDOJDGI_00133		JCCPDCOP_00001		MDKLELAN_00157
group_1938		hypothetical protein	NA	NA	NA	34	34	1	588	3664	1	1360		3110	3149	3128																				AMIJHECJ_00279	JDALFJNJ_00692			PMEGOFBP_00042	MGIEHDEP_00465	CIJFOIOK_00042	IEDOJDGI_00042	FLLPLCIB_00041	JCCPDCOP_00092	LDCLEOAN_00042	MDKLELAN_00039	CHEBCLHG_00042	HPOBEEMN_00039
group_2380		hypothetical protein	lppB-1	lipoprotein	NA	34	34	1	588	2670	1	1852	Hypothetical protein with no hits to refseq/uniprot/clusters/cdd/tigrfams/pfam overlapping another protein with hits	1415	1829	1816																		FBGHDFNB_00674	BCMLLIFJ_00117			BBNCCIJK_00708			MGIEHDEP_00076			FLLPLCIB_00249			MDKLELAN_00259		HPOBEEMN_00262
[truncated: 3,721 more rows]
[truncated: 66 more columns]

## Sheet: TableS3_RoaryGoat
TableS3. Roary output for goat clade only. Annotations from Eggnog have been added ("Eggnog_Gene", "Eggnog_Description").
[truncated: 1,968 more rows]
[truncated: 9 more columns]

## Sheet: TableS4_RoarySheep
TableS4. Roary output for sheep clade only. Annotations from Eggnog have been added ("Eggnog_Gene", "Eggnog_Description").
[truncated: 3,682 more rows]
[truncated: 252 more columns]

[truncated: 10 more sheets: TableS5_FastGEAR, TableS6_FastGEAR_GO, TableS7_dNdS1, TableS8_dNdS2, TableS9_Scoary, TableS10_KeyGeneGOKegg, TableS11_Scoary_GO, TableS12_CrisprCas, TableS13_Crispr, TableS14_MLST]
